# Supplementary material for: Latent antibiotic resistance genes are abundant, diverse, and mobile in human, animal, and environmental microbiomes
Source: Microbiome. 2023 Mar 8;11:44. doi: 10.1186/s40168-023-01479-0 (PMC9993715; doi:10.1186/s40168-023-01479-0)
Supplement: Supplementary file 4 — Additional file 3: Table S5 shows all latent core-resistome ARGs and the fARGene gene sequences within their clusters (90% identity level). The table includes the gene sequence identifiers; the clusters to which each sequence belongs; which of the sequences were cluster centroids and, hence, used as the representative sequence for the ARG; and the nucleotide sequences. Table S6 shows the context analysis of all latent core-resistome ARGs. The table includes the cluster identifiers; ARG class; the number of gene sequences in the cluster; the closest established ARG with % amino acid identity to CARD; host phyla of the gene sequences when identified; host species of the gene sequences when identified with human pathogens marked; genes associated with mobile genetic elements (MGEs) identified in the genetic context of the gene; co-localized ARGs in the genetic context of the gene; and the environments where the ARG was considered part of the core-resistome. Table S7 corresponds to the 10,375 metagenomic run IDs included in this study and retrieved from the ENA. Table S8 corresponds to the NCBI Assembly IDs used to build the fARGene database. [file 40168_2023_1479_MOESM3_ESM.xlsx]

## Sheet: Table S5
Table S5. Latent core-resistome ARGs and the fARGene gene sequences within their clusters (90% identity level). The table includes the gene sequence identifiers (Variant); the clusters to which each sequence belongs (Cluster); which of the sequences were cluster centroids and, hence, used as the representative sequence for the ARG (ARG centroid); and the nucleotide sequences (Nucleotide sequence).
Variant	Cluster	ARG centroid	Nucleotide sequence
20k_concatenated-long-orfs_DEBZ01000003.1_seq1@@@tet_rpg	c0	Yes	ATGGATTGCAAGTCGTGGGCGGCCGGGAAAGTGCAGCGAGAGGTTATGATGGAGAAACTGAGAAATATTGGCATTTTTGCCCATGTTGACGCGGGAAAAACGACGCTTTCGGAACAGATGCTGCTCAAAGCGGGCACCATTCGGACCCTGGGAAGTGTCGACCGCGGTACAGCACATACGGATTCTCTGGAAGTCGAACGGAGAAGAGGCATCTCAGTCAAGGCCAGCTGTGTGCGCCTGAACTGGAAAGGATTTCGCCTGAATCTGATTGACACTCCCGGTCATACCGATTTTTCCGCGGAGATTGAGCAGTCCATGTGGGCTCTGGACGGCGCGGTGCTGGTGATCTGCGGGGTTGAGGGCGTACAGCCGCAGACAGAACTTCTCTTTGAGGCATTC…
20k_concatenated-long-orfs_DEFL01000046.1_seq1@@@tet_rpg	c0		ATGGATTGCAAGTCGTGGGCGGCCGGGAAAGTGCAGCGAGAGGTTATGATGGAGAAACTGAGAAATATTGGCATTTTTGCCCATGTTGACGCGGGAAAAACGACGCTTTCGGAACAGATGCTGCTCAAAGCGGGCACCATTCGGACCCTGGGAAGTGTCGACCGCGGTACAGCACATACGGATTCTCTGGAAGTCGAACGGAGAAGAGGCATCTCAGTCAAGGCCAGCTGTGTGCGCCTGAACTGGAAAGGATTTCGCCTGAATCTGATTGACACTCCCGGTCATACCGATTTTTCCGCGGAGATTGAGCAGTCCATGTGGGCTCTGGACGGCGCGGTGCTGGTGATCTGCGGGGTTGAGGGCGTACAGCCGCAGACAGAACTTCTCTTTGAGACATTC…
20k_concatenated-long-orfs_PBSR01000019.1_seq1@@@tet_rpg	c1	Yes	GTGGAGGCCACACTCATCCGTCCCCCGATCCGCAACCTCGGCATCCTGGCCCATGTCGATGCCGGCAAGACAACCCTCACCGAGGCCATGCTGCACGTCAGTGGCAGCATTGCCGAGGCAGGCAACGTCGATAAGGGCACGAGCCTGTCCGACACACTCGATGTCGAACGTCGCCGGGGGATCTCGGTGCGGGCGTCGACGCTGTCCTTCGTCTGGCAGAACGTGCACTTCCAGCTCATCGACACCCCGGGACACGTGGATTTCTCGGCCGAGGTGGAGCGCTCGCTGCGGGTGCTGGACGGGGCCGTACTGGTGGTCTGTGCCGCAGAGGGAATCCAGGCACAGACGGAAACGATCTGGCGGGCCCTGGAGGCTCGCGGGCTGCCGGTCCTGCTGTTC…
20k_concatenated-long-orfs_DHYL01000015.1_seq1@@@tet_rpg	c2	Yes	ATGAAAATAATGAATATTGGCATCTTGGCTCATGTAGATGCTGGAAAAACAACATTAACAGAAAGTATGCTCTATGTCAGCGGTACAATTGCTGAGTCCGGGCGTGTTGACAGGGGTTCAACGATTACAGATTCTATGGCACTTGAAAAGCAAAGGGGCATTACAATTCAGGCATCCATAGCATCTTATCAATGGAGCCATGTCAAAATTAATTTGATTGATACGCCTGGACATATCGATTTTTATTCAGAAGTAGAGCGCTCATTGAATGTATTGGATGGCGCTATTTTGCTGATCTCTGCCAAAGACGGCATTCAGGCACAAACACGTATCCTTTTCGATGCAATACGAAAACGGAAACTTCCTGCTTTGATTTTTATTAATAAGATAGATCAACCG…
20k_concatenated-long-orfs_UREX01000006.1_seq1@@@tet_rpg	c2		ATGAAAATAATGAATATTGGCATCTTGGCTCATGTAGATGCTGGAAAAACAACATTAACAGAAAGTATGCTCTATGCCAGCGGTACCATTGCTGAGTCCGGGCGTGTTGACAGCGGTTCAACGATTACAGATTCTATGGCGCTTGAAAAGCAAAGGGGCATTACAATTCAGGCATCCATAGCATCTTATCAATGGAGCCATGTCAAAATCAATTTGATTGATACGCCTGGACATATCGATTTTTATTCAGAAGTAGAGCGCTCATTGAATGTGTTGGATGGCGCTATTTTGCTGATCTCTGCCAAAGACGGCATTCAGGCACAAACACGTATCCTTTTCGATGCAATACGAAAAAGGAAACTTCCTGCTTTAATTTTTATTAATAAGATCGATCAACCG…
20k_concatenated-long-orfs_PHFX01000286.1_seq1@@@tet_rpg	c2		ATGAAAATAATGAATATCGGCATCTTGGCTCATGTAGATGCTGGAAAAACAACATTAACAGAGAGTATTCTCTATGCCAGCGGTACCATTACTGAGTCCGGGCGTGTTGACAGGGGTTCAACGATTACAGATTCTATGGCACTTGAAAAGCAAAGGGGCATTACAATTCAGGCATCCATAGCATCTTATCAATGGGGCCATGTCAAAGTCAATTTGATTGATACGCCTGGACATATCGATTTTTATTCAGAGGTAGAGCGCTCATTGAATGTGTTGGATGGCGCTATCTTGCTGATCTCTGCCAAAGACGGCATTCAGGCACAAACACGTATCCTTTTCGATGCAATACGAAAAAGGAAACTTCCTGCTTTGATTTTTATTAATAAGATCGATCAACCG…
20k_concatenated-long-orfs_LN868535.1_seq1@@@tet_rpg	c2		ATGAAAATAATGAATATCGGCATCTTGGCTCATGTAGATGCTGGAAAAACAACATTAACAGAGAGTATTCTCTATGCCAGCGGTACCATTACTGAGTCCGGGCGTGTTGACAGGGGTTCAACGATTACAGATTCTATGGCACTTGAAAAGCAAAGGGGCATTACAATTCAGGCATCCATAGCATCTTATCAATGGGGCCATGTCAAAGTCAATTTGATTGATACGCCTGGACATATCGATTTTTATTCAGAGGTAGAGCGCTCATTGAATGTGTTGGATGGCGCTATCTTGCTGATCTCTGCCAAAGACGGCATTCAGGCACAAACACGTATCCTTTTCGATGCAATACGAAAAAGGAAACTTCCTGCTTTGATTTTTATTAATAAGATCGATCAACCG…
20k_concatenated-long-orfs_LDIW01000091.1_seq1@@@tet_rpg	c2		ATGAAAATAATGAATATCGGCATCTTGGCTCATGTAGATGCTGGAAAAACAACATTAACAGAGAGTATGCTCTATGCCAGCGGTACCATTACTGAGTCCGGGCGTGTTGACAGGGGTTCAACAATTACAGATTCTATGGCACTTGAAAAGCAAAGGGGCATTACAATTCAGGCATCCATAGCATCTTATCAATGGGGCCATGTCAAAATCAATTTGATTGATACGCCTGGACATATCGATTTTTATTCAGAGGTAGAGCGCTCATTGAATGTGTTGGATGGCGCTATCTTGCTGATCTCTGCCAAAGACGGCATTCAGGCACAAACACGTATCCTTTTCGATGCAATAAGAAAAAGGAAACTTCCTGCTTTGATTTTTATTAATAAGATCGATCAACCG…
20k_concatenated-long-orfs_DJHH01000151.1_seq1@@@tet_rpg	c2		ATGAAAATAATGAATATTGGCATCTTGGCTCATGTAGATGCTGGAAAAACAACATTAACAGAGAGTATGCTCTATGCCAGCGGTACCATTACTGAGTCCGGGCGTGTTGACAGGGGTTCAACAATTACAGATTCTATGGCACTTGAAAAGCAAAGGGGCATTACAATTCAGGCATCCATAGCATCTTATCAATGGGGCCATGTCAAAATCAATTTGATTGATACGCCTGGACATATCGATTTTTATTCAGAGGTAGAGCGCTCATTGAATGTGTTGGATGGCGCTATCTTGCTGATCTCTGCCAAAGACGGCATTCAGGCACAAACACGTATCCTTTTCGATGCAATAAGAAAAAGGAAACTTCCTGCTTTGATTTTTATTAATAAGATCGATCAACCG…
20k_concatenated-long-orfs_DCDB01000317.1_seq1@@@tet_rpg	c2		ATGAATATTGGCATCTTGGCTCATGTAGATGCTGGAAAAACAACATTAACAGAAAGTATGCTCTATGCCAGCGGTACAATTGCTGAGTCCGGGCGTGTTGACAGGGGTTCAACGATTACAGATTCTATGGCACTTGAAAAGCAAAGGGGCATTACAATTCAGGCATCCATAGCATCTTATCAATGGAGCCATTTCAAAATCAATTTGATTGATACGCCTGGACATATCGATTTTTATTCAGAGGTAGAGCGCTCATTGAATGTGTTGGATGGCGCTATCTTGCTGATCTCTGCCAAAGACGGCATTCAGGCACAAACACGTATCCTTTTCGATGCAATACGAAAAAGGAAACTTCCTGCTTTGATTTTTATTAATAAGATCGATCAACCGGATATTGAT…
20k_concatenated-long-orfs_SPGN01000088.1_seq1@@@tet_rpg	c3	Yes	ATGCCTTTTTTGGCTGTGAATGGAGGACGACATATGAAAATAATTAATATCGGCATTCTTGCGCATGTTGATGCAGGAAAAACAACACTGACAGAAAGCCTGCTGTATACAAGTGGGGCAATCATGGAACCAGGTAGTGTAGATAAAGGTACAACAAGAACGGACTCTATGGCTTTGGAACGTCAAAGGAAAATTACAATTCAGGCTGCCGTTACATCTTTTCGCTGGAAAGGGTACAAAGTTAATCTTGTGGACACCCCCGGACACATGGACTTTTTAGCAGAAGTGCATCGCTCCTTATCGGTTCTGGATGGAGCAATTTTAGTAGTGTCCGCAAAAGATGGTGTACAAGCCCAGACCAGAGTGCTGTTTCATGCGCTAAGGAAAATGAAGATACCA…
20k_concatenated-long-orfs_PYII01000010.1_seq1@@@tet_rpg	c3		ATGAAAATAATTAATATTGGCATTCTTGCGCATGTTGATGCAGGAAAAACAACACTGACAGAAAGCCTGCTGTATACAAGTGGGGCAATCATGGAACCAGGTAGTGTAGATAAAGGTACAACAAGAACGGACTCTATGGCTTTGGAACGTCAAAGGAAAATTACAATTCAGGCTGCCGTTACATCTTTTCGCTGGAAAGGGTACAAAGTTAATCTTGTGGACACCCCCGGACACATGGACTTTTTAACAGAAGTGCATCGCTCCTTATCGGTTCTGGATGGAGCAATTTTAGTAGTGTCCGCAAAAGATGGTGTACAAGCCCAGACCAGAGTGCTGTTTCATGCGCTAAGGAAAATGAAGATACCAACAATCATTTTTATCAATAAAATAGATCAAAGT…
20k_concatenated-long-orfs_CP002109.1_seq1@@@tet_rpg	c4	Yes	ATGAAAATTATGAATATAGGCATCTTAGCTCATGTAGATGCAGGAAAAACAACATTAACAGAGAGTATGCTCTATACCAGCGGTGCTATTGCAAAATCCGGACGTGTTGATAGTGGTTCGACGATTACAGATTCTATGACACTTGAAAAGCAGAGGGGAATTACGATACAAGCATCCATTGCATCTTATCAATGGAATCATGTGAAAATTAATTTAATAGACACCCCGGGGCACATAGACTTCTATTCAGAAGTAGAGCGTTCATTGAATATACTGGATGGTGTCGTTTTGTTAATCTCAGCCAAAGACGGCATTCAGGCACAAACACGGATCCTTTACGATGCAATAAAGAAAAAGAAGCTTCCTGCTTTCATTTTTATTAATAAGATTGATCAGCCC…
20k_concatenated-long-orfs_FR893782.1_seq1@@@tet_rpg	c5	Yes	TTGAAGGGACCAATTTTAAACCTAGGCATTTTGGCCCATGCCGACGCGGGGAAAACCACTGTGACAGAACAGCTGCTGCTGCGCAGCGGGAGCATCCGCCAGGCGGGCAGCGTGGACGATGGCACCACCCACGCCGACTGGCTGGAGGTGGAGCGCCGCCGGGGCATCTCGGTGCGGGCGGCCTCCATCTCGCTGGAGTACAAGGGCGTGCGGGTGAACCTGATTGACACTCCCGGCCACGTGGACTTTTTGGGCGAGGTGGAGCGCAGCCTCACCGTGCTGGACGGCGCTGTGCTGGTGCTCTCCGCGGTGGAGGGCGTGCAGGCCCAGACAAGGCTACTGTGGCGCGCCCTGGAGAAGATGGGCATCCCCACGCTGCTGGTGGTGAACAAGGTGGAC…
20k_concatenated-long-orfs_UQNY01000002.1_seq1@@@tet_rpg	c5		TTGAAGGGACCAATTCTAAACTTGGGCATTTTGGCCCATGCCGACGCTGGGAAAACCACCGTGACAGAACAGCTGCTGCTGCGCAGCGGGAGCATCCGCCAGGCGGGCAGCGTGGACGACGGCACCACCCACACCGACTGGCTGGAGGTGGAGCGCCGCCGGGGCATCTCGGTGCGGGCGGCCTCCATCTCGCTGGAGTACAAGGGCGTGCGGGTAAACCTGATCGACACCCCCGGCCACGTGGACTTTTTGGGCGAGGTGGAGCGCAGCCTCACCGTGCTGGACGGCGCTGTGCTGGTGCTCTCCGCGGTGGAGGGCGTGCAGGCCCAGACAAGGCTGCTGTGGCGCGCCCTGGAGAAGATGGGCATCCCCACGCTGCTGGTGGTGAACAAGGTGGAC…
20k_concatenated-long-orfs_JHWJ01000004.1_seq1@@@tet_rpg	c6	Yes	ATGAAAATTTTGAATATAGGTATCCTGGCGCATGTAGATGCAGGAAAAACAACATTAACAGAAAGTATGCTCTATACCAGCGGTACCATTGCTGAATCCGGACGTGTGGATAGTGGTTCGACTATTACTGATTCTATGGCACTGGAAAAACAAAGAGGAATCACAATACAAGCCTCCATAGCCTCCTATCAATGGAACAATGTTAAAATTAACCTGATCGATACTCCGGGGCACATGGACTTTTACTCCGAGGTAGAGCGTTCACTAAATATACTAGACGGTGCCATTTTGCTGATATCAGCCAAAGATAGCATACAGGCTCAGACACGTATTTTATTTGATGCCATAAAAAAAAGAAAACTTCCCACTTTAATTTTCATCAATAAGATCGATCAGCCT…
20k_concatenated-long-orfs_FAVF01000003.1_seq1@@@tet_rpg	c7	Yes	ATGAAAATAATCAATATCGGCATTCTCGCCCATGTAGACGCAGGAAAGACGACCTTAACGGAAAGCCTGCTTTATACAAGTGGAGCGATTTTAGAATTAGGTAGCGTAGATAAGGGAACGACAAGGACAGACACTATGTTTTTGGAACGTCAGCGTGGAATTACCATTCAGGCAGCCGTTACTTCTTTCAACTGGAACGGCTACAAAATCAATATTGTAGACACTCCCGGACATATGGATTTTTTAACAGAAGTATATCGTTCTTTGTCTGTTCTTGACGGGGCAGTTTTAGTGATTTCTGCGAAAGACGGTGTACAGGCTCAAACCCGGATACTATTCCATGCACTCCAAAAAATGAATATACCAACAATCATTTTTATAAACAAGATAGACCAGTAC…
20k_concatenated-long-orfs_QZFS01000005.1_seq1@@@tet_rpg	c7		ATGAAAATAATCAATATCGGCATTCTCGCCCATGTAGACGCAGGAAAGACGACCTTAACGGAAAGCCTGCTTTATACAAGTGGAGCGATTTTAGAATTAGGTAGCGTAGATAAGGGAACGACAAGGACAGACACTATGTTTTTGGAACGTCAGCGTGGAATTACCATTCAGGCAGCCGTTACTTCTTTCAACTGGAACGGCTACAAAATCAATATTGTAGACACTCCCGGACATATGGATTTTTTAACAGAAGTATATCGTTCTTTGTCTGTTCTTGACGGGGCAGTTTTAGTGATTTCTGCGAAAGACGGTGTACAGGCTCAAACCCGGATACTATTCCATGCACTCCAAAAAATGAATATACCAACAATCATTTTTATAAACAAGATAGACCAGTAC…
20k_concatenated-long-orfs_GL945164.1_seq1@@@tet_rpg	c7		ATGAAAATAATCAATATCGGCATTCTCGCCCATGTAGACGCAGGAAAGACGACCTTAACGGAAAGCCTGCTTTATACAAGTGGAGCGATTTTAGAATTAGGTAGCGTAGATAAGGGAACGACAAGGACAGACACTATGTTTTTGGAACGTCAGCGTGGAATTACCATTCAGGCAGCCGTTACTTCTTTCAACTGGAACGGCTACAAAATCAATATTGTAGACACTCCCGGACATATGGACTTTTTAACAGAAGTATATCGTTCTTTGTCTGTTCTTGACGGGGCAGTTTTAGTGATTTCTGCGAAAGACGGTGTACAGGCTCAAACCCGGATACTATTCCATGCACTCCAAAAAATGAATATACCAACAATCATTTTTATAAACAAGATAGACCAGTAC…
20k_concatenated-long-orfs_AP018533.1_seq2@@@tet_rpg	c8	Yes	ATGAAAATCATCAATATTGGCATTCTTGCTCATGTAGACGCAGGTAAGACGACCTTGACGGAGAGCCTGTTATATACCAGCGGAGCAATCGAGGCGCCCGGCAGTGTGGATCAGGGAACAACGAGAACGGACACCATGTTTTTAGAGCGGCAGCGTGGAATCACCATTCAAACGGCGGTCACTTCCTTTCAGTGGCACGATTGTAAGGTCAACATTGTGGATACTCCTGGGCATATGGATTTCTTAGCGGAGGTCTATCGCTCCCTTGCCATTCTTGACGGAGCGATTTTGGTTGTTTCTGCAAAAGACGGCGTTCAGGCGCAGACCCGTATTCTGTTTCATGCTCTGCAAGTAATGAAAATCCCAACTGTTATCTTTATTAACAAAATCGACCAGGAC…
20k_concatenated-long-orfs_URUI01000048.1_seq1@@@tet_rpg	c8		ATGAAAATCATCAATATTGGCATTCTTGCTCATGTAGACGCAGGTAAGACGACCTTGACGGAGAGCCTGTTATATACCAGCGGAGCAATCGAGGCGCCCGGCAGTGTGGATCAGGGAACAACGAGAACGGACACCATGTTTTTAGAGCGGCAGCGTGGAATCACCATTCAAACGGCGGTCACTTCCTTTCAGTGGCACGATTGTAAGGTCAACATTGTGGATACTCCTGGGCATATGGATTTCTTAGCGGAGGTCTATCGCTCCCTTGCCATTCTTGACGGAGCGATTTTGGTTGTTTCTGCAAAAGACGGCGTTCAGGCGCAGACCCGTATTCTGTTTCATGCTCTGCAAGTAATGAAAATCCCAACTGTTATCTTTATTAACAAAATCGACCAGGAC…
20k_concatenated-long-orfs_URNV01000006.1_seq1@@@tet_rpg	c8		ATGAAAATCATCAATATTGGCATTCTTGCTCATGTAGACGCAGGTAAGACGACCTTGACGGAGAGCCTGTTATATACCAGCGGAGCAATCGAGGCGCCCGGCAGTGTGGATCAGGGAACAACGAGAACGGACACCATGTTTTTAGAGCGGCAGCGTGGAATCACCATTCAAACGGCGGTCACTTCCTTTCAGTGGCACGATTGTAAGGTCAACATTGTGGATACTCCTGGGCATATGGATTTCTTAGCGGAGGTCTATCGCTCCCTTGCCATTCTTGACGGAGCGATTTTGGTTGTTTCTGCAAAAGACGGCGTTCAGGCGCAGACCCGTATTCTGTTTCATGCTCTGCAAGTAATGAAAATCCCAACTGTTATCTTTATTAACAAAATCGACCAGGAC…
20k_concatenated-long-orfs_RHOH01000012.1_seq1@@@tet_rpg	c8		ATGAAAATCATCAATATTGGCATTCTTGCTCATGTAGACGCAGGTAAGACGACCTTGACGGAGAGCCTGTTATATACCAGCGGAGCAATCGAGGCGCCCGGCAGTGTGGATCAGGGAACAACGAGAACGGACACCATGTTTTTAGAGCGGCAGCGTGGAATCACCATTCAAACGGCGGTCACTTCCTTTCAGTGGCACGATTGTAAGGTCAACATTGTGGATACTCCTGGGCATATGGATTTCTTAGCGGAGGTCTATCGCTCCCTTGCCATTCTTGACGGAGCGATTTTGGTTGTTTCTGCAAAAGACGGCGTTCAGGCGCAGACCCGTATTCTGTTTCATGCTCTGCAAGTAATGAAAATCCCAACTGTTATCTTTATTAACAAAATCGACCAGGAC…
20k_concatenated-long-orfs_QSOP01000031.1_seq1@@@tet_rpg	c8		ATGAAAATCATCAATATTGGCATTCTTGCTCATGTAGACGCAGGTAAGACGACCTTGACGGAGAGCCTGTTATATACCAGCGGAGCAATCGAGGCGCCCGGCAGTGTGGATCAGGGAACAACGAGAACGGACACCATGTTTTTAGAGCGGCAGCGTGGAATCACCATTCAAACGGCGGTCACTTCCTTTCAGTGGCACGATTGTAAGGTCAACATTGTGGATACTCCTGGGCATATGGATTTCTTAGCGGAGGTCTATCGCTCCCTTGCCATTCTTGACGGAGCGATTTTGGTTGTTTCTGCAAAAGACGGCGTTCAGGCGCAGACCCGTATTCTGTTTCATGCTCTGCAAGTAATGAAAATCCCAACTGTTATCTTTATTAACAAAATCGACCAGGAC…
20k_concatenated-long-orfs_QSHC01000021.1_seq1@@@tet_rpg	c8		ATGAAAATCATCAATATTGGCATTCTTGCTCATGTAGACGCAGGTAAGACGACCTTGACGGAGAGCCTGTTATATACCAGCGGAGCAATCGAGGCGCCCGGCAGTGTGGATCAGGGAACAACGAGAACGGACACCATGTTTTTAGAGCGGCAGCGTGGAATCACCATTCAAACGGCGGTCACTTCCTTTCAGTGGCACGATTGTAAGGTCAACATTGTGGATACTCCTGGGCATATGGATTTCTTAGCGGAGGTCTATCGCTCCCTTGCCATTCTTGACGGAGCGATTTTGGTTGTTTCTGCAAAAGACGGCGTTCAGGCGCAGACCCGTATTCTGTTTCATGCTCTGCAAGTAATGAAAATCCCAACTGTTATCTTTATTAACAAAATCGACCAGGAC…
20k_concatenated-long-orfs_QSCW01000001.1_seq1@@@tet_rpg	c8		ATGAAAATCATCAATATTGGCATTCTTGCTCATGTAGACGCAGGTAAGACGACCTTGACGGAGAGCCTGTTATATACCAGCGGAGCAATCGAGGCGCCCGGCAGTGTGGATCAGGGAACAACGAGAACGGACACCATGTTTTTAGAGCGGCAGCGTGGAATCACCATTCAAACGGCGGTCACTTCCTTTCAGTGGCACGATTGTAAGGTCAACATTGTGGATACTCCTGGGCATATGGATTTCTTAGCGGAGGTCTATCGCTCCCTTGCCATTCTTGACGGAGCGATTTTGGTTGTTTCTGCAAAAGACGGCGTTCAGGCGCAGACCCGTATTCTGTTTCATGCTCTGCAAGTAATGAAAATCCCAACTGTTATCTTTATTAACAAAATCGACCAGGAC…
20k_concatenated-long-orfs_QRWO01000050.1_seq1@@@tet_rpg	c8		ATGAAAATCATCAATATTGGCATTCTTGCTCATGTAGACGCAGGTAAGACGACCTTGACGGAGAGCCTGTTATATACCAGCGGAGCAATCGAGGCGCCCGGCAGTGTGGATCAGGGAACAACGAGAACGGACACCATGTTTTTAGAGCGGCAGCGTGGAATCACCATTCAAACGGCGGTCACTTCCTTTCAGTGGCACGATTGTAAGGTCAACATTGTGGATACTCCTGGGCATATGGATTTCTTAGCGGAGGTCTATCGCTCCCTTGGCATTCTTGACGGAGCGATTTTGGTTGTTTCTGCAAAAGACGGCGTTCAGGCGCAGACCCGTATTCTGTTTCATGCTCTGCAAGTAATGAAAATCCCAACTGTTATCTTTATTAACAAAATCGACCAGGAC…
20k_concatenated-long-orfs_QRWB01000002.1_seq1@@@tet_rpg	c8		ATGAAAATCATCAATATTGGCATTCTTGCTCATGTAGACGCAGGTAAGACGACCTTGACGGAGAGCCTGTTATATACCAGCGGAGCAATCGAGGCGCCCGGCAGTGTGGATCAGGGAACAACGAGAACGGACACCATGTTTTTAGAGCGGCAGCGTGGAATCACCATTCAAACGGCGGTCACTTCCTTTCAGTGGCACGATTGTAAGGTCAACATTGTGGATACTCCTGGGCATATGGATTTCTTAGCGGAGGTCTATCGCTCCCTTGCCATTCTTGACGGAGCGATTTTGGTTGTTTCTGCAAAAGACGGCGTTCAGGCGCAGACCCGTATTCTGTTTCATGCTCTGCAAGTAATGAAAATCCCAACTGTTATCTTTATTAACAAAATCGACCAGGAC…
20k_concatenated-long-orfs_QRLS01000017.1_seq1@@@tet_rpg	c8		ATGAAAATCATCAATATTGGCATTCTTGCTCATGTAGACGCAGGTAAGACGACCTTGACGGAGAGCCTGTTATATACCAGCGGAGCAATCGAGGCGCCCGGCAGTGTGGATCAGGGAACAACGAGAACGGACACCATGTTTTTAGAGCGGCAGCGTGGAATCACCATTCAAACGGCGGTCACTTCCTTTCAGTGGCACGATTGTAAGGTCAACATTGTGGATACTCCTGGGCATATGGATTTCTTAGCGGAGGTCTATCGCTCCCTTGCCATTCTTGACGGAGCGATTTTGGTTGTTTCTGCAAAAGACGGCGTTCAGGCGCAGACCCGTATTCTGTTTCATGCTCTGCAAGTAATGAAAATCCCAACTGTTATCTTTATTAACAAAATCGACCAGGAC…
20k_concatenated-long-orfs_QRHM01000033.1_seq1@@@tet_rpg	c8		ATGAAAATCATCAATATTGGCATTCTTGCTCATGTAGACGCAGGTAAGACGACCTTGACGGAGAGCTTGTTATATACCAGCGGAGCAATCGAGGCGCCCGGCAGTGTGGATCAGGGAACAACGAGAACGGACACCATGTTTTTAGAGCGGCAGCGTGGAATCACCATTCAAACGGCGGTCACTTCCTTTCAGTGGCACGATTGTAAGGTCAACATTGTGGATACTCCTGGGCATATGGATTTCTTAGCGGAGGTCTATCGCTCCCTTGCCATTCTTGACGGAGCGATTTTGGTTGTTTCTGCAAAAGACGGCGTTCAGGCGCAGACCCGTATTCTGTTTCATGCTCTGCAAGTAATGAAAATCCCAACTGTTATCTTTATTAACAAAATCGACCAGGAC…
20k_concatenated-long-orfs_CABPCG010000003.1_seq1@@@tet_rpg	c8		ATGAAAATCATCAATATTGGCATTCTTGCTCATGTAGACGCAGGTAAGACGACCTTGACGGAGAGCCTGTTATATACCAGCGGAGCAATCGAGGCGCCCGGCAGTGTGGATCAGGGAACAACGAGAACGGACACCATGTTTTTAGAGCGGCAGCGTGGAATCACCATTCAAACGGCGGTCACTTCCTTTCAGTGGCACGATTGTAAGGTCAACATTGTGGATACTCCTGGGCATATGGATTTCTTAGCGGAGGTCTATCGCTCCCTTGCCATTCTTGACGGAGCGATTTTGGTTGTTTCTGCAAAAGACGGCGTTCAGGCGCAGACCCGTATTCTGTTTCATGCTCTGCAAGTAATGAAAATCCCAACTGTTATCTTTATTAACAAAATCGACCAGGAC…
20k_concatenated-long-orfs_RRCN01000001.1_seq1@@@tet_rpg	c9	Yes	ATGAAAGTAATCAATATTGGCATTTTAGCACATGTGGACGCAGGAAAAACAACATTAACCGAAAGCATGTTATATACAAGTGGTACAATCACTGAACCCGGACGTGTTGACGATGGTTCTACTATCACTGATTCTATGCTCTTAGAAAAACAACGGGGTATTACAATCCAGGCTTCAATTGCTTCTTTTCAGTGGAAGGATACCAAAATCAATTTAATTGACACTCCGGGGCATATAGATTTTTTCGCAGAAGTTGAGCGTTCATTAGGTATTTTAGATGGAGCTATCCTGCTAATTTCCGCTAAAGATGGTATCCAATCTCAAACTCGTATACTTTTCGAAGCGATAAAAAAGATAAAAATTCCTACTTTAATTTATATCAATAAGATTGATCAACCA…
20k_concatenated-long-orfs_CABHNS010000073.1_seq1@@@tet_rpg	c10	Yes	ATGAAAATAATCAATATTGGCATTCTTGCACACGTTGATGCAGGAAAAACAACACTGACAGAAAGCCTGCTGTATACAAGCGGGGCAATCATAGAACCGGGCAGTGTAGATAAAGGCACAACAAGAACGGATTCTATGGCTTTGGAACGTCAAAGGGGAATTACCATTCAGGCTGCCGTTACGTCTTTTCACTGGAAAGAGTACAAAGTGAATCTTGTAGATACACCGGGACACATGGATTTTTTGACAGAAGTGTACCGTTCTTTATCAGTTCTGGACGGAGCGATTTTAGTAGTGTCTGCAAAAGATGGCGTACAGGCACAGACCAGAGTGCTGTTCCATGCGCTGAGGAAGATGAAGATACCAACCATTATTTTTATCAATAAAATCGATCAGGAA…
20k_concatenated-long-orfs_URJH01000001.1_seq1@@@tet_rpg	c10		ATGAAAATAATCAATATTGGCATTCTTGCACACGTTGATGCAGGAAAAACAACACTGACAGAAAGCCTGCTGTATACAAGCGGGGCAATCATAGAACCGGGCAGTGTAGATAAAGGCACAACAAGAACGGATTCTATGGCTTTGGAACGTCAAAGGGGAATTACCATTCAGGCTGCCGTTACGTCTTTTCACTGGAAAGAGTACAAAGTGAATCTTGTAGATACACCGGGACACATGGATTTTTTGACAGAAGTGTACCGTTCTTTATCAGTTCTGGACGGAGCGATTTTAGTAGTGTCTGCAAAAGATGGCGTACAGGCACAGACCAGAGTGCTGTTCCATGCGCTGAGGAAGATGAAGATACCAACCATTATTTTTATCAATAAAATCGATCAGGAA…
20k_concatenated-long-orfs_UQVQ01000002.1_seq1@@@tet_rpg	c10		ATGAAAATAATCAATATTGGCATTCTTGCACACGTTGATGCAGGAAAAACAACACTGACAGAAAGCTTGCTGTATACAAGCGGGGCAATCATGGAACCGGGCAATGTAGATAAAGGCACAACAAGAACGGATTCTATGGCTTTGGAACGTCAAAGGGGAATTACCATTCAGGCTGCCGTTACATCTTTTCACTGGAAAGAGTACAAAGTGAATCTTGTAGACACACCGGGACACATGGACTTTATAACAGAAGTGTACCGCTCTTTATCGGTTCTGGACGGAGCGATTTTAGTAATATCTGCAAAAGATGGAGTACAGGCACAGACCAGAGTGCTGTTCCATGCGCTGAGGAAGATGAAGATACCAACCATTATTTTTATCAATAAAATCGATCAGGAA…
20k_concatenated-long-orfs_QRVU01000019.1_seq1@@@tet_rpg	c10		ATGAAAATAATCAATATTGGCATTCTTGCACACGTTGATGCAGGAAAAACAACACTGACAGAAAGCCTGCTGTATACAAGCGGGGCAATCATAGAACCGGGCAGTGTAGATAAAGGCACAACAAGAACGGATTCTATGGCTTTGGAACGTCAAAGGGGAATTACCATTCAGGCTGCCGTTACGTCTTTTCACTGGAAAGAGTACAAAGTGAATCTTGTAGATACACCGGGACACATGGATTTTTTGACAGAAGTGTACCGTTCTTTATCAGTTCTGGACGGAGCGATTTTAGTAGTGTCTGCAAAAGATGGCGTACAGGCACAGACCAGAGTGCTGTTCCATGCGCTGAGGAAGATGAAGATACCAACCATTATTTTTATCAATAAAATCGATCAGGAA…
20k_concatenated-long-orfs_OLMI01000003.1_seq1@@@tet_rpg	c10		ATGAAAATAATCAATATTGGCATTCTTGCACACGTTGATGCAGGAAAAACAACACTGACAGAAAGCCTGCTGTATACAAGCGGGGCAATCATAGAACCGGGCAGTGTAGATAAAGGCACAACAAGAACGGATTCTATGGCTTTGGAACGTCAAAGGGGAATTACCATTCAGGCTGCCGTTACGTCTTTTCACTGGAAAGAGTACAAAGTGAATCTTGTAGATACACCGGGACACATGGATTTTTTGACAGAAGTGTACCGTTCTTTATCAGTTCTGGACGGAGCGATTTTAGTAGTGTCTGCAAAAGATGGCGTACAGGCACAGACCAGAGTGCTGTTCCATGCGCTGAGGAAGATGAAGATACCAACCATTATTTTTATCAATAAAATCGATCAGGAA…
20k_concatenated-long-orfs_FOOJ01000016.1_seq1@@@tet_rpg	c10		ATGAAAATAATCAATATTGGCATTCTTGCACACGTTGATGCAGGAAAAACAACACTGACAGAAAGCCTGCTGTATACAAGCGGGGCAATCATGGAACCGGGCAGTGTAGATAAAGGCACAACAAGAACGGATTCTATGGCTTTGGAACGTCAAAGGGGAATTACCATTCAGGCTGCCGTTACGTCTTTTCACTGGAAAGAGTACAAAGTGAATCTTGTGGACACACCGGGACACATGGACTTTTTGGCAGAAGTGTACCGTTCTTTATCGGTTCTGGACGGAGCGATTTTAGTAGTGTCTGCAAAAGATGGCGTACAGGCACAGACCAGAGTGCTGTTCCATGCGCTGAGGAAGATGAAGATACCAACCATTATTTTTATCAATAAAATCGATCAGGAA…
20k_concatenated-long-orfs_CP040518.1_seq1@@@tet_rpg	c10		ATGAAAATAATCAATATTGGCATTCTTGCACACGTTGATGCAGGAAAAACAACACTGACAGAAAGCCTGCTGTATACAAGCGGGGCAATCATAGAACCGGGCAGTGTAGATAAAGGCACAACAAGAACGGATTCTATGGCTTTGGAACGTCAAAGGGGAATTACCATTCAGGCTGCCGTTACGTCTTTTCACTGGAAAGAGTACAAAGTGAATCTTGTAGATACACCGGGACACATGGATTTTTTGACAGAAGTGTACCGTTCTTTATCAGTTCTGGACGGAGCGATTTTAGTAGTGTCTGCAAAAGATGGCGTACAGGCACAGACCAGAGTGCTGTTCCATGCGCTGAGGAAGATGAAGATACCAACCATTATTTTTATCAATAAAATCGATCAGGAA…
20k_concatenated-long-orfs_CABMOM010000007.1_seq1@@@tet_rpg	c11	Yes	ATGAAAATAATCAATATCGGTATTCTTGCTCATGTAGATGCAGGAAAAACAACTTTAACGGAAAGCCTGCTTTATACCAGTGGAGCCATTACAGAATTAGGAAGTGTAGATAAAGGAACAACGAGAACAGATACTATGGCTTTAGAACGTCAGCGTGGAATTACCATTCAAGCTGCTGTTACTTCTTTTGACTGGAAAAACTATAAAATCAATATTGTAGATACCCCAGGTCATATGGACTTTTTGGCAGAAGTATATCGCTCCCTCTCTGTTCTTGATGGGGCAATTTTAGTAATTTCTGCAAAGGACGGCGTACAGGCACAGACAAGGGTGCTGTTCCATGCACTCCGAAAAATGAAAATTCCAACGATTATTTTTGTAAATAAGATAGACCAGGGG…
20k_concatenated-long-orfs_CP041667.1_seq3@@@tet_rpg	c12	Yes	ATGAAAATAATCAATATCGGCATTCTTGCTCATGTAGACGCAGGAAAAACGACTTTGACAGAAAGCCTGCTCTATACCAGCGGAGCCGTTCCGGAATTAGGGAGTGTAGATAAGGGAACAACGCGGACAGACACCATGCTGTTGGAACGCCAGCGTGGGATTACCATTCAAACGGCCGTCACTTCTTTCGGCTGGAAGAATTATAAGATCAATATTGTCGATACCCCCGGCCATATGGACTTTTTGGCGGAAGTATATCGCTCACTTGCTGTTCTTGACGGAGCAATTTTAGTAGTTTCCGCAAAGGACGGCGTGCAGGCACAAACACGGGTACTGTTCCATGCGCTCCAGAAAATGAAAATCCCAACGATTATTTTTGTAAATAAGATAGACCAGGAG…
20k_concatenated-long-orfs_KB822443.1_seq1@@@tet_rpg	c13	Yes	ATGAAAATAATTAACTTAGGAATTTTAGCCCACGTTGATGCAGGAAAGACAACTTTAACAGAAAGTTTATTATATACCAGTGGTGCGATTGCGGAATTAGGGAGCGTGGATAAAGGAACAACAAGAACAGATACAATGAATTTGGAGCGTCAAAGAGGAATTACCATACAGACGGCAGTGACATCTTTTCAATGGGAGGATGTAAAAGTCAATATTATAGATACGCCTGGACATATGGATTTTTTGGCGGAAGTTTACCGTTCTTTATCCGTTTTAGACGGGGCGGTATTATTGGTTTCTGCAAAGGATGGCGTGCAGGCACAGACTCGTATATTGTTTCATGCATTACAGACAATGAAGATTCCAACAATCTTTTTTATCAATAAAATTGACCAAGAG…
20k_concatenated-long-orfs_RAYP01000052.1_seq1@@@tet_rpg	c13		ATGAAAATAATTAACTTAGGAATTTTAGCCCACGTTGATGCAGGAAAGACAACTTTAACAGAAAGTTTATTATATACCAGTGGTGCGATTGCGGAATTAGGGAGCGTGGATAAAGGAACAACAAGAACAGATACAATGAATTTGGAGCGTCAAAGAGGAATTACCATACAGACGGCAGTGACATCTTTTCAATGGGAGGATGTAAAAGTCAATATTATAGATACGCCTGGACATATGGATTTTTTGGCGGAAGTTTACCGTTCTTTATCCGTTTTAGACGGGGCGGTATTATTGGTTTCTGCAAAGGATGGCGTGCAGGCACAGACTCGTATATTGTTTCATGCATTACAGACAATGAAGATTCCAACAATCTTTTTTATCAATAAAATTGACCAAGAG…
20k_concatenated-long-orfs_KE159799.1_seq1@@@tet_rpg	c14	Yes	ATGAAAATAATCAATATTGGCATTCTTGCCCATGTAGACGCGGGAAAAACAACTTTAACAGAAAGCCTGTTGTACACCAGTGGAGCGATTGCAGAACAAGGAAGTGTAGATAAAGGAACCACAAGAACAGACACTATGGTTTTAGAGCAGCGGCGGGGAATTACCATTCAGACGGCAGTTACTTCTTTTTGCTGGAATGGTTATAAAATCAATATCGTGGACACTCCCGGTCATATGGATTTTTTAGCCGAAGTATATCGTTCTTTATCTGTCCTTGACGGAGCTGTTTTAGTTGTTTCGGCAAAAGACGGTGTACAGGCACAGACCCGAATATTATTCCATGCACTTCAGAAAATGAACATTCCGACAATTATCTATGTAAATAAGATAGACCAAAAC…
20k_concatenated-long-orfs_UFVT01000001.1_seq1@@@tet_rpg	c14		ATGAAAATAATCAATATTGGCATTCTTGCCCATGTAGACGCGGGAAAAACAACTTTAACAGAAAGCCTGTTGTACACCAGTGGAGCGATTGCAGAACAAGGAAGTGTAGATAAAGGAACCACAAGAACAGACACTATGGTTTTAGAGCAGCGGCGGGGAATTACCATTCAGACGGCAGTTACTTCTTTTTGCTGGAATGGTTATAAAATCAATATCGTGGACACTCCCGGTCATATGGATTTTTTAGCCGAAGTATATCGTTCTTTATCTGTCCTTGACGGAGCTGTTTTAGTTGTTTCAGCAAAAGACGGTGTACAGGCACAGACCCGAATATTATTCCATGCACTTCAGAAAATGAACATTCCGACAATTATCTATGTGAATAAGATAGACCAAAAC…
20k_concatenated-long-orfs_OFSM01000044.1_seq1@@@tet_rpg	c14		ATGAAAATAATCAATATTGGCATTCTTGCCCATGTAGACGCGGGAAAAACAACTTTAACAGAAAGCCTGTTGTACACCAGTGGAGCGATTGCAGAACAAGGAAGTGTAGATAAAGGAACCACAAGAACAGACACTATGGTTTTAGAGCAGCGGCGGGGAATTACCATTCAGACGGCAGTTACTTCTTTTTGCTGGAATGGTTATAAAATCAATATCGTGGACACTCCCGGTCATATGGATTTTTTAGCCGAAGTATATCGTTCTTTATCTGTCCTTGACGGAGCTGTTTTAGTTGTTTCAGCAAAAGACGGTGTACAGGCACAGACCCGAATATTATTCCATGCACTTCAGAAAATGAACATTCCGACAATTATCTATGTGAATAAGATAGACCAAAAC…
20k_concatenated-long-orfs_RAYQ01000015.1_seq1@@@tet_rpg	c15	Yes	ATGAAAATAATCAATATTGGCATTCTTGCCCATGTAGACGCAGGGAAAACAACTTTGACAGAAAGTCTGCTATACACCAGTGGAGCGATTGCAGAACAAGGCAGTGTGGATAAAGGAACTACAAGAACAGACACCATGATTTTAGAACGGCAGCGGGGAATTACTATTCAGACGGCGGTTACTTCTTTTTGCTGGAATGGTTATAAAATCAATATTGTGGACACTCCCGGTCATATGGATTTTTTAGCCGAAGTATACCGCTCTTTATCTGTCCTTGACGGGGCTATTTTAGTTGTTTCCGCAAAGGACGGTGTGCAGGCGCAGACCCGGATATTATTCCATGCGCTTCAGAAAATGAACATTCCGACAATTATCTTTGTAAATAAGATAGACCAAAAC…
20k_concatenated-long-orfs_PHIK01000013.1_seq1@@@class_c	c16	Yes	ATGCGCGTTCCGGCAATGTTCCGTATTTCCCTGCTGTCCATGACGTTGACGCTGGCCCTGGCCGGCGCCGCCTCGGCCAGCCCGGCCGTTGCGCAAGCGCCCACTGCCAAGGCCGCCACGGCATCGACCTCCGCATCCACGCCCGCATTCACACCCGCATCCACGCCCGCATCCACGCCGGCATCCACGCCCGCATCCACACCCACATCCTCGCCGGCATCCACCGCCAAGGCATCCGCCCAGGCATCCACGCCCGCCAAGGCCGATCGCGCCACCGCCGCCGTCGACGCCGCCGTGGCCGAGGTCATGCGCGAATACGGCATCGCCGGCATGGCCATCGGCGTCAGCCGCGACGGCGAGCAGCGCTTCTTCAACTACGGCGACGCCTCGCGCGCGCCG…
20k_concatenated-long-orfs_VBUB01000001.1_seq1@@@class_c	c16		ATGCGCGCTCCGGCAATGTTCCGTATTTCCCTGCTGTCCATGACGTTGACGCTGGCCCTGGCCGGCGCCGCCTCGGCCGGCCCGGCCGTCGCGCAAGCGCCCGCCGCCAAGGCGACCACGGCATCGACCTCCGTATCCACGCCCGCATCCACGCCCGCATCCTCGCCGGCATCCACCGCCAAGGCATCCGCGACGCCGGCACCCGCGTCCGCCGAGGCCGATCGCGCCACCGCCGCCGTCGACGCCGCCGTGGCCGAGGTCATGCGCGAGTACGGCATCGCCGGCATGGCCATCGGCGTCAGCCGCGATGGCGAGCAACGCTTCTTCAACTACGGCGACGCCTCGCGCGCGCCGCGCCGCGCGGTCTCCAGCGACACCCTGTTCGAACTGGGGTCGATC…
20k_concatenated-long-orfs_QENF01000011.1_seq1@@@class_c	c16		ATGCGCGCTCCGGCAATGTTCCGTATTTCCCTGCTGTCCATGACGTTGACGCTGGCCCTGGCCGGCGCCGCCTCGGCCGGCCCGGCCGTCGCGCAAGCGCCCGCCGCCAAGGCAACCACGGCATCGACCTCCGTATCCACGCCCGCATCCTCGCCGGCATCCTCGCCGGCATCCACCGCCAAGGCATCCGCGACGCCGGCACCCGCGTCCGCCAAGGCCGATCGCGCCACCGCCGCCGTCGACGCCGCCGTGGCCGAGGTCATGCGCGAGTACGGCATCGCCGGCATGGCCATCGGCGTCAGCCGCGACGGCGAGCAGCGCTTCTTCAACTACGGCGACGCCTCGCGCGCGCCGCGCCGCGCGGTCTCCAGCGACACCCTGTTCGAACTGGGGTCGATC…
20k_concatenated-long-orfs_LYQK01000148.1_seq1@@@class_c	c16		ATGCGCGTTCCGGCAATGTTCCGTATTTCCCTGCTGTCCATGACGTTGACGCTGGCCCTGGCCGGCGCCGCCTCGGCCAGCCCGGCCGTTGCGCAAGCACCCGCTGCCAAGGCCGCCACGGCATCGACTTCCGCATCCACGCCCGCATCCACGCCGGCATCCACCGCCAAGCCATCCGCGTCCGCCAAGGCCGATCGCGCCACCGCCGCCGTCGACGCCGCCGTGGCCGAGGTCATGCGCGAATACGGCATCGCCGGCATGGCCATCGGCGTCAGCCGCGACGGCGAGCAGCGCTTCTTCAACTACGGCGACGCCTCGCGCGCGCCGCGCCGCGCGGTCTCCAGCGACACCCTGTTCGAACTGGGGTCGATCAGCAAGACCTTCACCGTCACGCTGGCC…
20k_concatenated-long-orfs_LWPK01000150.1_seq1@@@class_c	c16		ATGCGCGCTCCGGCAATGTTCCGTATTTCCCTGCTGTCCATGACGTTGACGCTGGCCCTGGCCGGCGCCGCCTCGGCCGGCCCGGCCGTCGCGCAAGCGCCCGCCGCCAAGGCAACCACGGCATCGACCTCCGTATCCACGCCCGCATCCACGCCCGCATCCTCGCCGGCATCCACCGCCAAGGCATCCGCGACGCCGGCACCCGCGTCCGCCAAGGCCGATCGCGCCACCGCCGCCGTCGACGCCGCCGTGGCCGAGGTCATGCGCGAGTACGGCATCGCCGGCATGGCCATCGGCGTCAGCCGCGACGGCGAGCAGCGCTTCTTCAACTACGGCGACGCCTCGCGCGCGCCGCGCCGCGCGGTCTCCAGCGACACCCTGTTCGAACTGGGGTCGATC…
20k_concatenated-long-orfs_LVKN01000089.1_seq1@@@class_c	c16		ATGCGCGTTCCGGCAATGTTCCGTATTTCCCTGCTGGCCATGACGTCGACGCTGGCCCTGGCCGGCGCGGCCTCGGCCAGCCCGGCCGTTGCGCAAGCGCCCGCTGCCAAGGCCGCCACGGCATCGACCTCCGCATCCACGCCCGCATCCACGCCCGCATCCACACCCGCATCCACACCCGCATCCTCGCCGGCATCCACCGCCAAGGCATCCGCGACGCCGGCATCCACGCCCGCCAAGGCCGATCGCGCCACCGCCGCCGTCGACGCCGCCGTGGCCGAGGTCATGCGCGAATACGGCATCGCCGGCATGGCCATCGGCGTCAGCCGCGACGGCGAGCAGCGCTTCTTCAACTACGGCGACGCCTCGCGCGCGCCGCGCCGCGCGGTCTCCAGCGAC…
20k_concatenated-long-orfs_LVKM01000070.1_seq1@@@class_c	c16		ATGCGCGCTCCGGCAATGTTCCGTATTTCCCTGCTGTCCATGACGTTGACGCTGGCCCTGGCCGGCGCCGCCTCGGCCGGCCCGGCCGTCGCGCAAGCGCCCGCCGCCAAGGCAACCACGGCATCGACCTCCGTATCCACGCCCGCATCCACGCCCGCATCCTCGCCGGCATCCACCGCCAAGGCATCCGCGACGCCGGCACCCGCGTCCGCCAAGGCCGATCGCGCCACCGCCGCCGTCGACGCCGCCGTGGCCGAGGTCATGCGCGAGTACGGCATCGCCGGCATGGCCATCGGCGTCAGCCGCGACGGCGAGCAGCGCTTCTTCAACTACGGCGACGCCTCGCGCGCGCCGCGCCGCGCGGTCTCCAGCGACACCCTGTTCGAACTGGGGTCGATC…
20k_concatenated-long-orfs_CYSX01000003.1_seq1@@@class_c	c16		ATGCGCGCTCCGGCAATGTTCCGTATTTCCCTGCTGTCCATGACGTTGACGCTGGCCCTGGCCGGCGCCGCCTCGGCCGGCCCGGCCGTCGCGCAAGCGCCCGCCGCCAAGGCAACCACGGCATCGACCTCCGTATCCACGCCCGCATCCACGCCCGCATCCTCGCCGGCATCCACCGCCAAGGCATCCGCGACGCCGGCACCCGCGTCCGCCAAGGCCGATCGCGCCACCGCCGCCGTCGACGCCGCCGTGGCCGAGGTCATGCGCGAGTACGGCATCGCCGGCATGGCCATCGGCGTCAGCCGCGACGGCGAGCAGCGCTTCTTCAACTACGGCGACGCCTCGCGCGCGCCGCGCCGCGCGGTCTCCAGCGACACCCTGTTCGAACTGGGGTCGATC…
20k_concatenated-long-orfs_CP017433.1_seq1@@@class_c	c16		ATGCGCGTTCCGGCAATGTTCCGTATTTCCCTGCTGGCCATGACGTCGACGCTGGCCCTGGCCGGCGCGGCCTCGGCCAGCCCGGCCGTTGCGCAAGCGCCCGCTGCCAAGGCCGCCACGGCATCGACCTCCGCATCCACGCCCGCATCCACGCCCGCATCCACACCCGCATCCACACCCGCATCCTCGCCGGCATCCACCGCCAAGGCATCCGCGACGCCGGCATCCACGCCCGCCAAGGCCGATCGCGCCACCGCCGCCGTCGACGCCGCCGTGGCCGAGGTCATGCGCGAATACGGCATCGCCGGCATGGCCATCGGCGTCAGCCGCGACGGCGAGCAGCGCTTCTTCAACTACGGCGACGCCTCGCGCGCGCCGCGCCGCGCGGTCTCCAGCGAC…
20k_concatenated-long-orfs_CP014065.2_seq1@@@class_c	c16		ATGCGCGTTCCGGCAATGTTCCGTATTTCCCTGTTGGCCATGACGTCGACGCTGGCCCTGGCCGGCGCGGCCTCGGCCAGCCCGGCCGTTGCGCAAGCGCCCGCCGCCAAGGCCGCCACGGCATCGACCTCCGCATCCACACCCGAATCCACACCCGCATCCTCGCCGGCATCCACCGCCAAGGCATCCACCGCCAAGGCATCCGCGACGCCGGCATCCGCGACGCCGGCATCCACGCCCGCCAAGGCCGATCGCGCCACCGCCGCCGTCGACGCCGCCGTGGCCGAGGTCATGCGCGAATACGGCATCGCCGGCATGGCCATCGGCGTCAGCCGCGACGGCGAGCAGCGCTTCTTCAACTACGGCGACGCCTCGCGCGCGCCGCGCCGCGCGGTCTCC…
20k_concatenated-long-orfs_CP013923.1_seq1@@@class_c	c16		ATGCGCGTTCCGGCAATGTTCCGTATTTCCCTGCTGTCCATGACGTTGACGCTGGCCCTGGCCGGCGCCGCCTCGGCCAGCCCGGCCGTTGCGCAAGCGCCCGCCGCCAAGGCCGCCACGGCATCGACCTCCGCATCCACACCCGCATCCACGCCCGCACCCACACCCGCATCCTCGCCGGCCTCCTCGCCGGCATCCACCGCCAAGGCATCCGCGACGCCGGCATCCACGCCCGCCAAGGCCGATCGCGCCACCGCCGCCGTCGACGCCACCGCCGCCGTCGACGCCGCCGTGGCCGAGGTCATGCGCGAATACGGCATCGCCGGCATGGCCATCGGCGTCAGCCGCGACGGCGAGCAGCGCTTCTTCAACTACGGCGACGCCTCGCGCGCGCCGCGC…
20k_concatenated-long-orfs_KI912307.1_seq1@@@tet_efflux	c17	Yes	ATGCCGGACCGCGCCATTGCCTTGCTGTTGTTCATCGTCACCCTGGATGCCGCGGGCGCCGGGTTGATCATGCCGGTGCTGCCGGGCCTGCTCGACCAGCTTGGCGATGCCGCGGCCACGCCGGCCCATTACGGGGTGCTGCTGTCCCTGTATGCGCTGGCGCAGTGCCTGGCCGCGCCCGTGCTGGGCGCGCTGTCGGATCGCTACGGAAGGCGGCCGGTGCTGCTGGTGTCGCTGGCGGGCGCCGCCGTCGACTATCTGGTGATGGCGGCCGCGCCGGCATTGTGGGTGCTGTACGCGGGACGCATCCTGGCGGGCATTACGGGCGCCACCGGCGCGGTGGCCGGCGCCTGCATCGCCGACGCCGGCGATCCGTCGCGGCGCGCGCGGCGCTTCGGC…
20k_concatenated-long-orfs_VWXQ01000001.1_seq1@@@tet_efflux	c17		ATGCCGGACCGCGCCATTGCCTTGCTGTTGTTCATCGTCACCCTGGATGCCGCGGGCGCCGGGTTGATCATGCCGGTGCTGCCGGGCCTGCTCGACCAGCTTGGCGATGCCGCGGCCACGCCGGCCCATTACGGGGTGCTGCTGTCCCTGTATGCGCTGGCGCAGTGCCTGGCCGCGCCCGTGCTGGGCGCGCTGTCGGATCGCTACGGAAGGCGGCCGGTGCTGCTGGTGTCGCTGGCGGGCGCCGCCGTCGACTATCTGGTGATGGCGGCCGCGCCGGCATTGTGGGTGCTGTACGCGGGACGCATCCTGGCGGGCATTACGGGCGCCACCGGCGCGGTGGCCGGCGCCTGCATCGCCGACGCCGGCGATCCGTCGCGGCGCGCGCGGCGCTTCGGC…
20k_concatenated-long-orfs_QHHO01000046.1_seq1@@@tet_efflux	c17		ATGCCGGACCGCGCCATTGCCTTGCTGTTGTTCATCGTCACCCTGGATGCCGCGGGCGCCGGGTTGATCATGCCGGTGCTGCCGGGCCTGCTCGACCAGCTTGGCGATGCCGCGGCCACGCCGGCCCATTACGGGGTGCTGCTGTCCCTGTATGCGCTGGCGCAGTGCCTGGCCGCGCCCGTGCTGGGCGCGCTGTCGGATCGCTACGGAAGGCGGCCGGTGCTGCTGGTGTCGCTGGCGGGCGCCGCCGTCGACTATCTGGTGATGGCGGCCGCGCCGGCATTGTGGGTGCTGTACGCGGGACGCATCCTGGCGGGCATTACGGGCGCCACCGGCGCGGTGGCCGGCGCCTGCATCGCCGACGCCGGCGATCCGTCGCGGCGCGCGCGGCGCTTCGGC…
20k_concatenated-long-orfs_QENE01000025.1_seq1@@@tet_efflux	c17		ATGCCGGACCGCGCCATTGCCTTGCTGTTGTTCATCGTCACCCTGGATGCCGCGGGCGCCGGGTTGATCATGCCGGTGCTGCCGGGCCTGCTCGACCAGCTTGGCGATGCCGCGGCCACGCCGGCCCATTACGGGGTGCTGCTGTCCCTGTATGCGCTGGCGCAGTGCCTGGCCGCGCCCGTGCTGGGCGCGCTGTCGGATCGCTACGGAAGGCGGCCGGTGCTGCTGGTGTCGCTGGCGGGCGCCGCCGTCGACTATCTGGTGATGGCGGCCGCGCCGGCATTGTGGGTGCTGTACGCGGGACGCATCCTGGCGGGCATTACGGGCGCCACCGGCGCGGTGGCCGGCGCCTGCATCGCCGACGCCGGCGATCCGTCGCGGCGCGCGCGGCGCTTCGGC…
20k_concatenated-long-orfs_PHGT01000007.1_seq1@@@tet_efflux	c17		ATGCCGGACCGCGCCATTGCCTTGCTGTTGTTCATCGTCACCCTGGATGCCGCGGGCGCCGGGTTGGTCATGCCGGTGCTGCCGGGCCTGCTCGACCAGCTTGGCGATGCCGCGGCCACGCCGGCCCATTACGGGGTGCTGCTGTCCCTGTATGCGCTGGCGCAGTGCCTGGCCGCGCCCGTGCTGGGCGCGCTGTCGGATCGCTACGGAAGGCGGCCGGTGCTGCTGGTGTCGCTGGCGGGCGCCGCCGTCGACTATCTGGTGATGGCGGCCGCGCCGGCATTGTGGGTGCTGTACGCGGGACGCATCCTGGCGGGCATTACGGGTGCCACCGGCGCGGTGGCCGGCGCCTGCATCGCCGACGCCGGCGATCCGTCGCGGCGCGCGCGGCGCTTCGGC…
20k_concatenated-long-orfs_MJMO01000024.1_seq1@@@tet_efflux	c17		ATGCCGGACCGCGCCATTGCCTTGCTGTTGTTCATCGTCACCCTGGATGCCGCGGGCGCCGGGTTGATCATGCCGGTGCTGCCGGGCCTGCTCGACCAGCTTGGCGATGCCGCGGCCACGCCGGCCCATTACGGGGTGCTGCTGTCCCTGTATGCGCTGGCGCAGTGCCTGGCCGCGCCCGTGCTGGGCGCGCTGTCGGATCGCTACGGAAGGCGGCCGGTGCTGCTGGTGTCGCTGGCGGGCGCCGCCGTCGACTACCTGGTGATGGCGGCCGCGCCGGCATTGTGGGTGCTGTACGCGGGACGCATCCTGGCGGGCATTACGGGCGCCACCGGCGCGGTGGCCGGCGCCTGCATCGCCGACGCCGGCGATCCGTCGCGGCGCGCGCGGCGCTTCGGC…
20k_concatenated-long-orfs_MJMN01000009.1_seq1@@@tet_efflux	c17		ATGCCGGACCGCGCCATTGCCTTGCTGTTGTTCATCGTCACCCTGGATGCCGCGGGCGCCGGGTTGATCATGCCGGTGCTGCCGGGCCTGCTCGACCAGCTTGGCGATGCCGCGGCCACGCCGGCCCATTACGGGGTGCTGCTGTCCCTGTATGCGCTGGCGCAGTGCCTGGCCGCGCCCGTGCTGGGCGCGCTGTCGGATCGCTACGGCAGGCGGCCGGTGCTGCTGGTGTCGCTGGCGGGCGCCGCCGTCGACTATCTGGTGATGGCGGCCGCGCCGGCATTGTGGGTGCTGTACGCGGGGCGCATCCTGGCGGGCATTACGGGCGCCACCGGCGCGGTGGCCGGCGCCTGCATCGCCGACGCCGGCGATCCGTCGCGGCGCGCGCGCCGCTTCGGC…
20k_concatenated-long-orfs_LOSD02000003.1_seq1@@@tet_efflux	c17		ATGCCGGACCGCGCCATTGCCTTGCTGTTGTTCATCGTCACCCTGGATGCCGCGGGCGCCGGGTTGATCATGCCGGTGCTGCCGGGCCTGCTCGACCAGCTTGGCGATGCCGCGGCCACGCCGGCCCATTACGGGGTGCTGCTGTCCCTGTATGCGCTGGCGCAGTGCCTGGCCGCGCCCGTGCTGGGCGCGCTGTCGGATCGCTACGGAAGGCGGCCGGTGCTGCTGGTGTCGCTGGCGGGCGCCGCCGTCGACTATCTGGTGATGGCGGCCGCGCCGGCATTGTGGGTGCTGTACGCGGGACGCATCCTGGCGGGCATTACGGGCGCCACCGGCGCGGTGGCCGGCGCCTGCATCGCCGACGCCGGCGATCCGTCGCGGCGCGCGCGGCGCTTCGGC…
20k_concatenated-long-orfs_LNCS01000022.1_seq1@@@tet_efflux	c17		ATGCCGGACCGCGCCATTGCCTTGCTGTTGTTCATCGTCACCCTGGATGCCGCGGGCGCCGGGTTGATCATGCCGGTGCTGCCGGGCCTGCTCGACCAGCTTGGCGATGCCGCGGCCACGCCGGCCCATTACGGGGTGCTGCTGTCCCTGTATGCGCTGGCGCAGTGCCTGGCCGCGCCCGTGCTGGGCGCGCTGTCGGATCGCTACGGAAGGCGGCCGGTGCTGCTGGTGTCGCTGGCGGGCGCCGCCGTCGACTATCTGGTGATGGCGGCCGCGCCGGCATTGTGGGTGCTGTACGCGGGACGCATCCTGGCGGGCATTACGGGCGCCACCGGCGCGGTGGCCGGCGCCTGCATCGCCGACGCCGGCGATCCGTCGCGGCGCGCGCGGCGCTTCGGC…
20k_concatenated-long-orfs_LDVI01000167.1_seq1@@@tet_efflux	c17		ATGCCGGACCGCGCCATTGCCTTGCTGTTGTTCATCGTCACCCTGGATGCCGCGGGCGCCGGGTTGATCATGCCGGTGCTGCCGGGCCTGCTCGACCAGCTTGGCGATGCCGCGGCCACGCCGGCCCATTACGGGGTGCTGCTGTCCCTGTATGCGCTGGCGCAGTGCCTGGCCGCGCCCGTGCTGGGCGCGCTGTCGGATCGCTACGGAAGGCGGCCGGTGCTGCTGGTGTCGCTGGCGGGCGCCGCCGTCGACTATCTGGTGATGGCGGCCGCGCCGGCATTGTGGGTGCTGTACGCGGGACGCATCCTGGCGGGCATTACGGGCGCCACCGGCGCGGTGGCCGGCGCCTGCATCGCCGACGCCGGCGATCCGTCGCGGCGCGCGCGGCGCTTCGGC…
20k_concatenated-long-orfs_KV814317.1_seq1@@@tet_efflux	c17		ATGCCGGACCGCGCCATTGCCTTGCTGTTGTTCATCGTCACCCTGGATGCCGCGGGCGCCGGGTTGGTCATGCCGGTGCTGCCGGGCCTGCTCGACCAGCTTGGTGATGCCGCGGCCACGCCGGCCCATTACGGGGTGCTGCTGTCCCTGTATGCGCTGGCGCAGTGCCTGGCCGCGCCCGTGCTGGGCGCGCTGTCGGATCGCTACGGAAGGCGGCCGGTGCTGCTGGTGTCGCTGGCGGGCGCCGCCGTCGACTATCTGGTGATGGCGGCCGCGCCGGCATTGTGGGTGCTGTACGCGGGACGCATCCTGGCGGGCATTACGGGCGCCACCGGCGCGGTGGCCGGCGCCTGCATCGCCGACGCCGGCGATCCGTCGCGGCGCGCGCGGCGCTTCGGC…
20k_concatenated-long-orfs_JUZX01000666.1_seq1@@@tet_efflux	c17		ATGCCGGACCGCGCCATTGCCTTGCTGTTGTTCATCGTCACCCTGGATGCCGCGGGCGCCGGGTTGATCATGCCGGTGCTGCCGGGCCTGCTCGACCAGCTTGGCGATGCCGCGGCCACGCCGGCCCATTACGGGGTGCTGCTGTCCCTGTACGCGCTGGCGCAGTGCCTGGCCGCGCCCGTGCTGGGCGCGCTGTCGGATCGCTACGGAAGGCGGCCGGTGCTGCTGGTGTCGCTGGCGGGCGCTGCCGTCGACTATCTGGTGATGGCGGCCGCGCCGGCATTGTGGGTGCTGTACGCGGGACGCATCCTGGCGGGCATTACGGGCGCCACCGGCGCGGTGGCCGGCGCCTGCATCGCCGACGCCGGCGATCCGTCGCGGCGCGCGCGGCGCTTCGGC…
20k_concatenated-long-orfs_HE798385.1_seq1@@@tet_efflux	c17		ATGCCGGACCGCGCCATTGCCTTGCTGTTGTTCATCGTCACCCTGGATGCCGCGGGCGCCGGGTTGATCATGCCGGTGCTGCCGGGCCTGCTCGACCAGCTTGGCGATGCCGCGGCCACGCCGGCCCATTACGGGGTGCTGCTGTCCCTGTATGCGCTGGCGCAGTGCCTGGCCGCGCCCGTGCTGGGCGCGCTGTCGGATCGCTACGGAAGGCGGCCGGTGCTGCTGGTGTCGCTGGCGGGCGCCGCCGTCGACTATCTGGTGATGGCGGCCGCGCCGGCATTGTGGGTGCTGTACGCGGGACGCATCCTGGCGGGCATTACGGGCGCCACCGGCGCGGTGGCCGGCGCCTGCATCGCCGACGCCGGCGATCCGTCGCGGCGCGCGCGGCGCTTCGGC…
20k_concatenated-long-orfs_CYTZ01000008.1_seq1@@@tet_efflux	c17		ATGCCGGACCGCGCCATTGCCTTGCTGTTGTTCATCGTCACCCTGGATGCCGCGGGCGCCGGGTTGATCATGCCGGTGCTGCCGGGCCTGCTCGACCAGCTTGGCGATGCCGCGGCCACGCCGGCCCATTACGGGGTGCTGCTGTCCCTGTATGCGCTGGCGCAGTGCCTGGCCGCGCCCGTGCTGGGCGCGCTGTCGGATCGCTACGGAAGGCGGCCGGTGCTGCTGGTGTCGCTGGCGGGCGCCGCCGTCGACTATCTGGTGATGGCGGCCGCGCCGGCATTGTGGGTGCTGTACGCGGGACGCATCCTGGCGGGCATTACGGGCGCCACCGGCGCGGTGGCCGGCGCCTGCATCGCCGACGCCGGCGATCCGTCGCGGCGCGCGCGGCGCTTCGGC…
20k_concatenated-long-orfs_CYTS01000014.1_seq1@@@tet_efflux	c17		ATGCCGGACCGCGCCATTGCCTTGCTGTTGTTCATCGTCACCCTGGATGCCGCGGGCGCCGGGTTGATCATGCCGGTGCTGCCGGGCCTGCTCGACCAGCTTGGCGATGCCGCGGCCACGCCGGCCCATTACGGGGTGCTGCTGTCCCTGTATGCGCTGGCGCAGTGCCTGGCCGCGCCCGTGCTGGGCGCGCTGTCGGATCGCTACGGAAGGCGGCCGGTGCTGCTGGTGTCGCTGGCGGGCGCCGCCGTCGACTACCTGGTGATGGCGGCCGCGCCGGCATTGTGGGTGCTGTACGCGGGACGCATCCTGGCGGGCATTACGGGCGCCACCGGCGCGGTGGCCGGCGCCTGCATCGCCGACGCCGGCGATCCGTCGCGGCGCGCGCGGCGCTTCGGC…
20k_concatenated-long-orfs_CYTQ01000006.1_seq1@@@tet_efflux	c17		ATGCCGGACCGCGCCATTGCCTTGCTGTTGTTCATCGTCACCCTGGATGCCGCGGGCGCCGGGTTGATCATGCCGGTGCTGCCGGGCCTGCTCGACCAGCTTGGCGATGCCGCGGCCACGCCGGCCCATTACGGGGTGCTGCTGTCCCTGTACGCGCTGGCGCAGTGCCTGGCCGCGCCCGTGCTGGGCGCGCTGTCGGATCGCTACGGAAGGCGGCCGGTGCTGCTGGTGTCGCTGGCGGGCGCTGCCGTCGACTATCTGGTGATGGCGGCCGCGCCGGCATTGTGGGTGCTGTACGCGGGACGCATCCTGGCGGGCATTACGGGCGCCACCGGCGCGGTGGCCGGCGCCTGCATCGCCGACGCCGGCGATCCGTCGCGGCGCGCGCGGCGCTTCGGC…
20k_concatenated-long-orfs_CYTP01000010.1_seq1@@@tet_efflux	c17		ATGCCGGACCGCGCCATTGCCTTGCTGTTGTTCATCGTCACCCTGGATGCCGCGGGCGCCGGGTTGATCATGCCGGTGCTGCCGGGCCTGCTCGACCAGCTTGGCGATGCCGCGGCCACGCCGGCCCATTACGGGGTGCTGCTGTCCCTGTATGCGCTGGCGCAGTGCCTGGCCGCGCCCGTGCTGGGCGCGCTGTCGGATCGCTACGGAAGGCGGCCGGTGCTGCTGGTGTCGCTGGCGGGCGCCGCCGTCGACTATCTGGTGATGGCGGCCGCGCCGGCATTGTGGGTGCTGTACGCGGGACGCATCCTGGCGGGCATTACGGGCGCCACCGGCGCGGTGGCCGGCGCCTGCATCGCCGACGCCGGCGATCCGTCGCGGCGCGCGCGGCGCTTCGGC…
20k_concatenated-long-orfs_CYTN01000008.1_seq1@@@tet_efflux	c17		ATGCCGGACCGCGCCATTGCCTTGCTGTTGTTCATCGTCACCCTGGATGCCGCGGGCGCCGGGTTGATCATGCCGGTGCTGCCGGGCCTGCTCGACCAGCTTGGCGATGCCGCGGCCACGCCGGCCCATTACGGGGTGCTGCTGTCCCTGTATGCGCTGGCGCAGTGCCTGGCCGCGCCCATGCTGGGCGCGCTGTCGGATCGCTACGGAAGGCGGCCGGTGCTGCTGGTGTCGCTGGCGGGCGCCGCCGTCGACTATCTGGTGATGGCGGCCGCGCCGGCATTGTGGGTGCTGTACGCGGGACGCATCCTGGCGGGCATTACGGGCGCCACCGGCGCGGTGGCCGGCGCCTGCATCGCCGACGCCGGCGATCCGTCGCGGCGCGCGCGGCGCTTCGGC…
20k_concatenated-long-orfs_CYTM01000006.1_seq1@@@tet_efflux	c17		ATGCCGGACCGCGCCATTGCCTTGCTGTTGTTCATCGTCACCCTGGATGCCGCGGGCGCCGGGTTGATCATGCCGGTGCTGCCGGGCCTGCTCGACCAGCTTGGCGATGCCGCGGCCACGCCGGCCCATTACGGGGTGCTGCTGTCCCTGTATGCGCTGGCGCAGTGCCTGGCCGCGCCCGTGCTGGGCGCGCTGTCGGATCGCTACGGAAGGCGGCCGGTGCTGCTGGTGTCGCTGGCGGGCGCCGCCGTCGACTATCTGGTGATGGCGGCCGCGCCGGCATTGTGGGTGCTGTACGCGGGACGCATCCTGGCGGGCATTACGGGCGCCACCGGCGCGGTGGCCGGCGCCTGCATCGCCGACGCCGGCGATCCGTCGCGGCGCGCGCGGCGCTTCGGC…
20k_concatenated-long-orfs_CYTL01000006.1_seq1@@@tet_efflux	c17		ATGCCGGACCGCGCCATTGCCTTGCTGTTGTTCATCGTCACCCTGGATGCCGCGGGCGCCGGGTTGATCATGCCGGTGCTGCCGGGCCTGCTCGACCAGCTTGGCGATGCCGCGGCCACGCCGGCCCATTACGGGGTGCTGCTGTCCCTGTATGCGCTGGCGCAGTGCCTGGCCGCGCCCGTGCTGGGCGCGCTGTCGGATCGCTACGGAAGGCGGCCGGTGCTGCTGGTGTCGCTGGCGGGCGCCGCCGTCGACTATCTGGTGATGGCGGCCGCGCCGGCATTGTGGGTGCTGTACGCGGGACGCATCCTGGCGGGCATTACGGGCGCCACCGGCGCGGTGGCCGGCGCCTGCATCGCCGACGCCGGCGATCCGTCGCGGCGCGCGCGGCGCTTCGGC…
20k_concatenated-long-orfs_CYTJ01000015.1_seq1@@@tet_efflux	c17		ATGCCGGACCGCGCCATTGCCTTGCTGTTGTTCATCGTCACCCTGGATGCCGCGGGCGCCGGGTTGATCATGCCGGTGCTGCCGGGCCTGCTCGACCAGCTTGGCGATGCCGCGGCCACGCCGGCCCATTACGGGGTGCTGCTGTCCCTGTATGCGCTGGCGCAGTGCCTGGCCGCGCCCGTGCTGGGCGCGCTGTCGGATCGCTACGGAAGGCGGCCGGTGCTGCTGGTGTCGCTGGCGGGCGCCGCCGTCGACTATCTGGTGATGGCGGCCGCGCCGGCATTGTGGGTGCTGTACGCGGGACGCATCCTGGCGGGCATTACGGGCGCCACCGGCGCGGTGGCCGGCGCCTGCATCGCCGACGCCGGCGATCCGTCGCGGCGCGCGCGGCGCTTCGGC…
20k_concatenated-long-orfs_CYTH01000005.1_seq1@@@tet_efflux	c17		ATGCCGGACCGCGCCATTGCCTTGCTGTTGTTCATCGTCACCCTGGATGCCGCGGGCGCCGGGTTGATCATGCCGGTGCTGCCGGGCCTGCTCGACCAGCTTGGCGATGCCGCGGCCACGCCGGCCCATTACGGGGTGCTGCTGTCCCTGTACGCGCTGGCGCAGTGCCTGGCCGCGCCCGTGCTGGGCGCGCTGTCGGATCGCTACGGAAGGCGGCCGGTGCTGCTGGTGTCGCTGGCGGGCGCCGCCGTCGACTATCTGGTGATGGCGGCCGCGCCGGCATTGTGGGTGCTGTACGCGGGACGCATCCTGGCGGGCATTACGGGCGCCACCGGCGCGGTGGCCGGCGCCTGCATCGCCGACGCCGGCGATCCGTCGCGGCGCGCGCGGCGCTTCGGC…
20k_concatenated-long-orfs_CYTE01000016.1_seq1@@@tet_efflux	c17		ATGCCGGACCGCGCCATTGCCTTGCTGTTGTTCATCGTCACCCTGGATGCCGCGGGCGCCGGGTTGATCATGCCGGTGCTGCCGGGCCTGCTCGACCAGCTTGGCGATGCCGCGGCCACGCCGACCCATTACGGGGTGCTGCTGTCCCTGTATGCGCTGGCGCAGTGCCTGGCCGCGCCCGTGCTGGGCGCGCTGTCGGATCGCTACGGAAGGCGGCCGGTGCTGCTGGTGTCGCTGGCGGGCGCCGCCGTCGACTATCTGGTGATGGCGGCCGCGCCGGCATTGTGGGTGCTGTACGCGGGACGCATCCTGGCGGGCATTACGGGCGCCACCGGCGCGGTGGCCGGCGCCTGCATCGCCGACGCCGGCGATCCGTCGCGGCGCGCGCGGCGCTTCGGC…
20k_concatenated-long-orfs_CYTD01000011.1_seq1@@@tet_efflux	c17		ATGCCGGACCGCGCCATTGCCTTGCTGTTGTTCATCGTCACCCTGGATGCCGCGGGCGCCGGGTTGATCATGCCAGTGCTGCCGGGCCTGCTCGACCAGCTTGGCGATGCCGCGGCCACGCCGGCCCATTACGGGGTGCTGCTGTCCCTGTATGCGCTGGCGCAGTGCCTGGCCGCGCCCGTGCTGGGCGCGCTGTCGGATCGCTACGGAAGGCGGCCGGTGCTGCTGGTGTCGCTGGCGGGCGCCGCCGTCGACTATCTGGTGATGGCGGCCGCGCCGGCATTGTGGGTGCTGTACGCGGGACGCATCCTGGCGGGCATTACGGGCGCCACCGGCGCGGTGGCCGGCGCCTGCATCGCCGACGCCGGCGATCCGTCGCGGCGCGCGCGGCGCTTCGGC…
20k_concatenated-long-orfs_CYSZ01000010.1_seq1@@@tet_efflux	c17		ATGCCGGACCGCGCCATTGCCTTGCTGTTGTTCATCGTCACCCTGGATGCCGCGGGCGCCGGGTTGATCATGCCGGTGCTGCCGGGCCTGCTCGACCAGCTTGGCGATGCCGCGGCCACGCCGGCCCATTACGGGGTGCTGCTGTCCCTGTATGCGCTGGCGCAGTGCCTGGCCGCGCCCGTGCTGGGCGCGCTGTCGGATCGCTACGGAAGGCGGCCGGTGCTGCTGGTGTCGCTGGCGGGCGCCGCCGTCGACTATCTGGTGATGGCGGCCGCGCCGGCATTGTGGGTGCTGTACGCGGGACGCATCCTGGCGGGCATTACGGGCGCCACCGGCGCGGTGGCCGGCGCCTGCATCGCCGACGCCGGCGATCCGTCGCGGCGCGCGCGGCGCTTCGGC…
20k_concatenated-long-orfs_CYSY01000005.1_seq1@@@tet_efflux	c17		ATGCCGGACCGCGCCATTGCCTTGCTGTTGTTCATCGTCACCCTGGATGCCGCGGGCGCCGGGTTGATCATGCCGGTGCTGCCGGGCCTGCTCGACCAGCTTGGCGATGCCGCGGCCACGCCGGCCCATTACGGGGTGCTGCTGTCCCTGTATGCGCTGGCGCAGTGCCTGGCCGCGCCCGTGCTGGGCGCGCTGTCGGATCGCTACGGAAGGCGGCCGGTGCTGCTGGTGTCGCTGGCGGGCGCCGCCGTCGACTATCTGGTGATGGCGGCCGCGCCGGCATTGTGGGTGCTGTACGCGGGACGCATCCTGGCGGGCATTACGGGCGCCACCGGCGCGGTGGCCGGCGCCTGCATCGCCGACGCCGGCGATCCGTCGCGGCGCGCGCGGCGCTTCGGC…
20k_concatenated-long-orfs_CYSW01000010.1_seq1@@@tet_efflux	c17		ATGCCGGACCGCGCCATTGCCTTGCTGTTGTTCATCGTCACCCTGGATGCCGCGGGCGCCGGGTTGATCATGCCGGTGCTGCCGGGCCTGCTCGACCAGCTTGGCGATGCCGCGGCCACGCCGGCCCATTACGGGGTGCTGCTGTCCCTGTATGCGCTGGCGCAGTGCCTGGCCGCGCCCGTGCTGGGCGCGCTGTCGGATCGCTACGGAAGGCGGCCGGTGCTGCTGGTGTCGCTGGCGGGCGCCGCCGTCGACTATCTGGTGATGGCGGCCGCGCCGGCATTGTGGGTGCTGTACGCGGGACGCATCCTGGCGGGCATTACGGGCGCCACCGGCGCGGTGGCCGGCGCCTGCATCGCCGACGCCGGCGATCCGTCGCGGCGCGCGCGGCGCTTCGGC…
20k_concatenated-long-orfs_CP014028.2_seq1@@@tet_efflux	c17		ATGCCGGACCGCGCCATTGCCTTGCTGTTGTTCATCGTCACCCTGGATGCCGCGGGCGCCGGGTTGATCATGCCAGTGCTGCCGGGCCTGCTCGACCAGCTTGGCGATGCCGCGGCCACGCCGGCCCATTACGGGGTGCTGCTGTCCCTGTATGCGCTGGCGCAGTGCCTGGCCGCGCCCGTGCTGGGCGCGCTGTCGGATCGCTACGGAAGGCGGCCGGTGCTGCTGGTGTCGCTGGCGGGCGCCGCCGTCGACTATCTGGTGATGGCGGCCGCGCCGGCATTGTGGGTGCTGTACGCGGGACGCATCCTGGCGGGCATTACGGGCGCCACCGGCGCGGTGGCCGGCGCCTGCATCGCCGACGCCGGCGATCCGTCGCGGCGCGCGCGGCGCTTCGGC…
20k_concatenated-long-orfs_CP006958.1_seq1@@@tet_efflux	c17		ATGCCGGACCGCGCCATTGCCTTGCTGTTGTTCATCGTCACCCTGGATGCCGCGGGCGCCGGGTTGATCATGCCGGTGCTGCCGGGCCTGCTCGACCAGCTTGGCGATGCCGCGGCCACGCCGGCCCATTACGGGGTGCTGCTGTCCCTGTATGCGCTGGCGCAGTGCCTGGCCGCGCCCGTGCTGGGCGCGCTGTCGGATCGCTACGGAAGGCGGCCGGTGCTGCTGGTGTCGCTGGCGGGCGCCGCCGTCGACTATCTGGTGATGGCGGCCGCGCCGGCATTGTGGGTGCTGTACGCGGGACGCATCCTGGCGGGCATTACGGGCGCCACCGGCGCGGTGGCCGGCGCCTGCATCGCCGACGCCGGCGATCCGTCGCGGCGCGCGCGGCGCTTCGGC…
20k_concatenated-long-orfs_CABIYZ010000001.1_seq1@@@tet_efflux	c17		ATGCCGGACCGCGCCATTGCCTTGCTGTTGTTCATCGTCACCCTGGATGCCGCGGGCGCCGGGTTGATCATGCCGGTGCTGCCGGGCCTGCTCGACCAGCTTGGCGATGCCGCGGCCACGCCGGCCCATTACGGGGTGCTGCTGTCCCTGTATGCGCTGGCGCAGTGCCTGGCCGCGCCCGTGCTGGGCGCGCTGTCGGATCGCTACGGAAGGCGGCCGGTGCTGCTGGTGTCGCTGGCGGGCGCCGCCGTCGACTATCTGGTGATGGCGGCCGCGCCGGCATTGTGGGTGCTGTACGCGGGACGCATCCTGGCGGGCATTACGGGCGCCACCGGCGCGGTGGCCGGCGCCTGCATCGCCGACGCCGGCGATCCGTCGCGGCGCGCGCGGCGCTTCGGC…
20k_concatenated-long-orfs_SPWZ01000016.1_seq1@@@class_c	c18	Yes	ATGATTAATCCAAATCCAAAGCGTTCTGACGAACCGGTATTCTGGGGCCTCTTCGGGGCCGGTGGTATGTGGAGCGCAATTATTGCGCCGGTNNNNNNNNNNNNNNNNNNNNNNNNNNNNNNNNNNNNNNNNNAGATGTGTATAAGAGACAGGTTCAAAACGACGCTCTGCGCCTTATTAATTACCGCCTCTTGCTCCACATTTGCTGCCCCTCAACAAATCAACGATATTGTGCATCGCACAATTACCCCGCTTATAGAGCAACAAAAGATCCCCGGTATGGCGGTGGCGGTAATTTATCAGGGTAAACCTTATTACTTTACCTGGGGCTATGCGGACATCGCCAAAAAGCAGCCCGTCACACAGCAAACGTTGTTTGAGTTAGGTTCGGTCAGCAAA…
20k_concatenated-long-orfs_PUGT01000710.1_seq1@@@class_c	c18		ATGGAAACCAGACCTTATGTTCAAAACGACGCTCTGCGCCTTATTAATTACCGCCTCTTNNNNNNNNNNNNNNNNNNNNNNNNNNNNNNNNNNNNNNNNNNNNNNNNNNNNNNNNNNNNNNNNNNNNNNNNNNNNNNNNNNNNNNNNNNNNNNNNNNNNNNNNNNNNNNNNNNNNNNNNNNNNNNNNNNNCCTGGGGCTATGCGGACATCGCCAAAAAGCAGCCCGTCACACAGCAAACGTTGTTTGAGTTAGGTTCGGTCAGCAAAACATTTACGGGCGTGCTTGGTGGCGACGCTATTGCTCGAGGGGAAATCAAGTTAAGCGATCCCGCAACAAAATACTGGCCTGAACTTACCGCTAAACAGTGGAATGGGATCACACTATTACATCTTGCGACC…
20k_concatenated-long-orfs_UGCR01000001.1_seq1@@@class_c	c18		TTGTTTGAGTTAGGTTCGGTCAGCAAAACATTTACGGGCGTGCTTGGTGGCGACGCTATTGCTCGAGGGGAAATCAAGTTAAGCGATCCCACAACAAAATACTGGCCTGAACTTACCGCTAAACAGTGGAATGGGATCACACTATTACATCTCGCAACCTACACCGCTGGCGGCCTGCCATTGCAGGTGCCGGATGAGGTGAAATCCTCAAGCGACTTGCTGCGCTTCTATCAAAACTGGCAGCCTGCATGGGCTCCAGGAACACAACGTCTGTATGCCAACTCCAGTATCGGTTTGTTCGGCGCACTGGCTGTGAAGCCGTCTGGTTTGAGTTTTGAGCAGGCGATGAAAACTCGTGTCTTCCAGCCACTCAAACTCAATCATACGTGGATTAATGTA…
20k_concatenated-long-orfs_SQMD01000120.1_seq1@@@class_c	c18		ATGGCCTGTCTCTTATACACATCTCNNNNNNNNNNNNNNNNNNNNNNNNNNNNNNNNNNNNCGGTAGCGGTAATTTATCAGGGTAAACCTTATTACTTTACCTGGGGCTATGCGGACATCGCCAAAAAGCAGCCCGTCACACAGCAAACGTTGTTTGAGTTAGGTTCGGTCAGCAAAACATTTACGGGCGTGCTTGGTGGCGACGCTATTGCTCGAGGGGAAATCAAGTTAAGCGATCCCACAACAAAATACTGGCCTGAACTTACCGCTAAACAGTGGAATGGGATCACACTATTACATCTCGCAACCTACACCGCTGGCGGCCTGCCATTGCAGGTGCCGGATGAGGTGAAATCCTCAAGCGACTTGCTGCGCTTCTATCAAAACTGGCAGCCTGCA…
total_lost-long-orfs_UDOI01000127.1_seq1@@@class_c	c18		ATGTTCAAAACGACGCTCTGCGCCTTATTAATTACCGCCTCTTACTCCACATTTGCTGCCCCTCAACAAATCAACGATATTGTGCATCGCACAATTACCCCGCTTATAGAGCAACAAAAGATCCCCGGTATGGCGGTGGCGGTAATTTATCAGGGTAAACCTTATTACTTTACCTGGGGCTATGCGGACATCGCCAAAAAGCAGCCCGTCACACAGCAAACGTTGTTTGAGTTAGGTTCGGTCAGCAAAACATTTACGGGCGTGCTTGGTGGCGACGCTATTGCTCGAGGGGAAATCAAGTTAAGCGATCCCGCAACAAAATACTGGCCTGAACTTACCGCTAAACAGTGGAATGGGATCACACTATTACATCTTGCGACCTACACCGCTGGCGGCCTG…
total_lost-long-orfs_PIIS01000014.1_seq1@@@class_c	c18		ATGTTCAAAACGACGCTCTGCACCTTATTAATTACCGCCTCTTGCTCCACATTTGCCGCCCCTCAACAAATCAACGATATTGTGCATCGCACAATTACCCCGCTTATAGAGCAACAAAAGATCCCCGGTATGGCGGTGGCGGTAATTTATCAGGGTAAACCTTATTACTTTACCTGGGGCTATGCGGACATCGCCAAAAAGCAGCCCGTCACACAGCAAACGTTGTTTGAGTTAGGTTCGGTCAGCAAAACATTTACGGGCGTGCTTGGTGGCGACGCTATTGCTCGAGGGGAAATCAAGTTAAGCGATCCCACAACAAAATACTGGCCTGAACTTACCGCTAAACAGTGGAATGGGATCACACTATTACATCTCGCAACCTACACCGCTGGCGGCCTG…
20k_concatenated-long-orfs_VTAZ01000007.1_seq1@@@class_c	c18		ATGTTCAAAACGACGCTCTGCGCCTTATTAATTACCGCCTCTTGCTCCACATTTGCTGCCCCCCAAAAAATCAACGATATTGTGCATCGCACAATTACCCCGCTTATAGAGCAACAAAAGATCCCCGGTATGGCGGTGGCGGTAATTTATCAGGGTAAACCTTATTACTTTACCTGGGGCTATGCGGACATCGCCAAAAAGCAGCCCGTCACACAGCAAACGTTGTTTGAGTTAGGTTCGGTCAGCAAAACATTTACGGGCGTGCTTGGTGGCGACGCTATTGCTCGAGGGGAAATCAAGTTAAGCGATCCCGCAACAAAATACTGGCCTGAACTTACCGCTAAACAGTGGAACGGGATCACACTATTACATCTCGCAACCTACACCGCTGGCGGCCTG…
20k_concatenated-long-orfs_VRXJ01000008.1_seq1@@@class_c	c18		ATGTTCAAAACGACGCTCTGCGCCTTATTAATTACCGCCTCTTGCTCCACATTTGCTGCCCCCCAAAAAATCAACGATATTGTGCATCGCACAATTACCCCGCTTATAGAGCAACAAAAGATCCCCGGTATGGCGGTGGCGGTAATTTATCAGGGTAAACCTTATTACTTTACCTGGGGCTATGCGGACATCGCCAAAAAGCAGCCCGTCACACAGCAAACGTTGTTTGAGTTAGGTTCGGTCAGCAAAACATTTACGGGCGTGCTTGGTGGCGACGCTATTGCTCGAGGGGAAATCAAGTTAAGCGATCCCGCAACAAAATACTGGCCTGAACTTACCGCTAAACAGTGGAATGGGATCACACTATTACATCTCGCAACCTACACTGCTGGCGGCCTG…
20k_concatenated-long-orfs_VRWR01000010.1_seq1@@@class_c	c18		ATGTTCAAAACGACGCTCTGCGCCTTATTAATTACCGCCTCTTGCTCCACATTTGCTGCCCCCCAAAAAATCAACGATATTGTGCATCGCACAATTACCCCGCTTATAGAGCAACAAAAGATCCCCGGTATGGCGGTGGCGGTAATTTATCAGGGTAAACCTTATTACTTTACCTGGGGCTATGCGGACATCGCCAAAAAGCAGCCCGTCACACAGCAAACGTTGTTTGAGTTAGGTTCGGTCAGCAAAACATTTACGGGCGTGCTTGGTGGCGACGCTATTGCTCGAGGGGAAATCAAGTTAAGCGATCCCGCAACAAAATACTGGCCTGAACTTACCGCTAAACAGTGGAACGGGATCACACTATTACATCTCGCAACCTACACCGCTGGCGGCCTG…
20k_concatenated-long-orfs_VRVX01000009.1_seq1@@@class_c	c18		ATGGAAACCAGACCCTATGTTCAAAACGACGCTCTGCGCCTTATTAATTACCGCCTCTTGCTCCACATTTGCTGCCCCCAAAAAATCAACGATATTGTGCATCGCACAATTACCCCGCTTATAGAGCAACAAAAGATCCCCGGTATGGCGGTGGCGGTAATTTATCAGGGTAAACCTTATTACTTTACCTGGGGCTATGCGGACATCGCCAAAAAGCAGCCCGTCACACAGCAAACGTTGTTTGAGTTAGGTTCGGTCAGCAAAACATTTACGGGCGTGCTTGGTGGCGACGCTATTGCTCGAGGGGAAATCAAGTTAAGCGATCCCGCAACAAAATACTGGCCTGAACTTACCGCTAAACAGTGGAACGGGATCACACTATTACATCTCGCAACCTAC…
20k_concatenated-long-orfs_VHKN01000001.1_seq1@@@class_c	c18		ATGTTCAAAACGACGCTCTGCACCTTATTAATTACCGCCTCTTGCTCCAAATTTGCCGCCCCTCAACAAATCAACGATATTGTGCATCGCACAATTACCCCGCTTATAGAGCAACAAAAGATCCCCGGTATGGCGGTGGCGGTAATTTATCAGGGTAAACCTTATTACTTTACCTGGGGCTATGCGGACATCGCCAAAAAGCAGCCCGTCACACAGCAAACGTTGTTTGAGTTAGGTTCGGTCAGCAAAACATTTACGGGCGTGCTTGGTGGCGACGCTATTGCTCGAGGGGAAATCAAGTTAAGCGATCCCACAACAAAATACTGGCCTGAACTTACCGCTAAACAGTGGAATGGGATCACACTATTACATCTCGCAACCTACACCGCTGGCGGCCTG…
20k_concatenated-long-orfs_VHJJ01000081.1_seq1@@@class_c	c18		ATGTTCAAAACGACGCTCTGCGCCTTATTAATTACCGCCTCTTGCTCCACATTTGCTGCCCCCCAAAAAATCAACGATACTGTGCATCGCACAATTACCCCGCTTATAGAGCAACAAAAGATCCCCGGTATGGCGGTGGCGGTAATTTATCAGGGTAAACCTTATTACTTTACCTGGGGCTATGCGGACATCGCCAAAAAGCAGCCCGTCACACAGCAAACGTTGTTTGAGTTAGGTTCGGTCAGCAAAACATTTACGGGCGTGCTTGGTGGCGACGCTATTGCTCGAGGGGAAATCAAGTTAAGCGATCCCGCAACAAAATACTGGCCTGAACTTACCGCTAAACAGTGGAACGGGATCACACTATTACATCTCGCAACCTACACCGCTGGCGGCCTG…
20k_concatenated-long-orfs_UILX01000010.1_seq1@@@class_c	c18		ATGTTCAAAACGACGCTCTGCACCTTATTAATTACCGCCTCTTGCTCCACATTTGCCGCCCCTCAACAAATCAACGATATTGTGCATCGCACAATTACCCCGCTTATAGAGCAACAAAAGATCCCCGGTATGGCGGTAGCGGTAATTTATCAGGGTAAACCTTATTACTTTACCTGGGGCTATGCGGACATCGCCAAAAAGCAGCCCGTCACACAGCAAACGTTGTTTGAGTTAGGTTCGGTCAGCAAAACATTTACGGGCGTGCTTGGTGGCGACGCTATTGCTCGAGGGGAAATCAAGTTAAGCGATCCCACAACAAAATACTGGCCTGAACTTACCGCTAAACAGTGGAATGGGATCACACTATTACATCTCGCAACCTACACCGCTGGCGGCCTG…
20k_concatenated-long-orfs_UILW01000001.1_seq1@@@class_c	c18		ATGTTCAAAACGACGCTCTGCACCTTATTAATTACCGCCTCTTGCTCCAAATTTGCCGCCCCTCAACAAATCAACGATATTGTGCATCGCACAATTACCCCGCTTATAGAGCAACAAAAGATCCCCGGTATGGCGGTGGCGGTAATTTATCAGGGTAAACCTTATTACTTTACCTGGGGCTATGCGGACATCGCCAAAAAGCAGCCCGTCACACAGCAAACGTTGTTTGAGTTAGGTTCGGTCAGCAAAACATTTACGGGCGTGCTTGGTGGCGACGCTATTGCTCGAGGGGAAATCAAGTTAAGCGATCCCACAACAAAATACTGGCCTGAACTTACCGCTAAACAGTGGAATGGGATCACTCTATTACATCTCGCAACCTACACCGCTGGCGGCCTG…
20k_concatenated-long-orfs_UILP01000001.1_seq1@@@class_c	c18		ATGCTCAAAACGACGCTCTGCACCTTATTAATTACCGCCTCTTGCTCCACATTTGCCGCCCCTCAACAAATCAACGATATTGTGCATCGCACAATTACCCCGCTTATAGATCAACAAAAGATCCCCGGTATGGCGGTGGCGGTAATTTATCAGGGTAAACCTTATTACTTTACCTGGGGCTATGCGGACATCGCCAAAAAGCAGCCCGTCACACAGCAAACGTTGTTTGAGTTAGGTTCGGTCAGCAAAACATTTACGGGCGTGCTTGGTGGCGACGCTATTGCTCGAGGGGAAATCAAGTTAAGCGATCCCACAACAAAATACTGGCCTGAACTTACCGCTAAACAGTGGAATGGGATCACACTATTACATCTCGCAACCTACACCGCTGGCGGCCTA…
20k_concatenated-long-orfs_UIKM01000007.1_seq1@@@class_c	c18		ATGTTCAAAACGACGCTCTGCACCTTATTAATTACCGCCTCTTGCTCCACATTTGCCGCACCTCAACAAATCAACGATATTGTGCATCGCACAATTACCCCGCTTATAGAGCAACAAAAGATCCCCGGTATGGCGGTGGCGGTAATTTATCAGGGTAAACCTTATTACTTTACCTGGGGCTATGCGGACATCGCCAAAAAGCAGCCCGTCACACAGCAAACGTTGTTTGAGTTAGGTTCGGTCAGCAAAACATTTACGGGCGTGCTTGGTGGCGACGCTATTGCTCGAGGGGAAATCAAGTTAAGCGATCCCACAACAAAATACTGGCCTGAACTTACCGCTAAACAGTGGAATGGGATCACACTATTACATCTCGCAACCTACACCGCTGGCGGCCTG…
20k_concatenated-long-orfs_UIJX01000014.1_seq1@@@class_c	c18		ATGCTCAAAATGACGCTCTGCGCCTTACTGATTACCGCCTCTTGCTCCGCACTTGCCGCCCCCCAACAGCTCAACGATATTGTGCATCGCACAATGACTCCGCTTATAGAACAACAAAAAATCCCGGGCATGGCCGTTGCAGTGATTTATCAGGGCAAACCTTATTACTTTACCTGGGGCTATGCGGACGTAGATAAGAAGCAGCCCGTCACGCAGCAAACGTTGTTTGAGTTAGGCTCGGTCAGCAAAACATTTACGGGCGTACTTGGTGGCGACACTATTGCTCGAGGGGAAATAAATCTAAGCGATCCCGTCACAAAATACTGGCCTGAACTTACCGCTAAACAGTGGAACGGGATCACGCTATTACATCTCGCAACCTACACCGCTGGCGGCCTG…
20k_concatenated-long-orfs_UIJL01000011.1_seq1@@@class_c	c18		ATGTTCAAAACGACGCTCTGCGCCTTATTAATTACCGCCTCTTGCTCCACATTTGCTGCCCCTCAACAAATCAACGATATTGTGCATCGCACAATTACCCCGCTTATAGAGCAACAAAAGATCCCCGGTATGGCGGTGGCGGTAATTTATCAGGGTAAACCTTATTACTTTACCTGGGGCTATGCGGACATCGCCAAAAAGCAGCCCGTCACACAGCAAACGTTGTTTGAGTTAGGTTCGGTCAGCAAAACATTTACGGGCGTGCTTGGTGGCGACGCTATTGCTCGAGGGGAAATCAAGTTAAGCGATCCCGCAACAAAATACTGGCCTGAACTTACCGCTAAACAGTGGAACGGGATCACACTATTACATCTCGCAACCTACACCGCTGGCGGCCTG…
20k_concatenated-long-orfs_UIIM01000003.1_seq1@@@class_c	c18		ATGTTCAAAACGACGCTCTGCGCCTTATTAATTATCGCCTCTTGCTCCGCACTTTCCGCCCCGCAACAGCTCAACGAGATTGTGCATCGCACAATTACCCCGCTTATAGAGCAACAAAAGATCCCCGGTATGGCGGTGGCGGTGATTTATCAGGGCAAACCTTATTACTTTACCTGGGGCTATGCGGATGTAGATAAAAAGCAGCCTGTCACGCAGCAAACGTTGTTTGAGTTAGGCTCGGTCAGCAAAACATTTACGGGCGTGCTTGGTGGCGACGCTATTGCGCGAGGGGAAATCAACCTAAGCGATCCCGCGACAAAATACTGGCCTGAACTTACCGCTAAACAGTGGAATGGGATCACACTATTACATCTTGCGACCTACACCGCTGGCGGCCTG…
20k_concatenated-long-orfs_UGFF01000002.1_seq1@@@class_c	c18		ATGGAAACCAGACCCTATGTTCAAAACGACGCTCTGCGCCTTATTAATTACCGCCTCTTGCTCCACATTTGCTGCCCTCAACAAATCAACGATATTGTGCATCGCACAATTACCCCGCTTATAGAGCAACAAAAGATCCCGGGTATGGCGGTGGCGGTAATTTATCAGGGTAAACCTTATTACTTTACCTGGGGCTATGCGGACATCGCCAAAAAGCAGCCCGTCACACAGCAAACGTTGTTTGAGTTAGGTTCGGTCAGCAAAACATTTACTGGCGTGCTTGGTGGCGACGCTATTGCTCGAGGGGAAATCAAGTTAAGCGATCCCACAACAAAATACTGGCCTGAACTTACCGCTAAACAGTGGAATGGGATCACACTATTACATCTCGCAACCTAC…
20k_concatenated-long-orfs_UGEW01000002.1_seq1@@@class_c	c18		ATGGCGGGCCGTTTTGTATGGAAACCAGACCCTATGTTCAAAACGACGCTCTGCACCTTATTAATTACCGCCTCTTGCTCCACATTTGCCGCACCTCAACAAATCAACGATATTGTGCATCGCACAATTACCCCGCTTATAGAGCAACAAAAGATCCCCGGTATGGCGGTAGCGGTAATTTATCAGGGTAAACCTTATTACTTTACCTGGGGCTATGCGGACATCGCCAAAAAGCAGCCCGTCACACAGCAAACGTTGTTTGAGTTAGGTTCGGTCAGCAAAACATTTACGGGCGTGCTTGGTGGCGACGCTATTGCTCGAGGGGAAATCAAGTTAAGCGATCCCACAACAAAATACTGGCCTGAACTTACCGCTAAACAGTGGAATGGGATCACACTA…
20k_concatenated-long-orfs_UGDC01000003.1_seq1@@@class_c	c18		ATGGAAACCAGACCCTATGTTCAAAACGACGCTCTGCGCCTTATTAATTACCGCCTCTTGCTCCACATTTGCTGCCCCCCAAAAATCAACGATATTGTGCATCGCACAATTACCCCGCTTATAGAGCAACAAAAGATCCCCGGTATGGCGGTGGCGGTAATTTATCAGGGTAAACCTTATTACTTTACCTGGGGCTATGCGGACATCGCCAAAAAGCAGCCCGTCACACAGCAAACGTTGTTTGAGTTAGGTTCGGTCAGCAAAACATTTACGGGCGTGCTTGGTGGCGACGCTATTGCTCGAGGGGAAATCAAGTTAAGCGATCCCGCAACAAAATACTGGCCTGAACTTACCGCTAAACAGTGGAACGGGATCACACTATTACATCTCACAACCTAC…
20k_concatenated-long-orfs_UGCK01000002.1_seq1@@@class_c	c18		ATGGAAACCAGACCCTATGTTCAAAACGACGCTCTGCGCCTTATTAATTACCGCCTCTTGCTCCACATTTGCTGCCCCTCAACAATCAACGATATTGTGCATCGCACAATTACCCCGCTTATAGAGCAACAAAAGATCCCGGGTATGGCGGTGGCGGTAATTTATCAGGGTAAACCTTATTACTTTACCTGGGGCTATGCGGACATCGCCAAAAAGCAGCCCGTCACACAGCAAACGTTGTTTGAGTTAGGTTCGGTCAGCAAAACATTTACTGGCGTGCTTGGTGGCGACGCTATTGCTCGAGGGGAAATCAAGTTAAGCGATCCCACAACAAAATACTGGCCTGAACTTACCGCTAAACAGTGGAATGGGATCACACTATTACATCTCGCAACCTAC…
20k_concatenated-long-orfs_UGCF01000003.1_seq1@@@class_c	c18		ATGGAAACCAGACCCTATGTTCAAAACGACGCTCTGCGCCTTATTAATTACCGCCTCTTGCTCCACATTTGCTGCCCCCCAAAAAATCAACGATATGTGCATCGCACAATTACCCCGCTTATAGAGCAACAAAAGATCCCCGGTATGGCGGTGGCGGTAATTTATCAGGGTAAACCTTATTACTTTACCTGGGGCTATGCGGACATCGCCAAAAAGCAGCCCGTCACACAGCAAACGTTGTTTGAGTTAGGTTCGGTCAGCAAAACATTTACGGGCGTGCTTGGTGGCGACGCTATTGCTCGAGGGGAAATCAAGTTAAGCGATCCCGCAACAAAATACTGGCCTGAACTTACCGCTAAACAGTGGAACGGGATCACACTATTACATCTCGCAACCTAC…
20k_concatenated-long-orfs_UGBY01000004.1_seq1@@@class_c	c18		ATGTTCAAAACGACGCTCTGCACCTTATTAATTACCGCCTCTTGCTCCACATTTGCCGCCCCTCAACAAATCAACGATATTGTGCATCGCACAATTACCCCGCTTATAGAGCAACAAAAGATCCCCGGTATGGCGGTAGCGGTAATTTATCAGGGTAAACCTTATTACTTTACCTGGGGCTATGCGGACATCGCCAAAAAGCAGCCCGTCACACAGCAAACGTTGTTTGAGTTAGGTTCGGTCAGCAAAACATTTACGGGCGTGCTTGGTGGCGACGCTATTGCTCGAGGGGAAATCAAGTTAAGCGATCCCACAACAAAATACTGGCCTGAACTTACCGCTAAACAGTGGAATGGGATCACACTATTACATCTCGCAACCTACACCGCTGGCGGCCTG…
20k_concatenated-long-orfs_UGAW01000001.1_seq1@@@class_c	c18		ATGTTCAAAACGACGCTCTGCGCCTTATTAATTACCGCCTCTTGCTCCACATTTGCTGCCCCCCAACAAATCAACGATATTGTGCATCGCACAATTACCCCGCTTATAGAGCAACAAAAGATCCCCGGTATGGCGGTGGCGGTAATTTATCAGGGTAAACCTTATTACTTTACCTGGGGCTATGCGGACATCGCCAAAAAGCAGCCCGTCACACAGCAAACGTTGTTTGAGTTAGGCTCGGTCAGCAAAACATTTACGGGCGTACTTGGTGGCGACGCTATTGCACGAGGGGAAATCAAGTTAAGCGATCCCGCGACAAAATACTGGCCTGAACTTACCGCTAAACAATGGAATGGGATCACACTATTACATCTTGCGACCTACACCGCTGGCGGCCTG…
20k_concatenated-long-orfs_UGAU01000003.1_seq1@@@class_c	c18		ATGTTCAAAACGACGCTCTGCGCCTTATTAATTACCGCCTCTTGCTCCACATTTGCTGCCCCCCAAAAAATCAACGATATTGTGCATCGCACAATTACCCCGCTTATAGAGCAACAAAAGATCCCCGGTATGGCGGTGGCGGTAATTTATCAGGGTAAACCTTATTACTTTACCTGGGGCTATGCGGACATCGCCAAAAAGCAGCCCGTCACACAGCAAACGTTGTTTGAGTTAGGTTCGGTCAGCAAAACATTTACGGGCGTGCTTGGTGGCGACGCTATTGCTCGAGGGGAAATCAAGTTAAGCGATCCCGCAACAAAATACTGGCCTGAACTTACCGCTAAACAGTGGAACGGGATCACACTATTACATCTCGCAACCTACACCGCTGGCGGCCTG…
20k_concatenated-long-orfs_UEFD01000103.1_seq1@@@class_c	c18		ATGTTCAAAACGACGCTCTGCGCCTTATTAATTACCGCCTCTTGCTCCACATTTGCTGCCCCCCAAAAAATCAACGATATTGTGCATCGCACAATTACCCCGCTTATAGAGCAACAAAAGATCCCCGGTATGGCGGTGGCGGTAATTTATCAGGGTAAACCTTATTACTTTACCTGGGGCTATGCGGACATCGCCAAAAAGCAGCCCGTCACACAGCAAACGTTGTTTGAGTTAGGTTCGGTCAGCAAAACATTTACGGGCGTGCTTGGTGGCGACGCTATTGCTCGAGGGGAAATCAAGTTAAGCGATCCCGCAACAAAATACTGGCCTGAACTTACCGCTAAACAGTGGAACGGGATCACACTATTACATCTCGCAACCTACACCGCTGGCGGCCTG…
20k_concatenated-long-orfs_UEAA01000057.1_seq1@@@class_c	c18		ATGTTCAAAACGACGCTCTGCGCCTTATTAATTACCGCCTCTTGCTCCACATTTGCTGCCCCCCAACAAATCAACGATATTGTGCATCGCACAATTACCCCGCTTATAGAGCAACAAAAGATCCCCGGTATGGCGGTGGCGGTAATTTATCAGGGTAAACCTTATTACTTTACCTGGGGCTATGCGGACATCGCCAAAAAGCAGCCCGTCACACAGCAAACGTTGTTTGAGTTAGGTTCGGTCAGCAAAACATTTACGGGCGTGCTTGGTGGCGACGCTATTGCTCGAGGGGAAATCAAGTTAAGCGATCCCGCAACAAAATACTGGCCTGAACTTACTGCTAAACAGTGGAATGGGATCACACTATTACATCTTGCGACCTACACCGCTGGCGGCCTG…
20k_concatenated-long-orfs_UDPZ01000125.1_seq1@@@class_c	c18		ATGTTCAAAACGACGCTCTGCGCCTTATTAATTACCGCCTCTTACTCCACATTTGCTGCCCCTCAACAAATCAACGATATTGTGCATCGCACAATTACCCCGCTTATAGAGCAACAAAAGATCCCCGGTATGGCGGTGGCGGTAATTTATCAGGGTAAACCTTATTACTTTACCTGGGGCTATGCGGACATCGCCAAAAAGCAGCCCGTCACACAGCAAACGTTGTTTGAGTTAGGTTCGGTCAGCAAAACATTTACGGGCGTGCTTGGTGGCGACGCTATTGCTCGAGGGGAAATCAAGTTAAGCGATCCCGCAACAAAATACTGGCCTGAACTTACCGCTAAACAGTGGAATGGGATCACACTATTACATCTTGCGACCTACACCGCTGGCGGCCTG…
20k_concatenated-long-orfs_UDPO01000120.1_seq1@@@class_c	c18		ATGTTCAAAACGACGCTCTGCGCCTTATTAATTACCGCCTCTTACTCCACATTTGCTGCCCCTCAACAAATCAACGATATTGTACATCGCACAATTACCCCGCTTATAGAGCAACAAAAGATCCCCGGTATGGCGGTGGCGGTAATTTATCAGGGTAAACCTTATTACTTTACCTGGGGCTATGCGGACATCGCCAAAAAGCAGCCCGTCACACAGCAAACGTTGTTTGAGTTAGGTTCGGTCAGCAAAACATTTACGGGCGTGCTTGGTGGCGACGCTATTGCTCGAGGGGAAATCAAGTTAAGCGATCCCGCAACAAAATACTGGCCTGAACTTACCGCTAAACAGTGGAATGGGATCACACTATTACATCTTGCGACCTACACCGCTGGCGGCCTG…
20k_concatenated-long-orfs_UCXZ01000003.1_seq1@@@class_c	c18		ATGTTCAAAACGACGCTCTGCGCCTTATTAATTACCACCTCTTGCTCCACATTTGCTGCCCCTCAACAAATCAACGATATTGTGCATCGCACAATTACCCCGCTTATAGAGCAACAAAAGATCCCCGGTATGGCGGTGGCGGTAATTTATCAGGGTAAACCTTATTACTTTACCTGGGGCTATGCGGACATCGCCAAAAAGCAGCCCGTCACACAGCAAACGTTGTTTGAGTTAGGTTCGGTCAGCAAAACATTTACGGGCGTGCTTGGTGGCGACGCTATTGCTCGAGGGGAAATCAAGTTAAGCGATCCCACAACAAAATACTGGCCTGAACTTACCGCTAAACAGTGGAATGGGATCACACTATTACATCTCGCAACCTACACTACTGGCGGCCTG…
20k_concatenated-long-orfs_UCWL01000002.1_seq1@@@class_c	c18		ATGTTCAAAACGACGCTCTGCGCCTTATTAATTACCGCCTCTTGCTCCACATTTGCTGCCCCCCAAAAAATCAACGATATTGTGCATCGCACAATTACCCCGCTTATAGAGCAACAAAAGATCCCCGGTATGGCGGTGGCGGTAATTTATCAGGGTAAACCTTATTACTTTACCTGGGGCTATGCGGACATCGCCAAAAAGCAGCCCGTCACACAGCAAACGTTGTTTGAGTTAGGTTCGGTCAGCAAAACATTTACGGGCGTGCTTGGTGGCGACGCTATTGCTCGAGGGGAAATCAAGTTAAGCGATCCCGCAACAAAATACTGGCCTGAACTTACCGCTAAACAGTGGAACGGGATCACACTATTACATCTCGCAACCTACACCGCTGGCGGCCTG…
20k_concatenated-long-orfs_UCUT01000006.1_seq1@@@class_c	c18		ATGTTCAAAACGACGCTCTGCGCCTTATTAATTACCGCCTCTTGCTCCACATTTGCTGCCCCCCAAAAAATCAACGATATTGTGCATCGCACAATTACCCCGCTTATAGAGCAACAAAAGATCCCCGGTATGGCGGTGGCGGTAATTTATCAGGGTAAACCTTATTACTTTACCTGGGGCTATGCGGACATCGCCAAAAAGCAGCCCGTCACACAGCAAACGTTGTTTGAGTTAGGTTCGGTCAGCAAAACATTTACGGGCGTGCTTGGTGGCGACGCTATTGCTCGAGGGGAAATCAAGTTAAGCGATCCCGCAACAAAATACTGGCCTGAACTTACCGCTAAACAGTGGAACGGGATCACACTATTACATCTCGCAACCTACACCGCTGGCGGCCTG…
20k_concatenated-long-orfs_UCTY01000007.1_seq1@@@class_c	c18		ATGGAAACCAGACCCTATGTTCAAAACGACGCTCTGCGCCTTATTAATTACCGCCTCTTGCTCCACATTTGCTGCCCCCAAAAAATCAACGATATTGTGCATCGCACAATTACCCCGCTTATAGAGCAACAAAAGATCCCCGGTATGGCGGTGGCGGTAATTTATCAGGGTAAACCTTATTACTTTACCTGGGGCTATGCGGACATCGCCAAAAAGCAGCCCGTCACACAGCAAACGTTGTTTGAGTTAGGTTCGGTCAGCAAAACATTTACGGGCGTGCTTGGTGGCGACGCTATTGCTCGAGGGGAAATCAAGTTAAGCGATCCCGCAACAAAATACTGGCCTGAACTTACCGCTAAACAGTGGAACGGGATCACACTATTACATCTCGCAACCTAC…
20k_concatenated-long-orfs_SWMO02000063.1_seq1@@@class_c	c18		ATGTTCAAAATGACGCTCTGCGCCTTATTAATTACCGCCTCTTGCTCCACATTTGCTGCCCCTCAACAAATCAACGATATTGTGCATCGCACAATAACCCCGCTTATAGAGCAACAAAAGATCCCCGGTATGGCGGTGGCGGTAATTTATCAGGGTAAACCTTATTACTTTACCTGGGGCTATGCGGACATCGCCAAAAAGCAGCCCGTCACACAGCAAACGTTGTTTGAGTTAGGCTCGGTCAGCAAAACATTTACGGGCGTACTTGGTGGCGACGCTATTGCACGAGGGGAAATCAAGTTAAGCGATCCCGCGACAAAATACTGGCCTGAACTTACCGCTAAACAATGGAATGGGATCACACTATTACATCTCGCAACCTACACCGCTGGCGGCCTG…
20k_concatenated-long-orfs_SSSB01000043.1_seq1@@@class_c	c18		ATGTTCAAAACGACGCTCTGCACCTTATTAATTACCGCCTCTTGCTCCACATTTGCCGCCCCTCAACAAATCAACGATATTGTGCATCGCACAATTACCCCGCTTATAGAGCAACAAAAGATCCCCGGTATGGCGGTAGCGGTAATTTATCAGGGTAAACCTTATTACTTTACCTGGGGCTATGCGGACATCGCCAAAAAGCAGCCCGTCACACAGCAAACGTTGTTTGAGTTAGGTTCGGTCAGCAAAACATTTACGGGCGTGCTTGGTGGCGACGCTATTGCTCGAGGGGAAATCAAGTTAAGCGATCCCACAACAAAATACTGGCCTGAACTTACCGCTAAACAGTGGAATGGGATCACACTATTACATCTCGCAACCTACACCGCTGGCGGCCTG…
20k_concatenated-long-orfs_SQNF01000048.1_seq1@@@class_c	c18		ATGTTCAAAACGACGCTCTGCGCCTTATTAATTACCGCCTCTTGCTCCACATTTGCTGCCCCCCAAAAAATCAACGATATTGTGCATCGCACAATTACCCCGCTTATAGAGCAACAAAAGATCCCCGGTATGGCGGTGGCGGTAATTTATCAGGGTAAACCTTATTACTTTACCTGGGGCTATGCGGACATCGCCAAAAAGCAGCCCGTCACACAGCAAACGTTGTTTGAGTTAGGTTCGGTCAGCAAAACATTTACGGGCGTGCTTGGTGGCGACGCTATTGCTCGAGGGGAAATCAAGTTAAGCGATCCCGCAACAAAATACTGGCCTGAACTTACCGCTAAACAGTGGAACGGGATCACACTATTACATCTCGCAACCTACACCGCTGGCGGCCTG…
20k_concatenated-long-orfs_SQMC01000172.1_seq1@@@class_c	c18		ATGTTCAAAACGACGCTCTGCACCTTATTAATTACCGCCTCTTGCTCCACATTTGCCGCACCTCAACAAATCAACGATATTGTGCATCGCACAATTACCCCGCTTATAGAGCAACAAAAGATCCCCGGTATGGCGGTAGCGGTAATTTATCAGGGTAAACCTTATTACTTTACCTGGGGCTATGCGGACATCGCCAAAAAGCAGCCCGTCACACAGCAAACGTTGTTTGAGTTAGGTTCGGTCAGCAAAACATTTACGGGCGTGCTTGGTGGCGACGCTATTGCTCGAGGGGAAATCAAGTTAAGCGATCCCACAACAAAATACTGGCCTGAACTTACCGCTAAACAGTGGAATGGGATCACACTATTACATCTCGCAACCTACACCGCTGGCGGCCTG…
20k_concatenated-long-orfs_SQLZ01000326.1_seq1@@@class_c	c18		ATGTTCAAAACGACGCTCTGCACCTTATTAATTACCGCCTCTTGCTCCACATTTGCCGCCCCTCAACAAATCAACGATATTGTGCATCGCACAATTACCCCGCTTATAGAGCAACAAAAGATCCCCGGTATGGCGGTGGCGGTAATTTATCAGGGTAAACCTTATTACTTTACCTGGGGCTATGCGGACATCGCCAAAAAGCAGCCCGTCACACAGCAAACGTTGTTTGAGTTAGGTTCGGTCAGCAAAACATTTACGGGCGTGCTTGGTGGCGACGCTATTGCTCGAGGGGAAATCAAGTTAAGCGATCCCACAACAAAATACTGGCCTGAACTTACCGCTAAACAGTGGAATGGGATCACACTATTACATCTCGCAACCTACACCGCTGGCGGCCTG…
20k_concatenated-long-orfs_SPWY01000191.1_seq1@@@class_c	c18		ATGACGCTCTGCGCCTTATTAATTACCGCCTCTTGCTCCACATTTGCTGCCCCTCAACAAATCAACGATATTGTGCATCGCACAATAACCCCGCTTATAGAGCAACAAAAGATCCCCGGTATGGCGGTGGCGGTAATTTATCAGGGTAAACCTTATTACTTTACCTGGGGCTATGCGGACATCGCCAAAAAGCAGCCCGTCACACAGCAAACGTTGTTTGAGTTAGGCTCGGTCAGCAAAACATTTACGGGCGTACTTGGTGGCGACGCTATTGCACGAGGGGAAATCAAGTTAAGCGATCCCGCGACAAAATACTGGCCTGAACTTACCGCTAAACAATGGAATGGGATCACACTATTACATCTCGCAACCTACACCGCTGGCGGCCTGCCATTGCAG…
20k_concatenated-long-orfs_SPWQ01000133.1_seq1@@@class_c	c18		ATGACGCTCTGCGCCTTATTAATTACCGCCTCTTGCTCCACATTTGCTGCCCCTCAACAAATCAACGATATTGTGCATCGCACAATAACCCCGCTTATAGAGCAACAAAAGATCCCCGGTATGGCGGTGGCGGTAATTTATCAGGGTAAACCTTATTACTTTACCTGGGGCTATGCGGACATCGCCAAAAAGCAGCCCGTCACACAGCAAACGTTGTTTGAGTTAGGTTCGGTCAGCAAAACATTTACGGGCGTGCTTGGTGGCGACGCTATTGCTCGAGGGGAAATCAAGTTAAGCGATCCCGCAACAAAATACTGGCCTGAACTTACCGCTAAACAGTGGAATGGGATCACACTATTACATCTCGCAACCTACACTGCTGGCGGTCTGCCATTGCAG…
20k_concatenated-long-orfs_SPVN01000058.1_seq1@@@class_c	c18		ATGATTAATCCAAATCCAAAGCGTTCTGATGAACCGGTATTCTGGGGCCTCTTCGGGGCCGGTGGTATNNNNNNNNNNNNNNNNNNNNNNNNNNNNNNNNNNNNNNNNNNNNNNNNNNNNNNNNNNTTCAAAACGACGCTCTGCACCTTATTAATTACCGCCTCTTGCTCCACATTTGCCGCCCCTCAACAAATCAACGATATTGTGCATCGCACAATTACCCCGCTTATAGAGCAACAAAGGATCCCCGGTATGGCGGTAGCGGTAATTTATCAGGGTAAACCTTATTACTTTACCTGGGGCTATGCGGACATCGCCAAAAAGCAGCCCGTCACACAGCAAACGTTGTTTGAGTTAGGTTCGGTCAGCAAAACATTTACGGGCGTGCTTGGTGGCGAC…
20k_concatenated-long-orfs_SPVM01000225.1_seq1@@@class_c	c18		ATGTTCAAAACGACGCTCTGCGCCTTATTAATTACCGCCTCTTGCTCCACATTTGCTGCCCCTCAACAAATCAACGATATTGTGCATCGCACAATTACCCCGCTTATAGAGCAACAAAAGATCCCCGGTATGGCGGTGGCGGTAATTTATCAGGGTAAACCTTATTACTTTACCTGGGGCTATGCGGACATCGCCAAAAAGCAGCCCGTCACACAGCAAACGTTGTTTGAGTTAGGTTCGGTCAGCAAAACATTTACGGGCGTGCTTGGTGGCGACGCTATTGCTCGAGGGGAAATCAAGTTAAGCGATCCCGCAACAAAATACTGGCCTGAACTTACCGCTAAACAGTGGAATGGGATCACACTATTACATCTTGCGACCTACACCGCTGGCGGCCTG…
20k_concatenated-long-orfs_SFOQ01000136.1_seq1@@@class_c	c18		ATGTTCAAAACGACGCTCTGCGCCTTATTAATTACCGCCTCTTGCTCCACATTTGCTGCCCCTCAACAAATCAACGATATTGTGCATCGCACAATTACCCCGCTTATAGAGCAACAAAAGATCCCCGGTATGGCGGTGGCGGTAATTTATCAGGGTAAACCTTATTACTTTACCTGGGGCTATGCGGACATCGCCAAAAAGCAGCCCGTCACACAGCAAACGTTGTTTGAGTTAGGTTCGGTCAGCAAAACATTTACGGGCGTACTTGGTGGCGACACTATTGCTCGAGGGGAAATCAAGTTAAGCGATCCCGCGACAAAATACTGGCCTGAACTTACCGCTAAACAATGGAATGGGATCACACTATTACATCTTGCGACCTACACCGCTGGCGGCCTG…
20k_concatenated-long-orfs_SAHB01000008.1_seq1@@@class_c	c18		ATGTTCAAAACGACGCTCTGCGCCTTATTAATTACCGCCTCTTGCTCCACATTTGCTGCCCCTCAACAAATCAACGATATTGTGCATCGCACAATTACCCCGCTTATAGAGCAACAAAAGATCCCCGGTATGGCGGTGGCGGTAATTTATCAGGGTAAACCTTATTACTTTACCTGGGGCTATGCGGACATCGCCAAAAAGCAGCCCGTCACACAGCAAACGTTGTTTGAGTTAGGTTCGGTCAGCAAAACATTTACGGGCGTGCTTGGTGGCGACGCTATTGCTCGAGGGGAAATCAAGTTAAGCGATCCCGCAACAAAATACTGGCCTGAACTTATCGCTAAACAGTGGAATGGGATCACACTATTACATCTCGCAACCTACACTGCTGGCGGCCTG…
20k_concatenated-long-orfs_SAGG01000024.1_seq1@@@class_c	c18		ATGTTCAAAACGACGCTCTGCGCCTTATTAATTACCGCCTCTTGCTCCACATTTGCTGCCCCTCAACAAATCAACGATATTGTGCATCGCACAATTACCCCGCTTATAGAGCAACAAAAGATCCCCGGTATGGCGGTGGCGGTAATTTATCAGGGTAAACCTTATTACTTTACCTGGGGCTATGCGGACATCGCCAAAAAGCAGCCCGTCACACAGCAAACGTTGTTTGAGTTAGGTTCGGTCAGCAAAACATTTACGGGCGTGCTTGGTGGCGACGCTATTGCTCGAGGGGAAATCAAGTTAAGCGATCCCGCAACAAAATACTGGCCTGAACTTACCGCTAAACAGTGGAACGGGATCACACTATTACATCTCGCAACCTACACCGCTGGCGGCCTG…
20k_concatenated-long-orfs_RZAH01000006.1_seq1@@@class_c	c18		ATGTTCAAAACGACGCTCTGCACCTTATTAATTACCGCCTCTTGCTCCACATTTGCCGCCCCTCAACAAATCAACGATATTGTGCATCGCACAATTACCCCGCTTATAGAGCAACAAAAGATCCCCGGTATGGCGGTAGCGGTAATTTATCAGGGTAAACCTTATTACTTTACCTGGGGCTATGCGGACATCGCCAAAAAGCAGCCCGTCACACAGCAAACGTTGTTTGAGTTAGGTTCGGTCAGCAAAACATTTACGGGCGTGCTTGGTGGCGACGCTATTGCTCGAGGGGAAATCAAGTTAAGCGATCCCACAACAAAATACTGGCCTGAACTTACCGCTAAACAGTGGAATGGGATCACACTATTACATCTCGCAACCTACACCGCTGGCGGCCTG…
20k_concatenated-long-orfs_RWYG01000064.1_seq1@@@class_c	c18		ATGTTCAAAACGACGCTCTGCACCTTATTAATTACCGCCTCTTGCTCCACATTTGCCGCACCTCAACAAATCAACGATATTGTGCATCGCACAATTACCCCGCTTATAGAGCAACAAAAGATCCCCGGTATGGCGGTAGCGGTAATTTATCAGGGTAAACCTTATTACTTTACCTGGGGCTATGCGGACATCGCCAAAAAGCAGCCCGTCACACAGCAAACGTTGTTTGAGTTAGGTTCGGTCAGCAAAACATTTACGGGCGTGCTTGGTGGCGACGCTATTGCTCGAGGGGAAATCAAGTTAAGCGATCCCACAACAAAATACTGGCCTGAACTTACCGCTAAACAGTGGAATGGGATCACACTATTACATCTCGCAACCTACACCGCTGGCGGCCTG…
20k_concatenated-long-orfs_RWES01000085.1_seq1@@@class_c	c18		ATGTTCAAAACGACGCTCTGCGCCTTATTAATTACCGCCTCTTGCTCCACATTTGCTGCCCCTCAACAAATCAACGATATTGTGCATCGCACAATTACCCCGCTTATAGAGCAACAAAAGATCCCCGGTATGGCGGTGGCGGTAATTTATCAGGGTAAACCTTATTACTTTACCTGGGGCTATGCGGACATCGCCAAAAAGCAGCCCGTCACACAGCAAACGTTGTTTGAGTTAGGTTCGGTCAGCAAAACATTTACGGGCGTGCTTGGTGGCGACGCTATTGCTCGAGGGGAAATCAAGTTAAGCGATCACGCAACAAAATACTGGCCTGAACTTACCGCTAAACAGTGGAATGGGATCACACTATTACATCTTGCGACCTACACCGCTGGCGGCCTG…
20k_concatenated-long-orfs_RVYM01000125.1_seq1@@@class_c	c18		ATGGCGGGCCGTTTTGTATGGAAACCAGACCCTATGTTCAAAATGACGCTCTGCGCCTTATTAATTACCGCCTCTTGCTCCACATTTGCTGCCCCTCAACAAATCAACGATATTGTGCATCGCACAATAACCCCGCTTATAGAGCAACAAAAGATCCCCGGTATGGCGGTGGCGGTAATTTATCAGGGTAAACCTTATTACTTTACCTGGGGCTATGCGGACATCGCCAAAAAGCAGCCCGTCACACAGCAAACGTTGTTTGAGTTAGGTTCGGTCAGCAAAACATTTACGGGCGTGCTTGGTGGCGACGCTATTGCTCGAGGGGAAATCAAGTTAAGCGATCCCGCAACAAAATACTGGCCTGAACTTACCGCTAAACAGTGGAATGGGATCACACTA…
20k_concatenated-long-orfs_RUPU01000072.1_seq1@@@class_c	c18		ATGGCGGGCCGTTTTGTATGGAAACCAGACCCTATGTTCAAAACGACGCTCTGCACCTTATTAATTACCGCCTCTTGCTCCACATTTGCCGCCCCTCAACAAATCAACGATATTGTGCATCGCACAATTACCCCGCTTATAGAGCAACAAAAGATCCCCGGTATGGCGGTAGCGGTAATTTATCAGGGTAAACCTTATTACTTTACCTGGGGCTATGCGGACATCGCCAAAAAGCAGCCCGTCACACAGCAAACGTTGTTTGAGTTAGGTTCGGTCAGCAAAACATTTACGGGCGTGCTTGGTGGCGACGCTATTGCTCGAGGGGAAATCAAGTTAAGCGATCCCACAACAAAATACTGGCCTGAACTTACCGCTAAACAGTGGAATGGGATCACACTA…
20k_concatenated-long-orfs_RUPU01000071.1_seq1@@@class_c	c18		ATGGCGGGCCGTTTTGTATGGAAACCAGACCCTATGTTCAAAACGACGCTCTGCACCTTATTAATTACCGCCTCTTGCTCCACATTTGCCGCCCCTCAACAAATCAACGATATTGTGCATCGCACAATTACCCCGCTTATAGAGCAACAAAAGATCCCCGGTATGGCGGTAGCGGTAATTTATCAGGGTAAACCTTATTACTTTACCTGGGGCTATGCGGACATCGCCAAAAAGCAGCCCGTCACACAGCAAACGTTGTTTGAGTTAGGTTCGGTCAGCAAAACATTTACGGGCGTGCTTGGTGGCGACGCTATTGCTCGAGGGGAAATCAAGTTAAGCGATCCCACAACAAAATACTGGCCTGAACTTACCGCTAAACAGTGGAATGGGATCACACTA…
20k_concatenated-long-orfs_RTCP01000011.1_seq1@@@class_c	c18		ATGTTCAAAACGACGCTCTGCGCCTTATTAATTACCGCCTCTTGCTCCACATTTGCTGCCCCCCAAAAAATCAACGATATTGTGCATCGCACAATTACCCCGCTTATAGAGCAACAAAAGATCCCGGGTATGGCGGTGGCGGTAATTTATCAGGGTAAACCTTATTACTTTACCTGGGGCTATGCGGACATCGCCAAAAAGCAGCCCGTCACACAGCAAACGTTGTTTGAGTTAGGTTCGGTCAGCAAAACATTTACGGGCGTGCTTGGTGGCGACGCTATTGCTCGAGGGGAAATCAAGTTAAGCGATCCCGCAACAAAATACTGGCCTGAACTTACCGCTAAACAGTGGAACGGGATCACGCTATTACATCTCGCAACCTACACCGCTGGCGGCCTG…
20k_concatenated-long-orfs_RRSN01000027.1_seq1@@@class_c	c18		ATGTTCAAAACGACGCTCTGCGCCTTATTAATTACCGCCTCTTGCTCCACATTTGCTGCCCCTCAACAAATCAACGATATTGTGCATCGCACAATTACCCCGCTTATAGAGCAACAAAAGATCCCCGGTATGGCGGTGGCGGTAATTTATCAGGGTAAACCTTATTACTTTACCTGGGGCTATGCGGACATCGCCAAAAAGCAGCCCGTCACACAGCAAACGTTGTTTGAGTTAGGTTCGGTCAGCAAAACATTTACGGGCGTGCTTGGTGGCGACGCTATTGCTCGAGGGGAAATCAAGTTAAGCGATCCCACAACAAAATACTGGCCTGAACTTACCGCTAAACAGTGGAATGGGATCACACTATTACATCTCGCAACCTACACTGCTGGCGGCCTG…
20k_concatenated-long-orfs_RRJK01000004.1_seq1@@@class_c	c18		ATGTTCAAAACGACGCTCTGCGCCTTATTAATTACCGCCTCTTGCTCCACATTTGCTGCCCCTCAACAAATCAACGATATTGTGCATCGCACAATTACCCCGCTTATAGAGCAACAAAAGATCCCCGGTATGGCGGTGGCGGTAATTTATCAGGGTAAACCTTATTACTTTACCTGGGGCTATGCGGACATCGCCAAAAAGCAGCCCGTCACACAGCAAACGTTGTTTGAGTTAGGTTCGGTCAGCAAAACATTTACGGGCGTGCTTGGTGGCGACGCTATTGCTCGAGGGGAAATCAAGTTAAGCGATCCCGCAACAAAATACTGGCCTGAACTTACCGCTAAACAGTGGAACGGGATCACACTATTACATCTCGCAACCTACACCGCTGGCGGCCTG…
20k_concatenated-long-orfs_RRGT01000014.1_seq1@@@class_c	c18		ATGTTCAAAACGACGCTCTGCGCCTTATTAATTACCGCCTCTTGCTCCACATTTGCTGCCCCTCAACAAATCAACGATATTGTGCATCGCACAATTACCCCGCTTATAGAGCAACAAAAGATCCCGGGTATGGCGGTGGCAGTAATTTATCAGGGTAAACCTTATTACTTTACCTGGGGCTATGCGGACATCGCCAAAAAGCAGCCCGTCACACAGCAAACGTTGTTTGAGTTAGGTTCGGTCAGCAAAACATTTACGGGCGTGCTTGGTGGCGACGCTATTGCTCGAGGGGAAATCAAGTTAAGCGATCCCACAACAAAATACTGGCCTGAACTTACCGCTAAACAGTGGAATGGGATCACACTATTACATCTCGCAACCTACACCGCTGGCGGCCTG…
20k_concatenated-long-orfs_RRFP01000009.1_seq1@@@class_c	c18		ATGTTCAAAACGACGCTCTGCGCCTTATTAATTACCGCCTCTTGCTCCACATTTGCTGCCCCTCAACAAATCAACGATATTGTGCATCGCACAATTACCCCGCTTATAGAGCAACAAAAGATCCCCGGTATGGCGGTGGCGGTAATTTATCAGGGTAAACCTTATTACTTTACCTGGGGCTATGCGGACATCGCCAAAAAGCAGCCCGTCACACAGCAAACGTTGTTTGAGTTAGGTTCGGTCAGCAAAACATTTACGGGCGTGCTTGGTGGCGACGCTATTGCTCGAGGGGAAATCAAGTTAAGCGATCCCACAACAAAATACTGGCCTGAACTTACCGCTAAACAGTGGAATGGGATCACACTATTACATCTCGCAACCTACACTACTGGCGGCCTG…
20k_concatenated-long-orfs_RRDU01000072.1_seq1@@@class_c	c18		ATGTTCAAAACGACGCTCTGCGCCTTATTAATTACCGCCTCTTGCTCCACATTTGCTGCCCCTCAACAAATCAACGATATTGTGCATCGCACAATTACCCCGCTTATAGAGCAACAAAAGATCCCCGGTATGGCGGTGGCGGTAATTTATCAGGGTAAACCTTATTACTTTACCTGGGGCTATGCGGACATCGCCAAAAAGCAGCCCGTCACACAGCAAACGTTGTTTGAGTTAGGTTCGGTCAGCAAAACATTTACGGGCGTGCTTGGTGGCGAGGCTATTGCTCGAGGGGAAATCAAGTTAAGCGATCCCACAACAAAATACTGGCCTGAACTTACCGCTAAACAGTGGAATGGGATCACACTATTACATCTCGCAACCTACACTGCTGGCGGCCTG…
20k_concatenated-long-orfs_RQKE01000021.1_seq1@@@class_c	c18		ATGTTCAAAACGACGCTCTGCACCTTATTAATTACCGCCTCTTGCTCCACATTTGCCGCCCCTCAACAAATCAACGATATTGTGCATCGCACAATTACCCCGCTTATAGAGCAACAAAAGATCCCCGGTATGGCGGTAGCGGTAATTTATCAGGGTAAACCTTATTACTTTACCTGGGGCTATGCGGACATCGCCAAAAAGCAGCCCGTCACACAGCAAACGTTGTTTGAGTTAGGTTCGGTCAGCAAAACATTTACGGGCGTGCTTGGTGGCGACGCTATTGCTCGAGGGGAAATCAAGTTAAGCGATCCCACAACAAAATACTGGCCTGAACTTACCGCTAAACAGTGGAATGGGATCACACTATTACATCTCGCAACCTACACCGCTGGCGGCCTG…
20k_concatenated-long-orfs_ROGP01000003.1_seq1@@@class_c	c18		ATGTTCAAAACGACGCTCTGCACCTTATTAATTACCGCCTCTTGCTCCACATTTGCCGCCCCTCAACAAATCAACGATATTGTGCATCGCACAATTACCCCGCTTATAGAGCAACAAAAGATCCCCGGTATGGCGGTGGCGGTAATTTATCAGGGTAAACCTTATTACTTTACCTGGGGCTATGCGGACATCGCCAAAAAGCAGCCCGTCACACAGCAAACGTTGTTTGAGTTAGGTTCGGTCAGCAAAACATTTACGGGCGTGCTTGGTGGCGACGCTATTGCTCGAGGGGAAATCAAGTTAAGCGATCCCACAACAAAATACTGGCCTGAACTTACCGCTAAACAGTGGAATGGGATCACACTATTACATCTCGCAACCTACACCGCTGGCGGCCTG…
20k_concatenated-long-orfs_ROEB01000084.1_seq1@@@class_c	c18		ATGTTCAAAACGACGCTCTGCACCTTATTAATTACCGCCTCTTGCTCCACATTTGCCGCCCCTCAACAAATCAACGATATTGTGCATCGCACAATTACCCCGCTTATAGAGCAACAAAAGATCCCCGGTATGGCGGTAGCGGTAATTTATCAGGGTAAACCTTATTACTTTACCTGGGGCTATGCGGACATCGCCAAAAAGCAGCCCGTCACACAGCAAACGTTGTTTGAGTTAGGTTCGGTCAGCAAAACATTTACGGGCGTGCTTGGTGGCGACGCTATTGCTCGAGGGGAAATCAAGTTAAGCGATCCCACAACAAAATACTGGCCTGAACTTACCGCTAAACAGTGGAATGGGATCACACTATTACATCTCGCAACCTACACCGCTGGCGGCCTG…
20k_concatenated-long-orfs_ROCG01000003.1_seq1@@@class_c	c18		ATGTTCAAAACGACGCTCTGCGCCTTATTAATTACCGCCTCTTGCTCCACATTTGCTGCCCCCCAAAAAATCAACGATATTGTGCATCGCACAATTACCCCGCTTATAGAGCAACAAAAGATCCCCGGTATGGCGGTGGCGGTAATTTATCAGGGTAAACCTTATTACTTTACCTGGGGCTATGCGGACATCGCCAAAAAGCAGCCCGTCACACAGCAAACGTTGTTTGAGTTAGGTTCGGTCAGCAAAACATTTACGGGCGTGCTTGGTGGCGACGCTATTGCTCGAGGGGAAATCAAGTTAAGCGATCCCGCAACAAAATACTGGCCTGAACTTACCGCTAAACAGTGGAACGGGATCACACTATTACATCTCGCAACCTACACCGCTGGCGGCCTG…
20k_concatenated-long-orfs_ROBW01000019.1_seq1@@@class_c	c18		ATGCTCAAAATGACGCTCTGCGCCTTACTGATTACCGCCTCTTGCTCCGCACTTGCCGCCCCCCAACAGCTCAACGATATTGTGCATCGCACAATGACTCCGCTTATAGAACAACAAAAAATCCCGGGCATGGCCGTTGCAGTGATTTACCAGGGCAAACCTTATTACTTTACCTGGGGCTATGCGGACGTAGATAAAAAGCAGCCCGTCACGCAGAAAACGTTGTTTGAGTTAGGCTCGGTCAGCAAAACATTTACGGGCGTACTTGGTGGCGACGCTATTGCTCGAGGGGAAATAAATCTAAGCGATCCCGTCACAAAATACTGGCCTGAACTTACCGCTAAACAGTGGAACGGGATCACGCTATTACATCTCGCAACCTACACCGCTGGCGGCCTG…
20k_concatenated-long-orfs_ROAL01000152.1_seq1@@@class_c	c18		ATGGCGGGCCGTTTTGTATGGAAACCAGACCCTATGTTCAAAACGACGCTCTGCACCTTATTAATTACCGCCTCTTGCTCCACATTTGCCGCACCTCAACAAATCAACGATATTGTGCATCGCACAATTACCCCGCTTATAGAGCAACAAAAGATCCCCGGTATGGCGGTAGCGGTAATTTATCAGGGTAAACCTTATTACTTTACCTGGGGCTATGCGGACATCGCCAAAAAGCAGCCCGTCACACAGCAAACGTTGTTTGAGTTAGGTTCGGTCAGCAAAACATTTACGGGCGTGCTTGGTGGCGACGCTATTGCTCGAGGGGAAATCAAGTTAAGCGATCCCACAACAAAATACTGGCCTGAACTTACCGCTAAACAGTGGAATGGGATCACACTA…
20k_concatenated-long-orfs_RNVT01000007.1_seq1@@@class_c	c18		ATGTTCAAAACGACGCTCTGCGCCTTATTAATTACCGCCTCTTGCTCCACATTTGCTGCCCCTCAACAAATCAACGATATTGTGCATCGCACAATTACCCCGCTTATAGAGCAACAAAAGATCCCCGGTATGGCGGTGGCGGTAATTTATCAGGGTAAACCTTATTACTTTACCTGGGGCTATGCGGACATCGCCAAAAAGCAGCCCGTCACACAGCAAACGTTGTTTGAGTTAGGTTCGGTCAGCAAAACATTTACGGGCGTGCTTGGTGGCGACGCTATTGCTCGAGGGGAAATCAAGTTAAGCGATCCCGCAACAAAATACTGGCCTGAACTTACCGCTAAACAGTGGAACGGGATCACACTATTACATCTCGCAACCTACACCGCTGGCGGCCTG…
20k_concatenated-long-orfs_RNQS01000004.1_seq1@@@class_c	c18		ATGCTCAAAACGACGCTCTGCACCTTATTAATTACCGCCTCTTGCTCCACATTTGCCGCCCCTCAACAAATCAACGATATTGTGCATCGCACAATTACCCCGCTTATAGATCAACAAAAGATCCCCGGTATGGCGGTGGCGGTAATTTATCAGGGTAAACCTTATTACTTTACCTGGTGCTATGCGGACATCGCCAAAAAGCAGCCCGTCACACAGCAAACGTTGTTTGAGTTAGGTTCGGTCAGCAAAACATTTACGGGCGTGCTTGGTGGCGACGCTATTGCTCGAGGGGAAATCAAGTTAAGCGATCCCACAACAAAATACTGGCCTGAACTTACCGCTAAACAGTGGAATGGGATCACACTATTACATCTCGCAACCTACACCGCTGGCGGCCTG…
20k_concatenated-long-orfs_RNLY01000102.1_seq1@@@class_c	c18		ATGTTCAAAACGACGCTCTGCACCTTATTAATTACCGCCTCTTGCTCCACATTTGCCGCCCCTCAACAAATCAACGATATTGTGCATCGCACAATTACCCCGCTTATAGAGCAACAAAAGATCCCCGGTATGGCGGTAGCGGTAATTTATCAGGGTAAACCTTATTACTTTACCTGGGGCTATGCGGACATCGCCAAAAAGCAGCCCGTCACACAGCAAACGTTGTTTGAGTTAGGTTCGGTCAGCAAAACATTTACGGGCGTGCTTGGTGGCGACGCTATTGCTCGAGGGGAAATCAAGTTAAGCGATCCCACAACAAAATACTGGCCTGAACTTACCGCTAAACAGTGGAATGGGATCACACTATTACATCTCGCAACCTACACCGCTGGCGGCCTG…
20k_concatenated-long-orfs_RJDE01000029.1_seq1@@@class_c	c18		ATGTTCAAAACGACGCTCTGCGCCTTATTAATTACCGCCTCTTGCTCCACATTTGCTGCCCCCCAAAAAATCAACGATATTGTGCATCGCACAATTACCCCGCTTATAGAGCAACAAAAGATCCCCGGTATGGCGGTGGCGGTAATTTATCAGGGTAAACCTTATTACTTTACCTGGGGCTATGCGGACATCGCCAAAAAGCAGCCCGTCACACAGCAAACGTTGTTTGAGTTAGGTTCGGTCAGCAAAACATTTACGGGCGTGCTTGGTGGCGACGCTATTGCTCGAGGGGAAATCAAGTTAAGCGATCCCGCAACAAAATACTGGCCTGAACTTACCGCTAGACAATGGAATGGGATCACACTATTACATCTCGCAACCTACACCGCTGGCGGCCTG…
20k_concatenated-long-orfs_RHJR01000003.1_seq1@@@class_c	c18		ATGCTCAAAACGACGCTTTGCGCCTTACTGATTACCGTCTCTTGCTCCACTCTTGCCGCGCCCCACAGCGAACAACAAATCAACGATATTGTGCATCACACTATTACCCCACTTGTTGAGCAACAAAACATCCCCGGCATGGCCGTTGCAGTGATTTATCAGGGTAAGCCTTATTACTTTACCTGGGGCTACGCGGATGCGGCAAAAAAGCGGCCCGTCACGCAGCAAACGTTGTTTGAGTTAGGCTCGGTCAGTAAAACATTTACGGGCGTGCTTGGTGGCGACGCTATTGCTCGAGGGGAAATCAATCTAAACGATCCCGTCACAAAATACTGGCCTGAACTTACCGCTAAACAGTGGAATGGGATCACACTATTACATCTCGCAACCTACACCGCT…
20k_concatenated-long-orfs_RHJO01000007.1_seq1@@@class_c	c18		ATGCTCAAAACGACGCTTTGCGCCTTACTGATTACCGTCTCTTGCTCCACTCTTGCCGCGCCCCACAGCGAACAACAAATCAACGATATTGTGCATCACACAATTACCCCACTTGTTGAGCAACAAAACATCCCCGGCATGGCCGTTGCAGTGATTTATCAGGGTAAGCCTTATTACTTTACCTGGGGCTACGCGGATGTGGCAAAAAAGCGGCCCGTCACGCAGCAAACGTTGTTTGAGTTAGGCTCGGTCAGTAAAACATTTACGGGCGTGCTTGGTGGCGACGCTATTGCTCGAGGGGAAATCAATCTAAACGATCCCGTCACAAAATACTGGCCTGAACTTACCGCTAAACAGTGGAATGGGATCACACTATTACATCTCGCAACCTACACCGCT…
20k_concatenated-long-orfs_RDTU01000012.1_seq1@@@class_c	c18		ATGGCGGACCGTTTTGTATGGAAACCAGACCCTATGTTCAAAACGACGCTCTGCACCTTATTAATTACCGCCTCTTGCTCCACATTTGCCGCACCTCAACAAATCAACGATATTGTGCATCGCACAATTACCCCGCTTATAGAGCAACAAAAGATCCCCGGTATGGCGGTAGCGGTAATTTATCAGGGTAAACCTTATTACTTTACCTGGGGCTATGCGGACATCGCCAAAAAGCAGCCCGTCACACAGCAAACGTTGTTTGAGTTAGGTTCGGTCAGCAAAACATTTACGGGCGTGCTTGGTGGCGACGCTATTGCTCGAGGGGAAATCAAGTTAAGCGATCCCACAACAAAATACTGGCCTGAACTTACCGCTAAACAGTGGAATGGGATCACACTA…
20k_concatenated-long-orfs_RCAG01000071.1_seq1@@@class_c	c18		ATGGCGGACCGTTTTGTATGGAAACCAGACCTTATGTTCAAAACGACGCTCTGCACCTTATTAATTACCGCCTCTTGCTCCACATTTGCCGCCCCTCAACAAATCAACGATATTGTGCATCGCACAATTACCCCGCTTATAGAGCAACAAAAGATCCCCGGTATGGCGGTGGCGGTAATTTATCAGGGTAAACCTTATTACTTTACCTGGGGCTATGCGGACATCGCCAAAAAGCAGCCCGTCACACAGCAAACGTTGTTTGAGTTAGGTTCGGTCAGCAAAACATTTACGGGCGTGCTTGGTGGCGACGCTATTGCTCGAGGGGAAATCAAGTTAAGCGATCCCACAACAAAATACTGGCCTGAACTTACCGCTAAACAGTGGAATGGGATCACACTA…
20k_concatenated-long-orfs_QOXV01000008.1_seq1@@@class_c	c18		ATGGCGGGCCGTTTTGTATGGAAACCAGACCCTATGTTCAAAACGACGCTCTGCACCTTATTAATTACCGCCTCTTGCTCCACATTTGCTGCCCCTCAACAAATCAACGATATTGTGCATCGCACAATTACCCCGCTTATAGAGCAACAAAAGATCCCCGGTATGGCGGTGGCGGTAATTTATCAGGGTAAACCTTATTACTTTACCTGGGGCTATGCGGACATCGCCAAAAAGCAGCCCGTCACACAGCAAACGTTGTTTGAGTTAGGTTCGGTCAGCAAAACATTTACGGGCGTGCTTGGTGGCGACGCTATTGCTCGAGGGGAAATCAAGTTAAGCGATCCCACAACAAAATACTGTCCTGAACTTACCGCTAAACAATGGAATGGGATCACACTA…
20k_concatenated-long-orfs_QOXJ01000027.1_seq1@@@class_c	c18		ATGGAAACCAGACCCTATGTTCAAAACGACGCTCTGCGCCTTATTAATTACCGCCTCTTGCTCCACATTTGCTGCCCCCAAAAAATCAACGATATTGTGCATCGCACAATTACCCCGCTTATAGAGCAACAAAAGATCCCCGGTATGGCGGTGGCGGTAATTTATCAGGGTAAACCTTATTACTTTACCTGGGGCTATGCGGACATCGCCAAAAAGCAGCCCGTCACACAGCAAACGTTGTTTGAGTTAGGTTCGGTCAGCAAAACATTTACGGGCGTGCTTGGTGGCGACGCTATTGCTCGAGGGGAAATCAAGTTAAGCGATCCCGCAACAAAATACTGGCCTGAACTTACCGCTAAACAGTGGAATGGGATCACACTATTACATCTCGCAACCTAC…
20k_concatenated-long-orfs_QONN01000069.1_seq1@@@class_c	c18		ATGCTCAAAATGACGCTCTGCGCCTTACTGATTACCGCCTCTTGCTCCGCACTTGCCGCCCCCCAACAGCTCAACGATATTGTGCATCGCACAATGACTCCGCTTATAGAACAACAAAAAATCCCGGGCATGGCCGTTGCAGTGATTTATCAGGGCAAACCTTATTACTTTACCTGGGGCTATGCGGACGTAGATAAAAAGCAGCCCGTCACGCAGCAAACGTTGTTTGAGTTAGGCTCGGTCAGCAAAACATTTACGGGCGTACTTGGTGGCGACGCTATTGCTCGAGGGGAAATAAATCTAAGCGATCCCGTCACAAAATACTGGCCTGAACTTACCGCTAAACAGTGGAACGGGATCACGCTATTACATCTCGCAACCTACACCGCTGGCGGCCTG…
20k_concatenated-long-orfs_QONF01000093.1_seq1@@@class_c	c18		ATGTTCAAAACGACGCTCTGCACCTTATTAATTACCGCCTCTTGCTCCACATTTGCTGCACCTCAACAAATCAACGATATTGTGCATCGCACAATTACCCCGCTTATAGAGCAACAAAAGATCCCCGGTATGGCGGTGGCGGTAATTTATCAGGGTAAACCTTATTACTTTACCTGGGGCTATGCGGACATCGCCAAAAAGCAGCCCGTCACACAGCAAACGTTGTTTGAGTTAGGTTCGGTCAGCAAAACATTTACGGGCGTGCTTGGTGGCGACGCTATTGCTCGAGGGGAAATCAAGTTAAGCGATCCCACAACAAAATACTGGCCTGAACTTACCGCTAAACAGTGGAATGGGATCACACTATTACATCTCGCAACCTACACCGCTGGCGGCCTG…
20k_concatenated-long-orfs_QOGT01000041.1_seq1@@@class_c	c18		ATGTTCAAAACGACGCTCTGCGCCTTATTAATTACCGCCTCTTGCTCCACATTTGCTGCCCCTCAACAAATCAACGATATTGTGCATCGCACAATTACCCCGCTTATAGAGCAACAAAAGATCCCCGGTATGGCGGTGGCGGTAATTTATCAGGGTAAACCTTATTACTTTACCTGGGGCTATGCGGACATCGCCAAAAAGCAGCCCGTCACACAGCAAACGTTGTTTGAGTTAGGTTCGGTCAGCAAAACATTTACGGGCGTGCTTGGTGGCGACGCTATTGCTCGAGGGGAAATCAAGTTAAGCGATCCCGCAACAAAATACTGGCCTGAACTTACCGCTAAACAGTGGAATGGGATCACACTATTACATCTTGCGACCTACACCGCTGGCGGCCTG…
20k_concatenated-long-orfs_QEXN01000005.1_seq1@@@class_c	c18		ATGTTCAAAACGACGCTCTGCACCTTATTAATTACCGCCTCTTGCTCCACATTTGCTGCCCCTCAACAAATCAACGATATTGTGCATCGCACAATTACCCCGCTTATAGAGCAACAAAAGATCCCCGGTATGGCGGTGGCGGTAATTTATCAGGGTAAACCTTATTACTTTACCTGGGGCTATGCGGACATCGCCAAAAAGCAGCCCGTCACACAGCAAACGTTGTTTGAGTTAGGTTCGGTCAGCAAAACATTTACGGGCGTGCTTGGTGGCGACGCTATTGCTCGAGGGGAAATCAAGTTAAGCGATCCCACAACAAAATACTGGCCTGAACTTACCGCTAAACAATGGAATGGGATCACACTATTACATCTCGCAACCTACACCGCTGGCGGCCTG…
20k_concatenated-long-orfs_PYRB01000002.1_seq1@@@class_c	c18		ATGTTCAAAACGACGCTCTGCACCTTATTAATTACCGCCTCTTGCTCCACATTTGCCGCCCCTCAACAAATCAACGATATTGTGCATCGCACAATTACCACGCTTATAGAGCAACAAAAGATCCCCGGTATGGCGGTGGCGGTAATTTATCAGGGTAAACCTTATTACTTTACCTGGGGCTATGCGGACATCGCCAAAAAGCAGCCCGTCACACAGCAAACGTTGTTTGAGTTAGGTTCGGTCAGCAAAACATTTACGGGCGTGCTTGGTGGCGACGCTATTGCTCGAGGGGAAATCAAGTTAAGCGATCCCACAACAAAATACTGGCCTGAACTTACCGCTAAACAGTGGAATGGGATCACACTATTACATCTCGCAACCTACACCGCTGGCGGCCTG…
20k_concatenated-long-orfs_PYQV01000015.1_seq1@@@class_c	c18		ATGTTCAAAACGACGCTCTGCGCCTTATTAATTACCGCCTCTTGCTCCACATTTGCTGCCCCTCAACAAATCAACGATATTGTGCATCGCACAATTACCCCGCTTATAGAGCAACAAAAGATCCCCGGTATGGCGGTGGCGGTAATTTATCAGGGTAAACCTTATTACTTTACCTGGGGCTATGCGGACATCGCCAAAAAGCAGCCCGTCACACAGCAAACGTTGTTTGAGTTAGGTTCGGTCAGCAAAACATTTACGGGCGTGCTTGGTGGCGACGCTATTGCTCGAGGGGAAATCAAGTTAAGCGATCCCGCAACAAAATACTGGCCTGAACTTACCGCTAAACAGTGGAACGGGATCACACTATTACATCTCGCAACCTACACCGCTGGCGGCCTG…
20k_concatenated-long-orfs_PYQM01000019.1_seq1@@@class_c	c18		ATGCTCAAAATGACGCTCTGCGCCTTACTGATTACCGCCTCTTGCTCCGCACTTGCCGCCCCCCAACAGCTCAACGATATTGTGCATCGCACAATGACTCCGCTTATAGAACAACAAAAAATCCCGGGCATGGCCGTTGCAGTGATTTATCAGGGCAAACCTTATTACTTTACCTGGGGCTATGCGGACGTAGATAAAAAGCAGCCCGTCACGCAGCAAACGTTGTTTGAGTTAGGCTCGGTCAGCAAAACATTTACGGGCGTACTTGGTGGCGACACTATTGCTCGAGGGGAAATAAATCTAAGCGATCCCGTCACAAAATACTGGCCTGAACTTACCGCTAAACAGTGGAACGGGATCACGCTATTACATCTCGCAACCTACACCGCTGGCGGCCTG…
20k_concatenated-long-orfs_PXVY01000005.1_seq1@@@class_c	c18		ATGCTCAAAACGACGCTCTGCACCTTATTAATTACCGCCTCTTGCTCCACATTTGCCGCCCCTCAACAAATCAACGATATTGTGCATCGCACAATTACCCCGCTTATAGATCAACAAAAGATCCCCGGTATGGCGGTGGCGGTAATTTATCAGGGTAAACCTTATTACTTTACCTGGGGCTATGCGGACATCGCCAAAAAGCAGCCCGTCACACAGCAAACGTTGTTTGAGTTAGGTTCGGTCAGCAAAACATTTACGGGCGTGCTTGGTGGCGACGCTATTGCTCGAGGGGAAATCAAGTTAAGCGATCCCACAACAAAATACTGGCCTGAACTTACCGCTAAACAGTGGAATAGGATCACACTATTACATCTCGCAACCTACACCGCTGGCGGCCTG…
20k_concatenated-long-orfs_PVPQ01000084.1_seq1@@@class_c	c18		ATGTTCAAAACGACGCTCTGCGCCTTATTAATTACCGCCTCTTGCTCCACATTTGCTGCCCCCCAAAAAATCAACGATATTGTGCATCGCACAATTACCCCGCTTATAGAGCAACAAAAGATCCCCGGTATGGCGGTGGCGGTAATTTATCAGGGTAAACCTTATTACTTTACCTGGGGCTATGCGGACATCGCCAAAAAGCAGCCCGTCACACAGCAAACGTTGTTTGAGTTAGGTTCGGTCAGCAAAACATTTACGGGCGTGCTTGGTGGCGACGCTATTGCTCGAGGGGAAATCAAGTTAAGCGATCCCGCAACAAAATACTGGTCTGAACTTACCGCTAAACAGTGGAACGGGATCACACTATTACATCTCGCAACCTACACCGCTGGCGGCCTG…
20k_concatenated-long-orfs_PUHB01000133.1_seq1@@@class_c	c18		ATGTTCAAAACGACGCTCTGCGCCTTATTAATTACCGCCTCTTACTCCACATTTGCTGCCCCTCAACAAATCAACGATATTGTGCATCGCACAATTACCCCGCTTATAGAGCAACAAAAGATCCCCGGTATGGCGGTGGCGATAATTTATCAGGGTAAACCTTATTACTTTACCTGGGGCTATGCGGACATCGCCAAAAAGCAGCCCGTCACACAGCAAACGTTGTTTGAGTTAGGTTCGGTCAGCAAAACATTTACGGGCGTGCTTGGTGGCGACGCTATTGCTCGAGGGGAAATCAAGTTAAGCGATCCCGCAACAAAATACTGGCCTGAACTTACCGCTAAACAGTGGAATGGGATCACACTATTACATCTTGCGACCTACACCGCTGGCGGCCTG…
20k_concatenated-long-orfs_PUBY01000004.1_seq1@@@class_c	c18		ATGTTCAAAACGACGCTCTGCGCCTTATTAATTACCGCCTCTTGCTCCGCACTTTCCGCCCCGCAACAGCTCAACGAGATTGTGCATCGCACAATTACCCCGCTTATAGAGCAACAAAAGATCCCCGGTATGGCGGTGACGGTGATTTATCAGGGCAAACCTTATTACTTTACCTGGGGCTATGCGGACGTAGATAAAAAGCAGCCCGTCACGCAGCAAACGCTGTTTGAGTTAGGCTCGGTCAGCAAAACATTTACGGGCGTGCTTGGTGGCGACGCTATTGCGCGAGGGGAAATCAACCTAAGCGATCCCGCAACAAAATACTGGCCTGAACTTACCGCTAAACAGTGGAATGGGATCACACTATTACATCTTGCGACCTACACCGCTGGCGGCCTG…
20k_concatenated-long-orfs_PUBX01000008.1_seq1@@@class_c	c18		ATGTTCAAAACGACGCTCTGCGCCTTATTAATTACCGCCTCTTGCTCCGCACTTTCCGCCCCGCAACAGCTCAACGAGATTGTGCATCGCACAATTACCCCGCTTATAGAGCAACAAAAGATCCCCGGTATGGCGGTGGCGGTGATTTATCAGGGCAAACCTTATTACTTTACCTGGGGCTATGCGGACGTAGATAAAAAGCAGCCCGTCACGCAGCAAACGCTGTTTGAGTTAGGCTCGGTCAGCAAAACATTTACGGGCGTGCTTGGTGGCGACGCTATTGCGCGAGGGGAAATCAACCTAAGCGATCCCGCAACAAAATACTGGCCTGAACTTACCGCTAAACAGTGGAATGGGATCACACTATTACATCTTGCGACCTACACCGCTGGCGGCCTG…
20k_concatenated-long-orfs_PTSY01000014.1_seq1@@@class_c	c18		ATGCTCAAAATGACGCTCTGCGCCTTACTGATTACCGCCTCTTGCTCCGCACTTGCCGCCCCCCAACAGCTCAACGATATTGTGCATCGCACAATGACTCCGCTTATAGAACAACAAAAAATCCCGGGCATGGCCGTTGCAGTGATTTACCAGGGCAAACCTTATTACTTTACCTGGGGCTATGCGGACGTAGATAAAAAGCAGCCCGTCACGCAGCAAACGTTGTTTGAGTTAGGCTCGGTCAGCAAAACATTTACGGGCGTACTTGGTGGCGACGCTATTGCTCGAGGGGAAATAAATCTAAGCGATCCCGTCACAAAATACTGGCCTGAACTTACCGCTAAACAGTGGAACGGGATCACGCTATTACATCTCGCAACCTACACCGCTGGCGGCCTG…
20k_concatenated-long-orfs_PTSW01000018.1_seq1@@@class_c	c18		ATGCTCAAAATGACGCTCTGCGCCTTACTGATTACCGCCTCTTGCTCCGCACTTGCCGCCCCCCAACAGCTCAACGATATTGTGCATCGCACAATGACTCCGCTTATAGAACAACAAAAAATCCCGGGCATGGCCGTTGCAGTGATTTATCAGGGCAAACCTTATTACTTTACCTGGGGCTATGCGGACGTAGATAAAAAGCAGCCCGTCACGCAGCAAACGTTGTTTGAGTTAGGCTCGGTCAGCAAAACATTTACGGGCGTACTTGGTGGCGACGCTATTGCTCGAGGGGAAATAAATCTAAGCGATCCCGTCACAAAATACTGGCCTGAACTTACCGCTAAACAGTGGAACGGGATCACGCTATTACATCTCGCAACCTACACCGCTGGCGGCCTG…
20k_concatenated-long-orfs_PTSP01000018.1_seq1@@@class_c	c18		ATGCTCAAAATGACGCTCTGCGCCTTACTGATTACCGCCTCTTGCTCCGCACTTGCCGCCCCCCAACAGCTCAACGATATTGTGCATCGCACAATGACTCCGCTTATAGAACAACAAAAAATCCCAGGCATGGCCGTTGCAGTGATTTACCAGGGCAAACCTTATTACTTTACCTGGGGCTATACGGACGTAGATAAAAAGCAGCCCGTCACGCAGCAAACGTTGTTTGAGTTAGGCTCGGTCAGCAAAACATTTACGGGCGTACTTGGTGGCGACGCTATTGCTCGAGGGGAAATAAATCTAAGCGATCCCGTCACAAAATACTGGCCTGAACTTACCGCTAAACAGTGGAACGGGATCACGCTATTACATCTCGCAACCTACACCGCTGGCGGCCTG…
20k_concatenated-long-orfs_PTSO01000031.1_seq1@@@class_c	c18		ATGCTCAAAATGACGCTCTGCGCCTTACTGATTACCGCCTCTTGCTCCGCACTTGCCGCCCCCCAACAGCTCAACGATATTGTGCATCGCACAATGACTCCGCTTATAGAACAACAAAAAATCCCGGGCATGGCCGTTGCAGTGATTTACCAGGGCAAACCTTATTACTTTACCTGGGGCTATGCGGACGTAGATAAAAAGCAGCCCGTCACGCAGCAAACGTTGTTTGAGTTAGGCTCGGTCAGCAAAACATTTACGGGCGTACTTGGTGGCGACGCTATTGCTCGAGGGGAAATAAATCTAAGCGATCCCGTCACAAAATACTGGCCTGAACTTACCGCTAAACAGTGGAACGGGATCACGCTATTACATCTCGCAACCTACACCGCTGGCGGCCTG…
20k_concatenated-long-orfs_PTSE01000016.1_seq1@@@class_c	c18		ATGCTCAAAATGACGCTCTGCGCCTTACTGATTACCGCCTCTTGCTCCGCACTTGCCGCCCCCCAACAGCTCAACGATATTGTGCATCGCACAATGACTCCGCTTATAGAACAACAAAAAATCCCGGGCATGGCCGTTGCAGTGATTTACCAGGGCAAACCTTATTACTTTACCTGGGGCTATGCGGACGTAGATAAAAAGCAGCCCGTCACGCAGCAAACGTTGTTTGAGTTAGGCTCGGTCAGCAAAACATTTACGGGCGTACTTGGTGGCGACGCTATTGCTCGAGGGGAAATAAATCTAAGCGATCCCGTCACAAAATACTGGCCTGAACTTACCGCTAAACAGTGGAACGGGATCACGCTATTACATCTCGCAACCTACACCGCTGGCGGCCTG…
20k_concatenated-long-orfs_PTSD01000024.1_seq1@@@class_c	c18		ATGCTCAAAATGACGCTCTGCGCCTTACTGATTACCGCCTCTTGCTCCGCACTTGCCGCCCCCCAACAGCTCAACGATATTGTGCATCGCACAATGACTCCGCTTATAGAACAACAAAAAATCCCAGGCATGGCCGTTGCAGTGATTTACCAGGGCAAACCTTATTACTTTACCTGGGGCTATGCGGACGTAGATAAAAAGCAGCCCGTCACGCAGCAAACGTTGTTTGAGTTAGGCTCGGTCAGCAAAACATTTACGGGCGTACTTGGTGGCGACGCTATTGCTCGAGGGGAAATAAATCTAAGCGATCCCGTCACAAAATACTGGCCTGAACTTACCGCTAAACAGTGGAACGGGATCACGCTATTACATCTCGCAACCTACACCGCTGGCGGCCTG…
20k_concatenated-long-orfs_PTSB01000008.1_seq1@@@class_c	c18		ATGCTCAAAATGACGCTCTGCGCCTTACTGATTACCGCCTCTTGCTCCGCACTTGCCGCCCCCCAACAGCTCAACGATATTGTGCATCGCACAATGACTCCGCTTATAGAACAACAAAAAATCCCGGGCATGGCCGTTGCAGTGATTTATCAGGGCAAACCTTATTACTTTACCTGGGGCTATGCGGACGTAGATAAAAAGCAGCCCGTCACGCAGCAAACGTTGTTTGAGTTAGGCTCGGTCAGCAAAACATTTACGGGCGTACTTGGTGGCGACACTATTGCTCGAGGGGAAATAAATCTAAGCGATCCCGTCACAAAATACTGGCCTGAACTTACCGCTAAACAGTGGAACGGGATCACGCTATTACATCTCGCAACCTACACCGCTGGCGGCCTG…
20k_concatenated-long-orfs_PTRX01000019.1_seq1@@@class_c	c18		ATGTTCAAAACGACACTCTGCGCCTTATTAATTACCGCCTCTTGCTCCACATTTGCTGCCCCTCAACAAATCAACGATATTGTGCATCGCACAATTACCCCGCTTATAGAGCAACAAAAGATCCCCGGTATGGCGGTGGCGGTGATTTATCAGGGCAAACCTTATTACTTTACCTGGGGCTATGCGGACGTAGATAAAAAGCAGCCCGTCACGCAGCAAACGCTGTTTGAGTTAGGCTCGGTCAGCAAAACATTTACGGGCGTGCTTGGTGGCGACGCTATTGCGCGAAGGGAAATCAACCTAAGCGATCCCGCAACAAAATACTGGCCTGAACTTACCGCTAAACAGTGGAATGGGATCACACTATTACATCTTGCGACCTATACCGCTGGCGGCCTG…
20k_concatenated-long-orfs_PTRV01000009.1_seq1@@@class_c	c18		ATGTTCAAAACGACGCTCTGCGCCTTATTAATTATCGCCTCTTGCTCCGCACTTTCCGCCCCGCAACAGCTCAACGAGATTGTGCATCGCACAATTACCCCGCTTATAGAGCAACAAAAGATCCCCGGTATGGCGGTGGCGGTGATTTATCAGGGCAAACCTTATTACTTTACCTGGGGCTATGCGGATGTAGATAAAAAGCAGCCTGTCACGCAGCAAACGTTGTTTGAGTTAGGCTCGGTCAGCAAAACATTTACGGGCGTGCTTGGTGGCGACGCTATTGCGCGAGGGGAAATCAACCTAAGCGATCCTGCGACAAAATACTGGCCTGAACTTACCGCTAAACAGTGGAATGGGATCACACTATTACATCTTGCGACCTACACCGCTGGCGGCCTG…
20k_concatenated-long-orfs_PTRH01000011.1_seq1@@@class_c	c18		ATGTTCAAAACGACGCTCTGCGCCTTATTAATTACCGCCTCTTGCTCCGCACTTTCCGCCCCGCAACAGCTCAACGAGATTGTGCATCGCACAATTACCCCGCTTATAGAGCAACAAAAGATCCCCGGTATGGCGGTGGCGGTGATTTATCAGGGCAAACCTTATTACTTTACCTGGGGCTATGCGGACGTAGATAAAAAGCAGCCCGTCACGCAGCAAACGCTGTTTGAGTTAGGCTCGGTCAGCAAAACATTTACGGGCGTGCTTGGTGGCGACGCTATTGCGCGAGGGGAAATCAACCTAAGCGATCCCGCAACAAAATACTGGCCTGAACTTACCACTAAACAGTGGAATGGGATCACACTATTACATCTTGCGACCTACACCGCTGGCGGCCTG…
20k_concatenated-long-orfs_PPHQ01000005.1_seq1@@@class_c	c18		ATGTTCAAAACGACACTCTGCGCCTTATTAATTACCGCCTCTTGCTCCGCACTTTCCGCCCCGCAACAGCTCAACGAGATTGTGCATCGCACAATTACCCCGCTTATAGAGCAACAAAAGATCCCCGGTATGGCGGTGGCGGTGATTTATCAGGGCAAACCTTATTACTTTACCTGGGGCTATGCGGACGTAGATAAAAAGCAGCCCGTCACGCAGCAAACGCTGTTTGAGTTAGGCTCGGTCAGCAAAACATTTACGGGCGTGCTTGGTGGCGACGCTATTGCGCGAGGGGAAATCAACCTAAGCGATCCCGCAACAAAATACTGGCCTGAACTTACCGCTAAACAATGGAATGGGATCACACTATTACATCTTGCGACCTACACCGCTGGCGGCCTG…
20k_concatenated-long-orfs_PJHU01000029.1_seq1@@@class_c	c18		ATGGAAACCAGACCCTATGTTCAAAACGACGCTCTGCGCCTTATTAATTACCGCCTCTTGCTCCACATTTGCTGCCCCCAAAAAATCAACGATATTGTGCATCGCACAATTACCCCGCTTATAGAGCAACAAAAGATCCCCGGTATGGCGGTGGCGGTAATTTATCAGGGTAAACCTTATTACTTTACCTGGGGCTATGCGGACATCGCCAAAAAGCAGCCCGTCACACAGCAAACGTTGTTTGAGTTAGGTTCGGTCAGCAAAACATTTACGGGCGTGCTTGGTGGCGACGCTATTGCTCGAGGGGAAATCAAGTTAAGCGATCCCGCAACAAAATACTGGCCTGAACTTACCGCTAAACAGTGGAACGGGATCACACTATTACATCTCGCAACCTAC…
20k_concatenated-long-orfs_PJHR01000002.1_seq1@@@class_c	c18		ATGTTCAAAACGACGCTCTGCGCCTTATTAATTACCGCCTCTTGCTCCACATTTGCTGCCCCCCAAAAAATCAACGATATTGTGCATCGCACAATTACCCCGCTTATAGAGCAACAAAAGATCCCGGGTATGGCGGTGGCGGTAATTTATCAGGGTAAACCTTATTACTTTACCTGGGGCTATGCGGACATCGCCAAAAAGCAGCCCGTCACACAGCAAACGTTGTTTGAGTTAGGTTCGGTCAGCAAAACATTTACGGGCGTGCTTGGTGGCGACGCTATTGCTCGAGGGGAAATCAAGTTAAGCGATCCCGCAACAAAATACTGGCCTGAACTTACCGCTAAACAGTGGAACGGGATCACGCTATTACATCTCGCAACCTACACCGCTGGCGGCCTG…
20k_concatenated-long-orfs_PJHF01000006.1_seq1@@@class_c	c18		ATGTTCAAAACGACGCTCTGCGCCTTATTAATTACCGCCTCTTGCTCCACATTTGCTGCCCCCCAAAAAATCAACGATATTGTGCATCGCACAATTACCCCGCTTATAGAGCAACAAAAGATCCCCGGTATGGCGGTGGCGGTAATTTATCAGGGTAAACCTTATTACTTTACCTGGGGCTATGCGGACATCGCCAAAAAGCAGCTCGTCACACAGCAAACGTTGTTTGAGTTAGGTTCGGTCAGCAAAACATTTACGGGCGTGCTTGGTGGCGACGCTATTGCTCGAGGGGAAATCAAGTTAAGCGATCCCGCAACAAAATACTGGCCTGAACTTACCGCTAAACAGTGGAACGGGATCACACTATTACATCTCGCAACCTACACCGCTGGCGGCCTG…
20k_concatenated-long-orfs_PJFE01000001.1_seq1@@@class_c	c18		ATGCTCAAAACGACGCTCTGCACCTTATTAATTACCGCCTCTTGCTCCACATTTGCCGCCCCTCAACAAATCAACGATATTGTGCATCGCACAATTACCCCGCTTATAGAACAACAAAAGATCCCCGGTATGGCGGTGGCGGTAATTTATCAGGGTAAACCTTATTACTTTACCTGGGGCTATGCGGACATCGCCAAAAAGCAGCCCGTCACACAGCAAACGTTGTTTGAGTTAGGTTCGGTCAGCAAAACATTTACGGGCGTGCTTGGTGGCGACGCTATTGCTCGAGGGGAAATCAAGTTAAGCGATCCCACAACAAAATACTGGCCTGAACTTACCGCTAAACAGTGGAATGGGATCACACTATTACATCTCGCAACCTACACCGCTGGCGGCCTG…
20k_concatenated-long-orfs_PIOZ01000069.1_seq1@@@class_c	c18		ATGTTCAAAACGACGCTCTGCGCCTTATTAATTACCGCCTCTTGCTCCACATTTGCTGCCCCTCAACAAATCAACGATATTGTGCATCGCACAATTACCCCGCTTATAGAGCAACAAAAGATCCCGGGTATGGCGGTGGCGGTAATTTATCAGGGTAAACCTTATTACTTTACCTGGGGCTATGCGGACATCGCCAAAAAGCAGCCCGTCACACAGCAAACGTTGTTTGAGTTAGGTTCGGTCAGCAAAACATTTACGGGCGTGCTTGGTGGCGACGCTATTGCTCGAGGGGAAATCAAGTTAAGCGATCCCGCAACAAAATACTGGCCTGAACTTACCGCTAAACAGTGGAACGGGATCACGCTATTACATCTCGCAACCTACACCGCTGGCGGCCTG…
20k_concatenated-long-orfs_PINW01000011.1_seq1@@@class_c	c18		ATGTTCAAAACGACGCTCTGCACCTTATTAATTACCGCCTCTTGCTCCACATTTGCCGCACCTCAACAAATCAACGATATTGTGCATCGCACAATTACCCCGCTTATAGAGCAACAAAAGATCCCCGGTATGGCGGTGGCGGTAATTTATCAGGGTAAACCTTATTACTTTACCTGGGGCTATGCGGACATCGCCAAAAAGCAGCCCGTCACACAGCAAACGTTGTTTGAGTTAGGTTCGGTCAGCAAAACATTTACGGGCGTGCTTGGTGGCGACGCTATTGCTCGAGGGGAAATCAAGTTAAGCGATCCCACAACAAAATACTGGCCTGAACTTACCGCTAAACAGTGGAATGGGATCACACTATTACATCTCGCAACCTACACCGCTGGCGGCCTG…
20k_concatenated-long-orfs_PINO01000002.1_seq1@@@class_c	c18		ATGCTCAAAACGACGCTCTGCACCTTATTAATTACCGCCTCTTGCTCCACATTTGCCGCCCCTCAACAAATCAACGATATTGTGCATCGCACAATTACCCCGCTTATAGAGCAACAAAAGATCCCCGGTATGGCGGTGGCGGTAATTTATCAGGGTAAACCTTATTACTTTACCTGGGGCTATGCGGACATCGCCAAAAAGCAGCCCGTCACACAGCAAACGTTGTTTGAGTTAGGTTCGGTCAGCAAAACATTTACGGGCGTGCTTGGTGGCGACGCTATTGCTCGAGGGGAAATCAAGTTAAGCGATCCCACAACAAAATACTGGCCTGAACTTACCGCTAAACAGTGGAATGGGATCACACTATTACATCTCGCAACCTACACCGCTGGCGGCCTG…
20k_concatenated-long-orfs_PIMS01000012.1_seq1@@@class_c	c18		ATGCTCAAAACGACGCTCTGCACCTTATTAATTACCGCCTCTTGCACCACATTTGCCGCCCCTCAACAAATCAACGATATTGTGCATCGCACAATTACCCCGCTTATAGAGCAACAAAAGATCCCCGGTATGGCGGTGGCGGTAATTTATCAGGGTAAACCTTATTACTTTACCTGGGGCTATGCGGACATCGCCAAAAAGCAGCCCGTCACACAGCAAACGTTGTTTGAGTTAGGTTCGGTCAGCAAAACATTTACGGGCGTGCTTGGTGGCGACGCTATTGCTCGAGGGGAAATCAAGTTAAGCGATCCCACAACAAAATACTGGCCTGAACTTACCGCTAAACAGTGGAATGGGATCACACTATTACATCTCGCAACCTACACCGCTGGCGGCCTG…
20k_concatenated-long-orfs_PIMM01000015.1_seq1@@@class_c	c18		ATGTTCAAAACGACGCTCTGCGCCTTATTAATTACCGCCTCTTGCTCCACATTTGCTGCCCCCCAAAAAATCAACGATATTGTGCATCGCACAATTACCCCGCTTATAGAGCAACAAAAGATCCCCGGTATGGCGGTGGCGGTAATTTATCAGGGTAAACCTTATTACTTTACCTGGGGCTATGCGGACATCGCCAAAAAGCAGCCCGTCACACAGCAAACGTTGTTTGAGTTAGGTTCGGTCAGCAAAACATTTACGGGCGTGCTTGGTGGCGAAGCTATTGCTCGAGGGGAAATCAAGTTAAGCGATCCCGCAACAAAATACTGGCCTGAACTTACCGCTAAACAGTGGAACGGGATCACACTATTACATCTCGCAACCTACACCGCTGGCGGCCTG…
20k_concatenated-long-orfs_PILW01000011.1_seq1@@@class_c	c18		ATGTTCAAAACGACGCTCTGCGCCTTATTAATTACCGCCTCTTGCTCCACATTTGCTGCCCCCCAAAAAATCAACGATATTGTGCATCGCACAATTACCCCGCTTATAGAGCAACAAAAGATCCCCGGTATGGCGGTGGCGGTAATTTATCAGGGTAAACCTTATTACTTTACCTGGGGCTATGCGGACATCGCCAAAAAGCAGCCCGTCACACAGCAAACGTTGTTTGAGTTAGGTTCGGTCAGCAAAACATTTACGGGCGTGCTTGGTGGCGACGCTATTGCTCGAGGGGAAATCAAGTTAAGCGATCCCGCAACAAAATACTGGCCTGAACTTACCGCTAAACAGTGGAACGGGATCACACTATTACATCTCGCAACCTACACCGCTGGCGGCCTG…
20k_concatenated-long-orfs_PILP01000001.1_seq1@@@class_c	c18		ATGTTCAAAACGACGCTCTGCACCTTATTAATTACCGCCTCTTGCTCCACATTTGCCGCCCCTCAACAAATCAACGATATTGTGCATCGCACAATTACCCCGCTTATAGAGCAACAAAAGATCCCCGGTATGGCGGTGGCGGTAATTTATCAGGGTAAACCTTATTACTTTACCTGGGGCTATGCGGACATCGCCAAAAAGCAGCCCGTCACACAGCAAACGTTGTTTGAGTTAGGTTCGGTCAGCAAAACATTTACGGGCGTGCTTGGTGGCGACGCTATTGCTCGAGGGGAAATCAAGTTAAGCGATCCCACAACAAAATACTGGCCTGAACTTACCGCTAAACAGTGGAATGGGATCACACTATTACATCTCGCAACCTACACCGCTGGCGGCCTG…
20k_concatenated-long-orfs_PILN01000003.1_seq1@@@class_c	c18		ATGTTCAAAACGACGCTCTGCACCTTATTAATTACCGCCTCTTGCTCCACATTTGCCGCCCCTCAACAAATCAACGATATTGTGCATCGCACAATTACCCCGCTTATAGAGCAACAAAAGATCCCCGGTATGGCGGTGGCGGTAATTTATCAGGGTAAACCTTATTACTTTACCTGGGGCTATGCGGACATCGCCAAAAAGCAGCCCGTCACACAGCAAACGTTGTTTGAGTTAGGTTCGGTCAGCAAAACATTTACGGGCGTGCTTGGTGGCGACGCTATTGCTCGAGGGGAAATCAAGTTAAGCGATCCCACAACAAAATACTGGCCTGAACTTACCGCTAAACAGTGGAATGGGATCACACTATTACATCTCGCAACCTACACCGCTGGCGGCCTG…
20k_concatenated-long-orfs_PILM01000018.1_seq1@@@class_c	c18		ATGCTCAAAACGACGCTCTGCACCTTATTAATTACCGCCTCTTGCTCCACATTTGCCGCCCCTCAACAAATCAACGATATTGTGCATCGCACAATTACCCCGCTTATAGAGCAACAAAAGATCCCCGGTATGGCGGTGGCGGTAATTTATCAGGGTAAACCTTATTACTTTACCTGGGGCTATGCGGACATCGCCAAAAAGCAGCCCGTCACACAGCAAACGTTGTTTGAGTTAGGTTCGGTCAGCAAAACATTTACGGGCGTGCTTGGTGGCGACGCTATTGCTCGAGGGGAAATCAAGTTAAGCGATCCCACAACAAAATACTGGCCTGAACTTACTGCTAAACAGTGGAATGGGATCACACTATTACATCTCGCAACCTACACCGCTGGCGGCCTG…
20k_concatenated-long-orfs_PILG01000005.1_seq1@@@class_c	c18		ATGTTCAAAACGACGCTCTGCACCTTATTAATTACCGCCTCTTGCTCCACATTTGCCGCACCTCAACAAATCAACGATATTGTGCATCGCACAATTACCCCGCTTATAGAGCAACAAAAGATCCCCGGTATGGCGGTAGCGGTAATTTATCAGGGTAAACCTTATTACTTTACCTGGGGCTACGCGGACATCGCCAAAAAGCAGCCCGTCACACAGCAAACGTTGTTTGAGTTAGGTTCGGTCAGCAAAACATTTACGGGCGTGCTTGGTGGCGACGCTATTGCTCGAGGGGAAATCAAGTTAAGCGATCCCACAACAAAATACTGGCCTGAACTTACCGCTAAACAGTGGAATGGGATCACACTATTACATCTCGCAACCTACACCGCTGGCGGCCTG…
20k_concatenated-long-orfs_PDYC01000051.1_seq1@@@class_c	c18		ATGTTCAAAACGACGCTCTGCGCCTTATTAATTACCGCCTCTTGCTCCACATTTGCTGCCCCTCAACAAATCAACGATATTGTGCATCGCACAATTACCCCGCTTATAGAGCAACAAAAGATCCCCGGTATGGCGGTGGCGGTAATTTATCAGGGTAAACCTTATTACTTTACCTGGGGCTATGCGGACATCGCCAAAAAGCAGCCCGTCACACAGCAAACGTTGTTTGAGTTAGGTTCGGTCAGCAAAACATTTACGGGCGTGCTTGGTGGCGACGCTATTGCTCGAGGGGAAATCAAGTTAAGCGATCCCGCAACAAAATACTGGCCTGAACTTACCGCTAAACAGTGGAATGGGATCACACTATTACATCTTGCGACCTACACCGCTGGCGGCCTG…
20k_concatenated-long-orfs_PDIL01000019.1_seq1@@@class_c	c18		ATGCTCAAAACGACGCTTTGCGCCTTACTGATTACCGTCTCTTGCTCCACTCTTGCCGCGCCCCACAGCGAACAACAAATCAACGATATTGTGCATCACACAATTACCCCACTTGTTGAGCAACAAAACATCCCCGGCATGGCCGTTGCAGTGATTTATCAGGGTAAGCCTTATTACTTTACCTGGGGCTACGCGGATGTGGCAAAAAAGCGGCCCGTCACGCAGCAAACGTTGTTTGAGTTAGGCTCGGTCAGTAAAACATTTACGGGCGTGCTTGGTGGCGATGCTATTGCTCGAGGGGAAATCAATCTAAACGATCCCGTCACAAAATACTGGCCTGAACTTACCGCTAAACAGTGGAATGGGATCACACTATTACATCTCGCAACCTACACCGCT…
20k_concatenated-long-orfs_PDIK01000030.1_seq1@@@class_c	c18		ATGCTCAAAACGACGCTTTGCGCCTTACTGATTACCGTCTCTTGCTCCACTCTTGCCGCGCCCCATAGCGAACAACAAATCAACGATATTGTGCATCACACAATTACCCCACTTGTTGAGCAACAAAACATCCCCGGCATGGCCGTTGCAGTGATTTATCAGGGTAAGCCTTATTACTTTACCTGGGGCTACGCGGATGTGGCAAAAAAGCGGCCCGTCACGCAGCAAACGTTGTTTGAGTTAGGCTCGGTCAGTAAAACATTTACGGGCGTGCTTGGTGGCGATGCTATTGCTCGAGGGGAAATCAATCTAAACGATCCCGTCACAAAATACTGGCCTGAACTTACCGCTAAACAGTGGAATGGGATCACACTATTACATCTCGCAACCTACACCGCT…
20k_concatenated-long-orfs_PDIJ01000025.1_seq1@@@class_c	c18		ATGCTCAAAACGACGCTTTGCGCCTTACTGATTACCGTCTCTTGCTCCACTCTTGCCGCACCCCACAGCGAACAACAAATCAACGATATTGTGCATCACACAATTACCCCACTGGTTGAGCACCAAAACATCCCCGGCATGGCCGTTGCAGTGATTTATCAGGGTAAGCCTTATTACTTTACCTGGGGCTACGCGGATGTGGCAAAAAAGCGGCCCGTCACGCAGCAAACGTTGTTTGAGTTAGGCTCGGTCAGTAAAACATTTACGGGCGTGCTTGGTGGCGATGCTATTGCTCGAGGGGAAATCAATCTAAACGATCCCGTCACAAAATACTGGCCTGAACTTACCGCTAAACAGTGGAATGGGATCACACTATTACATCTCGCAACCTACACCGCT…
20k_concatenated-long-orfs_PDIF01000060.1_seq1@@@class_c	c18		ATGCTCAAAACGACGCTTTGCACCTTACTGATTACCGTCTCTTGCTCCACTCTTGCCGCGCCCCATAGCGAACAACAAATCAACGATATTGTGCATCACACAATTACCCCACTTGTTGAGCAACAAAACATCCCCGGCATGGCCGTTGCAGTGATTTATCAGGGTAAGCCTTATTACTTTACCTGGGGCTACGCGGATGTGGCAAAAAAGCGGCCCGTCACGCAGCAAACGTTGTTTGAGTTAGGCTCGGTCAGTAAAACATTTACGGGCGTGCTTGGTGGCGATGCTATTGCTCGAGGGGAAATCAATCTAAACGATCCCGTCACAAAATACTGGCCTGAACTTACCGCTAAACAGTGGAATGGGATCACACTATTACATCTCGCAACCTACACCGCT…
20k_concatenated-long-orfs_PDIB01000025.1_seq1@@@class_c	c18		ATGCTCAAAACGACGCTTTGCGCCTTACTGATTACCGTCTCTTGCTCCACTCTTGCCGCGCCCCATAGCGAACAACAAATCAACGATATTGTGCATCACACAATTACCCCACTTGTTGAGCAACAAAACATCCCCGGCATGGCCGTTGCAGTGATTTATCAGGGTAAGCCTTATTACTTTACCTGGGGCTACGCGGATGTGGCAAAAAAGCGGCCCGTCACGCAGCAAACGTTGTTTGAGTTAGGCTCGGTCAGTAAAACATTTACGGGCGTGCTTGGTGGCGATGCTATTGCTCGAGGGGAAATCAATCTAAACGATCCCGTCACAAAATACTGGCCTGAACTTACCGCTAAACAGTGGAATGGGATCACACTATTACATCTCGCAACCTACACCGCT…
20k_concatenated-long-orfs_PDHX01000024.1_seq1@@@class_c	c18		ATGCTCAAAACGACGCTTTGCGCCTTACTGATTACCGTCTCTTGCTCCACTCTTGCCGCGCCCCATAGCGAACAACAAATCAACGATATTGTGCATCACACAATTACCCCACTTGTTGAGCAACAAAACATCCCCGGCATGGCCGTTGCAGTGATTTATCAGGGTAAGCCTTATTACTTTACCTGGGGCTACGCGGATGTGGCAAAAAAGCGGCCCGTCACGCAGCAAACGTTGTTTGAGTTAGGCTCGGTCAGTAAAACATTTACGGGCGTGCTTGGTGGTGACGCTATTGCTCGAGGGGAAATCAATCTAAACGATCCCGTCACAAAATACTGGCCTGAACTTACCGCTAAACAGTGGAATGGGATCACGCTATTACATCTCGCAACCTACACCGCT…
20k_concatenated-long-orfs_PDHW01000031.1_seq1@@@class_c	c18		ATGCTCAAAACGACGCTTTGCGCCTTACTGATTACCGTCTCTTGCTCCACTCTTGCCGCGCCCCACAGCGAACAACAAATCAACGATATTGTGCATCACACTATTACCCCACTTGTTGAGCAACAAAACATCCCCGGCATGGCCGTTGCAGTGATTTATCAGGGTAAGCCTTATTACTTTACCTGGGGCTACGCGGATGTGGCAAAAAAGCGGCCCGTCACGCAGCAAACGTTGTTTGAGTTAGGCTCGGTCAGTAAAACATTTACGGGCGTGCTTGGTGGCGACGCTATTGCTCGAGGGGAAATCAATCTAAACGATTCCGTCACAAAATACTGGCCTGAACTTACCGCTAAACAGTGGAATGGGATCACACTATTACATCTCGCAACCTACACCGCT…
20k_concatenated-long-orfs_OVDV01000354.1_seq1@@@class_c	c18		ATGTTCAAAACGACGCTCTGCACCTTATTAATTACCGCCTCTTGCTCCACATTTGCCGCACCTCAACAAATCAACGATATTGTGCATCGCACAATTACCCCGCTTATAGAGCAACAAAAGATCCCCGGTATGGCGGTAGCGGTAATTTATCAGGGTAAACCTTATTACTTTACCTGGGGCTATGCGGACATCGCCAAAAAGCAGCCCGTCACACAGCAAACGTTGTTTGAGTTAGGTTCGGTCAGCAAAACATTTACGGGCGTGCTTGGTGGCGACGCTATTGCTCGAGGGGAAATCAAGTTAAGCGATCCCACAACAAAATACTGGCCTGAACTTACCGCTAAACAGTGGAATGGGATCACACTATTACATCTCGCAACCTACACCGCTGGCGGCCTG…
20k_concatenated-long-orfs_OVBS01000010.1_seq1@@@class_c	c18		ATGTTCAAAACGACGCTCTGCACCTTATTAATTACCGCCTCTTGCTCCACATTTGCCGCACCTCAACAAATCAACGATATTGTGCATCGCACAATTACCCCGCTTATAGAGCAACAAAAGATCCCCGGTATGGCGGTAGCGGTAATTTATCAGGGTAAACCTTATTACTTTACCTGGGGCTATGCGGACATCGCCAAAAAGCAGCCCGTCACACAGCAAACGTTGTTTGAGTTAGGTTCGGTCAGCAAAACATTTACGGGCGTGCTTGGTGGCGACGCTATTGCTCGAGGGGAAATCAAGTTAAGCGATCCCACAACAAAATACTGGCCTGAACTTACCGCTAAACAGTGGAATGGGATCACACTATTACATCTCGCAACCTACACCGCTGGCGGCCTG…
20k_concatenated-long-orfs_NXJB01000010.1_seq1@@@class_c	c18		ATGGAAACCAGACCCTATGTTCAAAACGACGCTCTGCGCCTTATTAATTACCGCCTCTTGCTCCACATTTGCTGCCCCCCAAAAATCAACGATATTGTGCATCGCACAATTACCCCGCTTATAGAGCAACAAAAGATCCCCGGTATGGCGGTGGCGGTAATTTATCAGGGTAAACCTTATTACTTTACCTGGGGCTATGCGGACATCGCCAAAAAGCAGCCCGTCACACAGCAAACGTTGTTTGAGTTAGGTTCGGTCAGCAAAACATTTACGGGCGTGCTTGGTGGCGACGCTATTGCTCGAGGGGAAATCAAGTTAAGCGATCCCGCAACAAAATACTGGTCTGAACTTACCGCTAAACAGTGGAACGGGATCACACTATTACATCTCGCAACCTAC…
20k_concatenated-long-orfs_NTIV01000008.1_seq1@@@class_c	c18		ATGGCGGGCCGTTTTGTATGGAAACCAGACCCTATGTTCAAAATGACGCTCTGCGCCTTATTAATTACCGCCTCTTGCTCCACATTTGCTGCCCCTCAACAAATCAACGATATTGTGCATCGCACAATAACCCCGCTTATAGAGCAACAAAAGATCCCCGGTATGGCGGTGGCGGTAATTTATCAGGGTAAACCTTATTACTTTACCTGGGGCTATGCGGACATCGCCAAAAAGCAGCCCGTCACACAGCAAACGTTGTTTGAGTTAGGTTCGGTCAGCAAAACATTTACGGGCGTGCTTGGTGGCGACGCTATTGCTCGAGGGGAAATCAAGTTAAGCGATCCCGCAACAAAATACTGGCCTGAACTTACCGCTAAACAGTGGAATGGGATCACACTA…
20k_concatenated-long-orfs_NRYC01000023.1_seq1@@@class_c	c18		ATGTTCAAAACGACGCTCTGCGCCTTATTAATTACCGCCTCTTGCTCCACATTTGCTGCCCCCCAAAAAATCAACGATATTGTGCATCGCACAATTACCCCGCTTATAGAGCAACAAAAGATCCCCGGTATGGCGGTGGCGGTAATTTATCAGGGTAAACCTTATTACTTTACCTGGGGCTATGCGGACATCGCCAAAAAGCAGCCCGTCACACAGCAAACGTTGTTTGAGTTAGGTTCGGTCAGCAAAACATTTACGGGCGTGCTTGGTGGCGACGCTATTGCTCGAGGGGAAATCAAGTTAAGCGATCCCGCAACAAAATACTGGCCTGAACTTACCGCTAAACAGTGGAACGGGATCACACTATTACATCTCGCAACCTACACCGCTGGCGGCCTG…
20k_concatenated-long-orfs_NQBN01000006.1_seq1@@@class_c	c18		ATGTTCAAAACGACGCTCTGCGCCTTATTAATTACCGCCTCTTGCTCCACATTTGCTGCCCCCCAAAAAATCAACGATATTGTGCATCGCACAATTACCCCGCTTATAGAGCAACAAAAGATCCCCGGTATGGCGGTGGCGGTAATTTATCAGGGTAAACCTTATTACTTTACCTGGGGCTATGCGGACATCGCCAAAAAGCAGCCCGTCACACAGCAAACGTTGTTTGAGTTAGGTTCGGTCAGCAAAACATTTACGGGCGTGCTTGGTGGCGACGCTATTGCTCGAGGGGAAATCAAGTTAAGCGATCCCGCAACAAAATACAGGCCTGAACTTACCGCTAAACAGTGGAACGGGATCACACTATTACATCTCGCAACCTACACCGCTGGCGGCCTG…
20k_concatenated-long-orfs_NOSR01000019.1_seq1@@@class_c	c18		ATGCTCAAAACGACGCTTTGCACCTTACTGATTACCGTCTCTTGCTCCACTCTTGCCACGCCCCACAGCGAACAACAAATCAACGATATTGTGCATCACACAATTATCCCGCTTATAGAGCAACAAAAGATCCCCGGTATGGCGGTGGCGGTAATTTATCAGGGTAAACCTTATTACTTTACCTGGGGCTATGCGGACATCGCCAAAAAGCAGCCCGTCACACAGCAAACGTTGTTTGAGTTAGGTTCGGTCAGCAAAACATTTACGGGCGTGCTTGGTGGCGACGCTATTGCTCGAGGGGAAATCAAGTTAAGCGATCCCGCGACAAAATACTGGCCTGAACTTACCGCTAAACAATGGAATGGGATCACACTATTACATCTCGCAACCTACACCGCT…
20k_concatenated-long-orfs_NORK01000026.1_seq1@@@class_c	c18		ATGTTCAAAACGACGCTCTGCGCCTTATTAATTACCGCCTCTTGCTCCACATTTGCTGCCCCTCAACAAATCAACGATATTGTGCATCGCACAATTACCCCGCTTATAGAGCAACAAAAGATCCCCGGTATGGCGGTGGCGGTAATTTATCAGGGTAAACCTTATTACTTTACCTGGGGCTATGCGGACATCGCCAAAAAGCAGCCCGTCACACAGCAAACGTTGTTTGAGTTAGGTTCGGTCAGCAAAACATTTACGGGCGTGCTTGGTGGCGACGCTATTGCTCGAGGGGAAATCAAGTTAAGCGATCCCGCAACAAAATACTGGCCTGAACTTACCGCTAAACAGTGGAATGGGATCACACTATTACATCTTGCGACCTACACCGCTGGCGGCCTG…
20k_concatenated-long-orfs_NOOR01000008.1_seq1@@@class_c	c18		ATGTTCAAAACGACGCTCTGCGCCTTATTAATTACCGCCTCTTGCTCCACATTTGCTGCCCCTCAACAAATCAACGATATTGTGCATCGCACAATTACCCCGCTTATAGAGCAACAAAAGATCCCCGGTATGGCGGTGGCGGTAATTTATCAGGGTAAACCTTATTACTTTACCTGGGGCTATGCGGACATCGCCAAAAAGCAGCCCGTCACACAGCAAACGTTGTTTGAGTTAGGTTCGGTCAGCAAAACATTTACGGGCGTACTTGGTGGCGACACTATTGCTCGAGGGGAAATCAAGTTAAGCGATCCCGCGACAAAATACTGGCCTGAACTTACCGCTAAACAATGGAATGGGATCACACTATTACATCTTGCGACCTACACCGCTGGCGGCCTG…
20k_concatenated-long-orfs_NONZ01000014.1_seq1@@@class_c	c18		ATGTTCAAAACGACGCTCTGCGCCTTATTAATTACCGCCTCTTGCTCCACATTTGCTGCCCCCCAAAAAATCAACGATATTGTGCATCGCACAATTACCCCGCTTATAGAGCAACAAAAGATCCCCGGTATGGCGGTGGCGGTAATTTATCAGGGTAAACCTTATTACTTTACCTGGGGCTATGCGGACATCGCCAAAAAGCAGCCCGTCACACAGCAAACGTTGTTTGAGTTAGGTTCGGTCAGCAAAACATTTACGGGCGTGCTTGGTGGCGACGCTATTGCTCGAGGGGAAATCAAGTTAAGCGATCCCGCAACAAAATACTGGCCTGAACTTACCGCTAAACAGTGGAACGGGATCACACTATTACATCTCGCAACCTACACCGCTGGCGGCCTG…
20k_concatenated-long-orfs_NONT01000050.1_seq1@@@class_c	c18		ATGTTCAAAACGACGCTCTGCGCCTTATTAATTACCGCCTCTTGCTCCACATTTGCTGCCCCCCAAAAAATCAACGATATTGTGCATCGCACAATTACCCCGCTTATAGAGCAACAAAAGATCCCCGGTATGGCGGTGGCGGTAATTTATCAGGGTAAACCTTATTACTTTACCTGGGGCTATGCGGACATCGCCAAAAAGCAGCCCGTCACACAGCAAACGTTGTTTGAGTTAGGTTCGGTCAGCAAAACATTTACGGGCGTGCTTGGTGGCGACGCTATTGCTCGAGGGGAAATCAAGTTAAGCGATCCCGCAACAAAATACTGGCCTGAACTTACCGCTAAACAGTGGAACGGGATCACACTATTACATCTCGCAACCTACACCGCTGGCGGCCTG…
20k_concatenated-long-orfs_NOHN01000027.1_seq1@@@class_c	c18		ATGTTCAAAACGACGCTCTGCGCCTTATTAATTACCGCCTCTTGCTCCACATTTGCTGCCCCCCAAAAAATCAACGATATTGTGCATCGCACAATTACCCCGCTTATAGAGCAACAAAAGATCCCCGGTATGGCGGTGGCGGTAATTTATCAGGGTAAACCTTATTACTTTACCTGGGGCTATGCGGACATCGCCAAAAAGCAGCCCGTCACACAGCAAACGTTGTTTGAGTTAGGTTCGGTCAGCAAAACATTTACGGGCGTGCTTGGTGGCGACGCTATTGCTCGAGGGGAAATCAAGTTAAGCGATCCCGCAACAAAATACTGGCCTGAACTTACCGCTAAACAGTGGAACGGGATCACACTATTACATCTCGCAACCTACACCGCTGGCGGCCTG…
20k_concatenated-long-orfs_NOHK01000004.1_seq1@@@class_c	c18		ATGTTCAAAACGACGCTCTGCGCCTTATTAATTACCGCCTCTTGCTACACATTTGCTGCCCCCCAAAAAATCAACGATATTGTGCATCGCACAATTACCCCGCTTATAGAGCAACAAAAGATCCCGGGTATGGCGGTGGCGGTAATTTATCAGGGTAAACCTTATTACTTTATCTGGGGCTATGCGGACATCGCCAAAAAGCAGCCCGTCACACAGCAAACGTTGTTTGAGTTAGGTTCGGTCAGCAAAACATTTACGGGCGTGCTTGGTGGCGACGCTATTGCTCGAGGGGAAATCAAGTTAAGCGATCCCGCAACAAAATACTGGCCTGAACTTACCGCTAAACAGTGGAACGGGATCACACTATTACATCTCGCAACCTACACCGCTGGCGGCCTG…
20k_concatenated-long-orfs_NOEC01000008.1_seq1@@@class_c	c18		ATGTTCAAAACGACGCTCTGCGCCTTATTAATTACCGCCTCTTGCTCCACATTTGCTGCCCCTCAACAAATCAACGATATTGTGCATCGCACAATTACCCCGCTTATAGAGCAACAAAAGATCCCGGGTATGGCGGTGGCGGTAATTTATCAGGGTAAACCTTATTACTTTACCTGGGGCTATGCGGACATCGCCAAAAAGCAGCCCGTCACACAGCAAACGTTGTTTGAGTTAGGTTCGGTCAGCAAAACATTTACGGGCGTGCTTGGTGGCGACGCTATTGCTCGAGGGGAAATCAAGTTAAGCGATCCCGCAACAAAATACTGGCCTGAACTTACCGCTAAACAGTGGAACGGGATCACGCTATTACATCTCGCAACCTACACCGCTGGCGGCCTG…
20k_concatenated-long-orfs_NOEB01000012.1_seq1@@@class_c	c18		ATGCTCAAAACGACGCTCTGCACCTTATTAATTACCGCCTCTTGCTCCACATTTGCCGCCCCTCAACAAATCAACGATATTGTGCATCGCACAATTACCCCGCTTATAGAGCAACAAAAGATCCCCGGTATGGCGGTGGCGGTAATTTATCAGGGTAAACCTTATTACTTTACCTGGGGCTATGCGGACATCGCCAAAAAGCAGCCCGTCACACAGCAAACGTTGTTTGAGTTAGGTTCGGTCAGCAAAACATTTACGGGCGTGCTTGGTGGCGACGCTATTGCTCGAGGGGAAATCAAGTTAAGCGATCCCACAACAAAATACTGGCCTGAACTTACCGCTAAACAGTGGAATGGGATCACACTATTACATCTCGCAACCTACACCGCTGGCGGCCTG…
20k_concatenated-long-orfs_NODK01000039.1_seq1@@@class_c	c18		ATGTTCAAAACGACGCTCTGCGCCTTATTAATTACCGCCTCTTGCTCCACATTTGCTGCCCCTCAACAAATCAACGATATTGTGCATCGCACAATTACCCCGCTTATAGAGCAACAAAAGATCCCCGGTATGGCGGTGGCGGTAATTTATCAGGGTAAACCTTATTACTTTACCTGGGGCTATGCGGACATCGCCAAAAAGCAGCCCGTCACACAGCAAACGTTGTTTGAGTTAGGTTCGGTCAGCAAAACATTTACGGGCGTGCTTGGTGGCGACGCTATTGCTCGAGGGGAAATCAAGTTAAGCGATCCCGCAACAAAATACTGGCCTGAACTTACCGCTAAACAGTGGAACGGGATCACACTATTACATCTCGCAACCTACACCGCTGGCGGCCTG…
20k_concatenated-long-orfs_NNWF01000002.1_seq1@@@class_c	c18		ATGTTCAAAACGACGCTCTGCACCTTATTAATTACCGCCTCTTGCTCCACATTTGCCGCACCTCAACAAATCAACGATATTGTGCATCGCACAATTACCCCGCTTATAGAGCAACAAAAGATCCCCGGTATGGCGGTAGCGGTAATTTATCAGGGTAAACCTTATTACTTTACCTGGGGCTATGCGGACATCGCCAAAAAGCAGCCCGTCACACAGCAAACGTTGTTTGAGTTAGGTTCGGTCAGCAAAACATTTACGGGCGTGCTTGGTGGCGACGCTATTGCTCGAGGGGAAATCAAGTTAAGCGATCCCACAACAAAATACTGGCCTGAACTTACCGCTAAACAGTGGAATGGGATCACACTATTACATCTCGCAACCTACACCGCTGGCGGCCTG…
20k_concatenated-long-orfs_NNVT01000059.1_seq1@@@class_c	c18		GTGCATCGCACAATTACCCCGCTTATAGAGCAACAAAAGATCCCCGGTATAGCGGTGGCGGTAATTTATCAGGGTAAACCTTATTACTTTACCTGGGGCTATGCGGACATCGCCAAAAAGCAGCCCGTCACACAGCAAACGTTGTTTGAGTTAGGTTCGGTCAGCAAAACATTTACGGGCGTGCTTGGTGGCGACGCTATTGCTCGAGGGGAAATCAAGTTAAGCGATCCCGCGACAAAATACTGGCCTGAACTTACCGCTAAACAATGGAATGGGATCACACTATTACATCTCGCGACCTACACCGCTGGCGGCCTGCCATTGCAGGTGCCGGATGACGTTAAATCCTCAAGCGACTTGCTGCGCTTCTATCAAAACTGGCAACCTGCATGGGCTCCA…
20k_concatenated-long-orfs_NMMJ01000033.1_seq1@@@class_c	c18		ATGTTCAAAACGACGCTCTGCACCTTATTAATTACCGCCTCTTGCTCCACATTTGCCGCCCCTCAACAAATCAACGATATTGTGCATCGCACAATTACCCCGCTTATAGAGCAACAAAAGATCCCCGGTATGGCGGTGGCGGTAATTTATCAGGGTAAACCTTATTACTTTACCTGGGGCTATGCGGACATCGCCAAAAAGCAGCCCGTCACACAGCAAACGTTGTTTGAGTTAGGTTCGGTCAGCAAAACATTTACGGGCGTGCTTGGTGGCGACGCTATTGCTCGAGGGGAAATCAAGTTAAGCGATCCCACAACAAAATACTGGCCTGAACTTACCGCTAAACAGTGGAATGGGATCACACTATTACATCTCGCAACCTACACCGCTGGCGGCCTG…
20k_concatenated-long-orfs_NMMF01000007.1_seq1@@@class_c	c18		ATGTTCAAAACGACGCTCTGCGCCTTATTAATTACCGCCTCTTGCTCCACATTTGCTGCCCCTCAACAAATCAACGATATTGTGCATCGCACTATTACCCCGCTAATAGAGCAACAAAAGATCCCCGGTATGGCGGTGGCGGTAATTTATCAGGGTAAACCTTATTACTTTACCTGGGGCTATGCGGACATCGCCAAAAAGCAGCCCGTCACACAGCAAACGTTGTTTGAGTTAGGTTCGGTCAGCAAAACATTTACGGGCGTGCTTGGTGGCGACGCTATTGCACGAGGGGAAATCAAGTTAAGCGATCCCGCGACAAAATACTGGCCTGAACTTACCGCTAAACAATGGAATGGGATCACACTATTACATCTCGCAACCTACACCGCTGGCGGCCTG…
20k_concatenated-long-orfs_NMKK01000053.1_seq1@@@class_c	c18		ATGTTCAAAATGACGCTCTGCGCCTTATTAATTACCGCCTCTTGCTCCACATTTGCTGCCCCTCAACAAATCAACGATATTGTGCATCGCACAATTACCCCGCTTATAGAGCAACAAAAGATCCCCGGTATGGCGGTGGCGGTAATTTATCAGGGTAAACCTTATTACTTTACCTGGGGCTATGCGGACATCGCCAAAAAGCAGCCCGTCACACAGCAAACGTTGTTTGAGTTAGGTTCGGTCAGCAAAACATTTACGGGCGTACTTGGTGGCGACGCTATTGCTCGAGGGGAAATCAAGTTAAGCGATCCCGCGACAAAATACTGGCCTGAACTTACCGCTAAACAATGGAATGGGATCACACTGTTACATCTTGCGACCTACACCGCTGGCGGCCTG…
20k_concatenated-long-orfs_NMIS01000005.1_seq1@@@class_c	c18		ATGCTCAAAACGACGCTCTGCACCTTATTAATTACCGCCTCTTGCTCCACATTTGCCGCCCCTCAACAAATCAACGATATTGTGCATCGCACAATTACCCCGCTTATAGAGCAACAAAAGATCCCCGGTATGGCGGTGGCGGTAATTTATCAGGGTAAACCTTATTACTTTACCTGGGGCTATGCGGACATCGCCAAAAAGCAGCCCGTCACACAGCAAACGTTGTTTGAGTTAGGTTCGATCAGCAAAACATTTACGGGCGTGCTTGGTGGCGACGCTATTGCTCGAGGGGAAATCAAGTTAAGCGATCCCACAACAAAATACTGGCCTGAACTTACCGCTAAACAGTGGAATGGGATCACACTATTACATCTCGCAACCTACACCGCTGGCGGCCTG…
20k_concatenated-long-orfs_NMBL01000011.1_seq1@@@class_c	c18		ATGTTCAAAACGACGCTCTGCGCCTTATTAATTACCGCCTCTTGCTCCACATTTGCTGCCCCTCAACAAATCAACGATATTGTGCATCGCACAATTACCCCGCTTATAGAGCAACAAAAGATCCCCGGTATGGCGGTGGCGGTAATTTATCAGGGTAAACCTTATTACTTTACCTGGGGCTATGCGGACATCGCCAAAAAGCAGCCCGTCACACAGCAAACGTTGTTTGAGTTAGGTTCGGTCAGCAAAACATTTACGGGCGTGCTTGGTGGCGACGCTATTGCTCGAGGGGAAATCAAGTTAAGCGATCCCGCAACAAAATACTGGCCTGAACTTACCGCTAAACAGTGGAATGGGATCACACTATTACATCTCGCAACCTACACCGCTGGCGGCCTG…
20k_concatenated-long-orfs_NLWR01000064.1_seq1@@@class_c	c18		ATGTTCAAAACGACGCTCTGCGCCTTATTAATTACCGCCTCTTGCTCCACATTTGCTGCCCCCCAAAAAATCAACGATATTGTGCATCGCACAATTACCCCGCTTATAGAGCAACAAAAGATCCCGGGTATGGCGGTGGCGGTAATTTATCAGGGTAAACCTTATTACTTTACCTGGGGCTATGCGGACATCGCCAAAAAGCAGCCCGTCACACAGCAAACGTTGTTTGAGTTAGGTTCGGTCAGCAAAACATTTACGGGCGTGCTTGGTGGCGACGCTATTGCTCGAGGGGAAATCAAGTTAAGCGATCCCGCAACAAAATACTGGCCTGAACTTACCGCTAAACAGTGGAACGGGATCACGCTATTACATCTCGCAACCTACACCGCTGGCGGCCTG…
20k_concatenated-long-orfs_NLWC01000038.1_seq1@@@class_c	c18		ATGTTCAAAACGACGCTCTGCACCTTATTAATTACCGCCTCTTGCTCCACATTTGCCGCACCTCAACAAATCAACGATATTGTGCATCGCACAATTACCCCGCTTATAGAGCAACAAAAGATCCCCGGTATGGCGGTAGCGGTAATTTATCAGGGTAAACCTTATTACTTTACCTGGGGCTATGCGGACATCGCCAAAAAGCAGCCCGTCACACAGCAAACGTTGTTTGAGTTAGGTTCGGTCAGCAAAACATTTACGGGCGTGCTTGGTGGCGACGCTATTGCTCGAGGGGAAATCAAGTTAAGCGATCCCACAACAAAATACTGGCCTGAACTTACCGCTAAACAGTGGAATGGGATCACACTATTACATCTCGCAACCTACACCGCTGGCGGCCTG…
20k_concatenated-long-orfs_NLUZ01000002.1_seq1@@@class_c	c18		ATGTTCAAAACGACGCTCTGCGCCTTATTAATTACCGCCTCTTGCTCCACATTTGCTGCCCCCCAAAAAATCAACGATATTGTGCATCGCACAATTACCCCGCTTATAGAGCAACAAAAGATCCCGGGTATGGCGGTGGCGGTAATTTATCAGGGTAAACCTTATTACTTTACCTGGGGCTATGCGGACATCGCCAAAAAGCAGCCCGTCACACAGCAAACGTTGTTTGAGTTAGGTTCGGTCAGCAAAACATTTACGGGCGTGCTCGGTGGCGACGCTATTGCTCGAGGGGAAATCAAGTTAAGCGATCCCGCAACAAAATACTGGCCTGAACTTACCGCTAAACAGTGGAAAGGGATCACGCTATTACATCTCGCAACCTACACCGCTGGCGGCCTG…
20k_concatenated-long-orfs_NLUS01000006.1_seq1@@@class_c	c18		ATGTTCAAAACGACGCTCTGCACCTTATTAATTACCGCCTCTTGCTCCACATTTGCCGCCCCTCAACAAATCAACGATATTGTGCATCGCACAATTACCCCGCTTATAGAGCAACAAAAGATCCCCGGTATGGCGGTGGCGGTAATTTATCAGGGTAAACCTTATTACTTTACCTGGGGCTATGCGGACATCGCCAAAAAGCAGCCCGTCACACAGCAAACGTTGTTTGAGTTAGGTTCGGTCAGCAAAACATTTACGGGCGTGCTTGGTGGCGACGCTATTGCTCGAGGGGAAATCAAGTTAAGCGATCCCACAACAAAATACTGGCCTGAACTTACCGCTAAACAGTGGAATGGGATCACACTATTACATCTCGCAACCTACACCGCTGGCGGCCTG…
20k_concatenated-long-orfs_NLTD01000019.1_seq1@@@class_c	c18		ATGCTCAAAACGACGCTCTGCACCTTATTAATTACCGCCTCTTGCTCCACATTTGCCGCCCCTCAACAAATCAACGATATTGTGCATCGCACAATTACCCCGCTTATAGAGCAACAAAAGATCCCCGGTATGGCGGTGGCGGTAATTTATCAGGGTAAACCTTATTACTTTACCTGGGGCTATGCGGACATCGCCAAAAAGCAGCCCGTCACACAGCAAACGTTGTTTGAGTTAGGTTCGGTCAGCAAAACATTTACGGGCGTGCTTGGTGGCGACGCTATTGCTCGAGGGGAAATCAAGTTAAGCGATCCCACAACAAAATACTGGCCTGAACTTACCGCTAAACAGTGGAATGGGATCACACTATTACATCTCGCAACCTACACCGCTGGCGGCCTG…
20k_concatenated-long-orfs_NLSZ01000012.1_seq1@@@class_c	c18		ATGCTCAAAACGACGCTCTGCACCTTATTAATTACCGCCTCTTGCTCCACATTTGCCGCCCCTCAACAAATCAACGATATTGTGCATCGCACAATTACCCCGCTTATAGAGCAACAAAAGATCCCCGGTATGGCGGTGGCGGTAATTTATCAGGGTAAACCTTATTACTTTACCTGGGGCTATGCGGACATCGCCAAAAAGCAGCCCGTCACACAGCAAACGTTGTTTGAGTTAGGTTCGGTCAGCAAAACATTTACGGGCGTGCTTGGTGGCGACGCTATTGCTCGAGGGGAAATCAAGTTAAGCGATCCCACAACAAAATACTGGCCTGAACTTACCGCTAAACAGTGGAATGGGATCACACTATTACATCTCGCAACCTACACCGCTGGCGGCCTG…
20k_concatenated-long-orfs_NLOY01000004.1_seq1@@@class_c	c18		ATGCTCAAAACGACGCTCTGCACCTTATTAATTACCGCCTCTTGCTCCACATTTGCCGCCCCTCAACAAATCAACGATATTGTGCATCGCACAATTACCCCGCTTATAGAGCAACAAAAGATCCCCGGTATGGCGGTGGCGGTAATTTATCAGGGTAAACCTTATTACTTTACCTGGGGCTATGCGGACATCGCCAAAAAGCAGCCCGTCACACAGCAAACGTTGTTTGAGTTAGGTTCGGTCAGCAAAACATTTACGGGCGTGCTTGGTGGCGACGCTATTGCTCGAGGGGAAATCAAGTTAAGCGATCCCACAACAAAATACTGGCCTGAACTTACCGCTAAACAGTGGAATGGGATCACACTATTACATCTCGCAACCTACACCGCTGGCGGCCTG…
20k_concatenated-long-orfs_NLMO01000041.1_seq1@@@class_c	c18		ATGTTCAAAACGACGCTCTGCGCCTTATTAATTACCGCCTCTTGCTCCACATTTGCTGCCCCCCAAAAAATCAACGATATTGTGCATCGCACAATTACCCCGCTTATAGAGCAACAAAAGATCCCCGGTATGGCGGTGGCGGTAATTTATCAGGGTAAACCTTATTACTTTACCTGGGGCTATGCGGACATCGCCAAAAAGCAGCCCGTCACACAGCAAACGTTGTTTGAGTTAGGTTCGGTCAGCAAAACATTTACGGGCGTGCTTGGTGGCGACGCTATTGCTCGAGGGGAAATCAAGTTAAGCGATCCCGCAACAAAATACTGGCCTGAACTTACCGCTAAACAGTGGAACGGGATCACACTATTACATCTCGCAACCTACACCGCTGGCGGTCTG…
20k_concatenated-long-orfs_NLKV01000034.1_seq1@@@class_c	c18		ATGTTCAAAACGACGCTCTGCGCCTTATTAATTACCGCCTCTTGCTCCACATTTGCTGCCCCCCAAAAAATCAACGATATTGTGCATCGCACAATTACCCCGCTTATAGAGCAACAAAAGATCCCGGGTATGGCGGTGGCGGTAATTTATCAGGGTAAACCTTATTACTTTACCTGGGGCTATGCGGACATCGCCAAAAAGCAGCCCGTCACACAGCAAACGTTGTTTGAGTTAGGTTCGGTCAGCAAAACATTTACGGGCGTGCTTGGTGGCGACGCTATTGCTCGAGGGGAAATCAAGTTAAGCGATCCCGCAACAAAATACTGGCCTGAACTTACCGCTAAACAGTGGAACGGGATCACGCTATTACATCTCGCAACCTACACCGCTGGCGGCCTG…
20k_concatenated-long-orfs_NLIR01000013.1_seq1@@@class_c	c18		ATGTTCAAAACGACGCTCTGCGCCTTATTAATTACCGCCTCTTGTTCCACATTTGCTGCCCCTCAACAAATCAACGATATTGTGCATCGCACAATTACCCCGCTTATAGAGCAACAAAAGATCCCCGGTATGGCGGTGGCGGTAATTTATCAGGGTAAACCTTATTACTTTAGCTGGGGCTATGCGGACATCGCCAAAAAGCAGCCCGTCACACAGCAAACGTTGTTTGAGTTAGGTTCGGTCAGCAAAACATTTACGGGCGTGCTTGGTGGCGACGCTATTGCTCGAGGGGAAATCAAGTTAAGCGATCCCGCAACAAAATACTGGCCTGAACTTACCGCTAAACAGTGGAACGGGATCACACTATTACATCTCGCAACCTACACCGCTGGCGGCCTG…
20k_concatenated-long-orfs_NLGB01000010.1_seq1@@@class_c	c18		ATGTTCAAAACGACGCTCTGCGCCTTATTAATTACCGCCTCTTGCTCCACATTTGCTGCCCCCCAACAAATCAACGATATTGTGCATCGCACAATTACCCCGCTTATAGAGCAACAAAAGATCCCCGGTATGGCGGTGGCGGTAATTTATCAGGGTAAACCTTATTACTTTACCTGGGGCTATGCGGACATCGCCAAAAAGCAGCCCGTCACACAGCAAACGTTGTTTGAGTTAGGTTCGGTCAGCAAAACATTTACGGGCGTGCTTGGTGGCGACGCTATTGCTCGAGGGGAAATCAAGTTAAGCGATCCCACAACAAAATACTGGCCTGAACTTACCGCTAAACAGTGGAATGGGATCACACTATTACATCTCGCAACCTACACTACTGGCGGCCTG…
20k_concatenated-long-orfs_NKVL01000004.1_seq1@@@class_c	c18		ATGCTCAAAACGACGCTCTGCACCTTATTAATTACCGCCTCTTGCTCCACATTTGCCGCCCCTCAACAAATCAACGATATTGTGCATCGCACAATTACCCCGCTTATAGATCAACAAAAGATCCCCGGTATGGCGGTGGCGGTAATTTATCAGGGTAAACCTTATTACTTTACCTGGGGCTATGCGGACATCGCCAAAAAGCAGCCCGTCACACAGCAAACGTTGTTTGAGTTAGGTTCGGTCAGCAAAACATTTACGGGCGTGCTTGGTGGCGACGCTATTGCTCGAGGGGAAATCAAGTTAAGCGATCCCACAACAAAATACTGGCCTGAACTTACCGCTAAACAGTGGAATGGGATCACACTATTACATCTCGCAACCTACACCGCTGGCGGCCTG…
20k_concatenated-long-orfs_NKUX01000012.1_seq1@@@class_c	c18		ATGTTCAAAACGACGCTCTGCGCCTTATTAATTACCGCCTCTTGCTCCACATATGCTGCCCCCCAAAAAATCAACGATATTGTGCATCGCACAATTACCCCGCTTATAGAGCAACAAAAGATCCCCGGTATGGCGGTGGCGGTAATTTATCAGGGTAAACCTTATTACTTTACCTGGGGCTATGCGGACATCGCCAAAAAGCAGCCCGTCACACAGCAAACGTTGTTTGAGTTAGGTTCGGTCAGCAAAACATTTACGGGCGTGCTTGGTGGCGACGCTATTGCTCGAGGGGAAATCAAGTTAAGCGATCCCGCAACAAAATACTGGCCTGAACTTACCGCTAAACAGTGGAACGGGATCACACTATTACATCTCGCAACCTACACCGCTGGCGGCCTG…
20k_concatenated-long-orfs_NKEC01000044.1_seq1@@@class_c	c18		ATGTTCAAAACGACGCTCTGCACCTTATTAATTACCGCCTCTTGCTCCACATTTGCCGCCCCTCAACAAATCAACGATATTGTGCATCGCACAATTACCCCGCTTATAGAGCAACAAAAGATCCCCGGTATGGCGGTGGCGGTAATTTATCAGGGTAAACCTTATTACTTTACCTGGGGCTATGCGGACATCGCCAAAAAGCAGCCCGTCACACAGCAAACGTTGTTTGAGTTAGGTTCGGTCAGCAAAACATTTACGGGCGTGCTTGGTGGCGACGCTATTGCTCGAGGGGAAATCAAGTTAAGCGATCCCACAACAAAATACTGGCCTGAACTTACCGCTAAACAATGGAATGGGATCACACTATTACATCTCGCAACCTACACCGCTGGCGGCCTG…
20k_concatenated-long-orfs_NKEA01000065.1_seq1@@@class_c	c18		ATGTTCAAAACGACGCTCTGCGCCTTATTAATTACCGCCTCTTGCTCCACATTTGCTGCCCCTCAACAAATCAACGATATTGTGCATCGCACAATTACCCCGCTTATAGAGCAACAAAAGATCCCCGGTATGGCGGTGGCGGTAATTTATCAGGGTAAACCTTATTACTTTACCTGGGGCTATGCGGACATCGCCAAAAAGCAGCCCGTCACACAGCAAACGTTGTTTGAGTTAGGTTCGGTCAGCAAAACATTTACGGGCGTGCTTGGTGGCGACGCTATTGCTCGAGGGGAAATCAAGTTAAGCGATCCCGCAACAAAATACTGGCCTGAACTTACCGCTAAACAGTGGAATGGGATCACACTATTACATCTTGCGACCTACACCGCTGGCGGCCTG…
20k_concatenated-long-orfs_NJZT01000007.1_seq1@@@class_c	c18		ATGTTCAAAACGACGCTCTGCACCTTATTAATTACCGCCTCTTGCTCCACATTTGCCGCACCTCAACAAATCAACGATATTGTGCATCGCACAATTACCCCGCTTATAGAGCAACAAAAGATCCCCGGTATGGCGGTGGCGGTAATTTATCAGGGTAAACCTTATTACTTTACCTGGGGCTATGCGGACATCGCCAAAAAGCAGCCCGTCACACAGCAAACGTTGTTTGAGTTAGGTTCGGTCAGCAAAACATTTACGGGCGTGCTTGGTGGCGACGCTATTGCTCGAGGGGAAATCAAGTTAAGCGATCCCACAACAAAATACTGGCCTGAACTTACCGCTAAACAGTGGAATGGGATCACACTATTACATCTCGCAACCTACACCGCTGGCGGCCTG…
20k_concatenated-long-orfs_NJVW01000025.1_seq1@@@class_c	c18		ATGTTCAAAACGACGCTCTGCACCTTATTAATTACCGCCTCTTGCTCCACATTTGCCGCACCTCAACAAATCAACGATATTGTGCATCGCACAATTACCCCGCTTATAGAGCAACAAAAGATCCCCGGTATGGCGGTGGCGGTAATTTATCAGGGTAAACCTTATTACTTTACCTGGGGCTATGCGGACATCGCCAAAAAGCAGCCCGTCACACAGCAAACGTTGTTTGAGTTAGGTTCGGTCAGCAAAACATTTACGGGCGTGCTTGGTGGCGACGCTATTGCTCGAGGGGAAATCAAGTTAAGCGATCCCACAACAAAATACTGGCCTGAACTTACCGCTAAACAGTGGAATGGGATCACACTATTACATCTCGCAACCTACACCGCTGGCGGCCTG…
20k_concatenated-long-orfs_NJVI01000030.1_seq1@@@class_c	c18		ATGTTCAAAACGACGCTCTGCACCTTATTAATTACCGCCTCTTGCTCCACATTTGCCGCACCTCAACAAATCAACGATATTGTGCATCGCACAATTACCCCGCTTATAGAGCAACAAAAGATCCCCGGTATGGCGGTGGCGGTAATTTATCAGGGTAAACCTTATTACTTTACCTGGGGCTATGCGGACATCGCCAAAAAGCAGCCCGTCACACAGCAAACGTTGTTTGAGTTAGGTTCGGTCAGCAAAACATTTACGGGCGTGCTTGGTGGCGACGCTATTGCTCGAGGGGAAATCAAGTTAAGCGATCCCACAACAAAATACTGGCCTGAACTTACCGCTAAACAGTGGAATGGGATCACACTATTACATCTCGCAACCTACACCGCTGGCGGCCTG…
20k_concatenated-long-orfs_NJJM01000007.1_seq1@@@class_c	c18		ATGGCGGGCCGTTTTGTATGGAAACCAGACCCTATGTTCAAAACGACGCTCTGCACCTTATTAATTACCGCCTCTTGCTCCACATTTGCCGCACCTCAACAAATCAACGATATTGTGCATCGCACAATTACCCCGCTTATAGAGCAACAAAAGATCCCCGGTATGGCGGTAGCGGTAATTTATCAGGGTAAACCTTATTACTTTACCTGGGGCTATGCGGACATCGCCAAAAAGCAGCCCGTCACACAGCAAACGTTGTTTGAGTTAGGTTCGGTCAGCAAAACATTTACGGGCGTGCTTGGTGGCGACGCTATTGCTCGAGGGGAAATCAAGTTAAGCGATCCCACAACAAAATACTGGCCTGAACTTACCGCTAAACAGTGGAATGGGATCACACTA…
20k_concatenated-long-orfs_NIIB01000005.1_seq1@@@class_c	c18		ATGGTTAAAAAATCACTGCGCCAGTTCACGCTGATGGCGACGGCAACCGTCACGCTGTTGTTAGGAATGACGCTCTGCGCCTTATTAATTACCGCCTCTTGCTCCACATTTGCTGCCCCTCAACAAATCAACGATATTGTGCATCGCACAATAACCCCGCTTATAGAGCAACAAAAGATCCCCGGTATGGCGGTGGCGGTAATTTATCAGGGTAAACCTTATTACTTTACCTGGGGCTATGCGGACATCGCCAAAAAGCAGCCCGTCACACAGCAAACGTTGTTTGAGTTAGGCTCGGTCAGCAAAACATTTACGGGCGTACTTGGTGGCGACGCTATTGCACGAGGGGAAATCAAGTTAAGCGATCCCGCGACAAAATACTGGCCTGAACTTACCGCT…
20k_concatenated-long-orfs_NIHJ01000004.1_seq1@@@class_c	c18		ATGTTCAAAACGACGCTCTGCGCCTTATTAATTACCGCCTCTTGCTCCACATTTGCTGCCACTCAACAAATCAACGATATTGTGCATCGCACAATTACCCCGCTTATAGAGCAACAAAAGATCCCCGGTATGGCGGTGGCGGTAATTTATCAGGGTAAACCTTATTACTTTACCTGGGGCTATGCGGACATCGCCAAAAAGCAGCCCGTCACACAGCAAACGTTGTTTGAGTTAGGTTCGGTCAGCAAAACATTTACGGGCGTGCTTGGTGGCGACGCTATTGCTCGAGGGGAAATCAAGTTAAGCGATCCCACAACAAAATACTGGCCTGAACTTACCGCTAAACAGTGGAATGGGATCACACTATTACATCTCGCAACCTACACTACTGGCGGCCTG…
20k_concatenated-long-orfs_NIFA01000112.1_seq1@@@class_c	c18		ATGGAAACCAGACCCTATGTTCAAAACGANNNNNNNNNNNNNNNNNNNNNNNNNNNNNNNNNNNNNNNNNNNNNNNNNNNNNNNNNNNNNNNNNNNNNNNNNNNNNNNNNNNNNNNNNNNNNNNNNNNNACCTTATTAATTACCGCCTCTTGCTCCACATTTGCCGCCCCTCAACAAATCAACGATATTGTGCATCGCACAATTACCCCGCTTATAGAGCAACAAAAGATCCCCGGTATGGCGGTAGCGGTAATTTATCAGGGTAAACCTTATTACTTTACCTGGGGCTATGCGGACATCGCCAAAAAGCAGCCCGTCACACAGCAAACGTTGTTTGAGTTAGGTTCGGTCAGCAAAACATTTACGGGCGTGCTTGGTGGCGACGCTATTGCTCGAGGG…
20k_concatenated-long-orfs_NIEB01000088.1_seq1@@@class_c	c18		ATGGCGGGGNNNNNNNNNNNNNNNNNNNNNNNNNNNNNNNNNNNNNNNNNNNNNNNNNNNNNNNNNNNNNNNNNNNNNNNNNNNNNNNNNNNNNNNNNNNNNNNNNNNNAAACGACGCTCTGCACCTTATTAATTACCGCCTCTTGCTCCACATTTGCCGCCCCTCAACAAATCAACGATATTGTGCATCGCACAATTACCCCGCTTATAGAGCAACAAAAGATCCCCGGTATGGCGGTGGCGGTAATTTATCAGGGTAAACCTTATTACTTTACCTGGGGCTATGCGGACATCGCCAAAAAGCAGCCCGTCACACAGCAAACGTTGTTTGAGTTAGGTTCGGTCAGCAAAACATTTACGGGCGTGCTTGGTGGCGACGCTATTGCTCGAGGGGAAATC…
20k_concatenated-long-orfs_NIDX01000088.1_seq1@@@class_c	c18		ATGGAAACNNNNNNNNNNNNNNNNNNNNNNNNNNNNNNNNNNNNNNNNNNNNNNNNNNNNNNNNNNNNNNNNNNNNNNNNNNNNNNNNNNNNNNNNNNNNNNNNNNNNACCGCCTCTTGCTCCACATTTGCCGCCCCTCAACAAATCAACGATATTGTGCATCGCACAATTACCCCGCTTATAGAGCAACAAAAGATCCCCGGTATGGCGGTAGCGGTAATTTATCAGGGTAAACCTTATTACTTTACCTGGGGCTATGCGGACATCGCCAAAAAGCAGCCCGTCACACAGCAAACGTTGTTTGAGTTAGGTTCGGTCAGCAAAACATTTACGGGCGTGCTTGGTGGCGACGCTATTGCTCGAGGGGAAATCAAGTTAAGCGATCCCACAACAAAATAC…
20k_concatenated-long-orfs_NIDW01000087.1_seq1@@@class_c	c18		ATGGCGGGCCGTTTTGTATGGAAACCNNNNNNNNNNNNNNNNNNNNNNNNNNNNNNNNNNNNNNNNNNNNNNNNNNNNNNNNNNNNNNNNNNNNNNNNNNNNNNNNNNNNNNNNNNNNNNNNNNNNACGCTCTGCACCTTATTAATTACCGCCTCTTGCTCCACATTTGCCGCCCCTCAACAAATCAACGATATTGTGCATCGCACAATTACCCCGCTTATAGAGCAACAAAAGATCCCCGGTATGGCGGTAGCGGTAATTTATCAGGGTAAACCTTATTACTTTACCTGGGGCTATGCGGACATCGCCAAAAAGCAGCCCGTCACACAGCAAACGTTGTTTGAGTTAGGTTCGGTCAGCAAAACATTTACGGGCGTGCTTGGTGGCGACGCTATTGCT…
20k_concatenated-long-orfs_NGWG01000037.1_seq1@@@class_c	c18		ATGTTCAAAACGACGCTCTGCGCCTTATTAATTACCGCCTCTTGCTCCACATTTGCTGCCCCTCAACAAATCAACGATATTGTGCATCGCACAATTACCCCGCTTATAGAGCAACAAAAGATCCCCGGTATGGCGGTGGCGGTAATTTATCAGGGTAAACCTTATTACTTTACCTGGGGCTATGCGGACATCGCCAAAAAGCAGCCCGTCACACAGCAAACGTTGTTTGAGTTAGGTTCGGTCAGCAAAACATTTACGGGCGTGCTTGATGGCGACGCTATTGCTCGAGGGGAAATCAAGTTAAGCGATCCCGCAACAAAATACTGGCCTGAACTTACCGCTAAACAGTGGAATGGGATCACACTATTACATCTTGCGACCTACACCGCTGGCGGCCTG…
20k_concatenated-long-orfs_NETG01000005.1_seq1@@@class_c	c18		ATGTTCAAAACGACGCTCTGCGCCTTATTAATTACCGCCTCTTGCTCCACATTTGCTGCCCCTCAACAAATCAACGATATTGTGCATCGCACAATTACCCCGCTTATAGAGCAACAAAAGATCCCCGGTATGGCGGTGGCGGTAATTTATCAGGGTAAACCTTATTACTTTACCTGGGGCTATGCGGACATCGCCAAAAAGCAGCCCGTCACACAGCAAACGTTGTTTGAGTTAGGTTCGGTCAGCAAAACATTTACGGGCGTGCTTGGTGGCGACGCTATTGCTCGAGGGGAAATCAAGTTAAGCGATCCCGCAACAAAATACTGGCCTGAACTTACCGCTAAACAGTGGAATGGGATCACACTATTACATCTTGCGACCTACACCGCTGGCGGCCTG…
20k_concatenated-long-orfs_NEKQ01000007.1_seq1@@@class_c	c18		ATGTTCAAAACGACGCTCTGCGCCTTATTAATTACCGCCTCTTGCTCCACATTTGCTGCCCCTCAACAAATCAACGATATTGTGCATCGCACAATTACCCCGCTTATAGAGCAACAAAAGATCCCCGGTATGGCGGTGGCGGTAATTTATCAGGGTAAACCTTATTACTTTACCTGGGGCTATGCGGACATCGCCAAAAAGCAGCCCGTCACACAGCAAACGTTGTTTGAGTTAGGTTCGGTCAGCAAAACATTTACGGGCGTGCTTGGTGGCGACGCTATTGCTCGAGGGGAAATCAAGTTAAGCGATCCCACAACAAAATACTGGCCTGAACTTACCGCTAAACAGTGGAATGGGATCACACTATTACATCTCGCAACCTACACTACTGGCGGCCTG…
20k_concatenated-long-orfs_MVOW01000005.1_seq1@@@class_c	c18		ATGTTCAAAACGACGCTCTGCGCCTTATTAATTACCGCCTCTTGCTCCACATTTGCTGCCCCCCAAAAAATCAACGATATTGTGCATCGCACAATTACCCCGCTTATAGAGCAACAAAAGATCCCCGGTATGGCGGTGGCAGTAATTTATCAGGGTAAACCTTATTACTTTACCTGGGGCTATGCGGACATCGCCAAAAAGCAGCCCGTCACACAGCAAACGTTGTTTGAGTTAGGTTCGGTCAGCAAAACATTTACGGGCGTGCTTGGTGGCGACGCTATTGCTCGAGGGGAAATCAAGTTAAGCGATCCCGCAACAAAATACTGGCCTGAACTTACCGCTAAACAGTGGAACGGGATCACACTATTACATCTCGCAACCTACACCGCTGGCGGCCTG…
20k_concatenated-long-orfs_MPIB01000022.1_seq1@@@class_c	c18		ATGCTCAAAATGACGCTCTGCGCCTTACTGATTACCGCCTCTTGCTCCGCACTTGCCGCCCCCCAACAGCTCAACGATATTGTGCATCGCACAATGACTCCGCTTATAGAACAACAAAAAATCCCGGGCATGGCCGTTGCAGTGATTTACCAGGGCAAACCTTATTACTTTACCTGGGGCTATGCGGACGTAGATAAAAAGCAGCCCGTCACGCAGCAAACGTTGTTTGAGTTAGGCTCGGTCAGCAAAACATTTACGGGCGTACTTGGTGGCGACGCTATTGCTCGAGGGGAAATAAATCTAAGCGATCCCGTTACAAAATACTGGCCTGAACTTACCGCTAAACAGTGGAACGGGATCACGCTATTACATCTCGCAACCTACACCGCTGGCGGCCTG…
20k_concatenated-long-orfs_MOIV01000014.1_seq1@@@class_c	c18		ATGTTCAAAACGACGCTCTGCGCCTTATTAATTACCGCCTCTTGCTCCACATTTGCTGCCCCCCAAAAAATCAACGATATTGTGCATCGCACAATTACCCCGCTTATAGAGCAACAAAAGATCCCCGGTATGGCGGTGGCGGTAATTTATCAGGGTAAACCTTATTACTTTACCTGGGGCTATGCGGACATCGCCAAAAAGCAGCCCGTCACACAGCAAACGTTGTTTGAGTTAGGTTCGGTCAGCAAAACATTTACGGGCGTGCTTGGTGGCGACGCTATTGCTCGAGGGGAAATCAAGTTAAGCGATCCCGCAACAAAATACTGGCCTGAACTTACCGCTAAACAGTGGAACGGGATCACACTATTACATCTCGCAACCTACACCGCTGGCGGCCTG…
20k_concatenated-long-orfs_MOFU01000033.1_seq1@@@class_c	c18		ATGTTCAAAACGACGCTCTGCGCCTTATTAATTACCGCCTCTTGCTCCACATTTGCTGCCCCCCAAAAAATCAACGATATTGTGCATCGCACAATTACCCCGCTTATAGAGCAACAAAAGATCCCCGGTATGGCGGTGGCGGTAATTTATCAGGGTAAACCTTATTACTTTACCTGGGGCTATGCGGACATCGCCAAAAAGCAGCCCGTCACACAGCAAACGTTGTTTGAGTTAGGTTCGGTCAGCAAAACATTTACGGGCGTGCTTGGTGGCGACGCTATTGCTCGAGGGGAAATCAAGTTAAGCGATCCCGCAACAAAATACTGGCCTGAACTTACCGCTAAACAGTGGAACGGGATCACACTATTACATCTCGCAACCTACACCGCTGGCGGCCTG…
20k_concatenated-long-orfs_MKIH01000025.1_seq1@@@class_c	c18		ATGTTCAAAACGACGCTCTGCGCCTTATTAATTACCGCCTCTTGCTCCACATTTGCTGCCCCCCAAAAAATCAACGATATTGTGCATCGCACAATTACCCCGCTTATAGAGCAACAAAAGATCCCCGGTATGGCGGTGGCGGTAATTTATCAGGGTAAACCTTATTACTTTACCTGGGGCTATGCGGACATCGCCAAAAAGCAGCCCGTCACACAGCAAACGTTGTTTGAGTTAGGTTCGGTCAGCAAAACATTTACGGGCGTGCTTGGTGGCGACGCTATTGCTCGAGGGGAAATCAAGTTAAGCGATCCCGCAACAAAATACTGGCCTGAACTTACCGCTAAACAGTGGAACGGGATCACACTATTACATCTCGCAACCTACACCGCTGGCGGCCTG…
20k_concatenated-long-orfs_MIWY01000012.1_seq1@@@class_c	c18		ATGTTCAAAACGACGCTCTGCGCCTTATTAATTACCGCCTCTTGCTCCACATTTGCTGCCCCCCAAAAAATCAACGATATTGTGCATCGCACAATTACCCCGCTTATAGAGCAACAAAAGATCCCCGGTATGGCGGTGGCGGTAATTTATCAGGGTAAACCTTATTACTTTACCTGGGGCTATGCGGACATCGCCAAAAAGCAGCCCGTCACACAGCAAACGTTGTTTGAGTTAGGTTCGGTCAGCAAAACATTTACGGGCGTGCTTGGTGGCGACGCTATTGCTCGAGGGAAAATCAAGTTAAGCGATCCCGCAACAAAATACTGGCCTGAACTTACCGCTAAACAGTGGAACGGGATCACACTATTACATCTCGCAACCTACACCGCTGGCGGCCTG…
20k_concatenated-long-orfs_MIIL01000001.1_seq1@@@class_c	c18		ATGTTCAAAACGACGCTCTGCGCCTTATTAATTACCGCCTCTTGCTCCACATTTGCTGCCCCCCAAAAAATCAACGATATTGTGCATCGCACAATTACCCCGCTTATAGAGCAACAAAAGATCCCGGGTATGGCGGTGGCGGTAATTTATCAGGGTAAACCTTATTACTTTACCTGGGGCTATGCGGACATCGCCAAAAAGCAGCCCGTCACACAGCAAACGTTGTTTGAGTTAGGTTCGGTCAGCAAAACATTTACGGGCGTGCTTGGTGGCGACGCTATTGCTCGAGGGGAAATCAAGTTAAGCGATCCCGCAACAAAATACTGGCCTGAACTTACCGCTAAACAGTGGAACGGGATCACGCTATTACATCTCGCAACCTACACCGCTGGCGGCCTG…
20k_concatenated-long-orfs_MECW01000043.1_seq1@@@class_c	c18		ATGTTCAAAACGACGCTCTGCGCCTTATTAATTACCGCCTCTTGCTCCACATTTGCTGCCCCTCAACAAATCAACGATATTGTGCATCGCACAATTACCCCGCTTATAGAGCAACAAAAGATCCCCGGTATGGCGGTGGCGGTAATTTATCAGGGTAAACCTTATTACTTTACCTGGGGCTATGCGGACATCGCCAAAAAGCAGCCCGTCACACAGCAAACGTTGTTTGAGTTAGGTTCGGTCAGCAAAACATTTACGGGCGTGCTTGGTGGCGACGCTATTGCTCGAGGGGAAATCAAGTTAAGCGATCCCGCAACAAAATACTGGCCTGAACTTACCGCTAAACAGTGGAATGGGATCACACTATTACATCTTGCGACCTACACCGCTGGCGGCCTG…
20k_concatenated-long-orfs_MECV01000055.1_seq1@@@class_c	c18		ATGCTCAAAACGACGCTCTGCACCTTATTAATTACCGCCTCTTGCTCCACATTTGCCGCCCCTCAACAAATCAACGATATTGTGCATCGCACAATTACCCCGCTTATAGAGCAACAAAAGATCCCCGGTATGGCGGTGGCGGTAATTTATCAGGGTAAACCTTATTACTTTACCTGGGGCTATGCGGACATCGCCAAAAAGCAGCCCGTCACACAGCAAACGTTGTTTGAGTTAGGTTCGGTCAGCAAAACATTTACGGGCGTGCTTGGTGGCGACGCTATTGCTCGAGGGGAAATCAAGTTAAGCGATCCCACAACAAAATACTGGCCTGAACTTACCGCTAAACAGTGGAATGGGATCACACTATTACATCTCGCAACCTACACCGCTGGCGGCCTG…
20k_concatenated-long-orfs_MDES01000233.1_seq1@@@class_c	c18		ATGTTCAAAACGACGCTCTGCACCTTATTAATTACCGCCTCTTGCTCCACATTTGCTGCCCCTCAACAAATCAACGATATTGTGCATCGCACAATTACCCCGCTTATAGAGCAACAAAAGATCCCCGGTATGGCGGTGGCGGTAATTTATCAGGGTAAACCTTATTACTTTACCTGGGGCTATGCGGACATCGCCAAAAAGCAGCCCGTCACACAGCAAACGTTGTTTGAGTTAGGTTCGGTCAGCAAAACATTTACGGGCGTGCTTGGTGGCGACGCTATTGCTCGAGGGGAAATCAAGTTAAGCGATCCCACAACAAAATACTGGCCTGAACTTACCGCTAAACAATGGAATGGGATCACACTATTACATCTCGCAACCTACACCGCTGGCGGCCTG…
20k_concatenated-long-orfs_LVMH01000301.1_seq1@@@class_c	c18		ATGTGTATAAGAGACAGATTAATTACCGCCTCTTGCTCCACATTTGCTGCCCCTCAACAAATCAACGATATTGTGCATCGCACAATTACCCCGCTTATAGAGCAACAAAAGATCCCCGGTATGGCGGTGGCGGTAATTTATCAGGGTAAACCTTATTACTTTACCTGGGGCTATGCGGACATCGCCAAAAAGCAGCCCGTCACACAGCAAACGTTGTTTGAGTTAGGCTCGGTCAGCAAAACATTTACGGGCGTACTTGGTGGCGACGCTATTGCACGAGGGGAAATCAAGTTAAGCGATCCCGCGACAAAATACTGGCCTGAACTTACCGCTAAACAATGGAATGGGATCACACTATTACATCTTGCGACCTACACCGCTGGCGGCCTGCCATTGCAG…
20k_concatenated-long-orfs_LVLO01000179.1_seq1@@@class_c	c18		ATGTTCAAAATGACGCTCTGCGCCTTATTAATTACCGCCTCTTGCTCCACATTTGCTGCCCCTCAACAAATCAACGATATTGTGCATCGCACAATTACCCCGCTTATAGAGCAACAAAAGATCCCCGGTATAGCGGTGGCGGTAATTTATCAGGGTAAACCTTATTACTTTACCTGGGGCTATGCGGACATCGCCAAAAAGCAGCCCGTCACACAGCAAACGTTGTTTGAGTTAGGTTCGGTCAGCAAAACATTTACGGGCGTGCTTGGTGGCGACGCTATTGCTCGAGGGGAAATCAAGTTAAGCGATCCCGCGACAAAATACTGGCCTGAACTTACCGCTAAACAATGGAATGGGATCACACTATTACATCTCGCGACCTACACCGCTGGCGGCCTG…
20k_concatenated-long-orfs_LRXN01000077.1_seq1@@@class_c	c18		ATGGCGGGGNNNNNNNNNNNNNNNNNNNNNNNNNNNNNNNNNNNNNNNNNNNNNNNNNNNNNNNNNNNNNNNNNNNNNNNNNNNNNNNCCACATTTGCCGCCCCTCAACAAATCAACGATATTGTGCATCGCACAATTACCCCGCTTATAGAGCAACAAAAGATCCCCGGTATGGCGGTGGCGGTAATTTATCAGGGTAAACCTTATTACTTTACCTGGGGCTATGCGGACATCGCCAAAAAGCAGCCCGTCACACAGCAAACGTTGTTTGAGTTAGGTTCGGTCAGCAAAACATTTACGGGCGTGCTTGGTGGCGACGCTATTGCTCGAGGGGAAATCAAGTTAAGCGATCCCACAACAAAATACTGGCCTGAACTTACCGCTAAACAGTGGAATGGG…
20k_concatenated-long-orfs_LRWA01000026.1_seq1@@@class_c	c18		ATGGCGGGCCGTTTTGTATGGAAACCAGACCCTATGTTCAAAACGACGCTCTGCACCTTATTAATTACCGCCTCTTGCTCCACATTTGCCGCCCCTCAACAAATCAACGATATTGTGCATCGCACAATTACCCCGCTTATAGAGCAACAAAGGATCCCCGGTATGGCGGTAGCGGTAATTTATCAGGGTAAACCTTATTACTTTACCTGGGGCTATGCGGACATCGCCAAAAAGCAGCCCGTCACACAGCAAACGTTGTTTGAGTTAGGTTCGGTCAGCAAAACATTTACGGGCGTGCTTGGTGGCGACGCTATTGCTCGAGGGGAAATCAAGTTAAGCGATCCCACAACAAAATACTGGCCTGAACTTACCGCTAAACAGTGGAATGGGATCACACTA…
20k_concatenated-long-orfs_LRMD01000087.1_seq1@@@class_c	c18		ATGTTCAAAACGACGCTCTGCGCCTTATTAATTATCGCCTCTTGCTCCGCACTTTCCGCCCCGCAACAGCTCAACGAGATTGTGCATCGCACAATTACCCCGCTTATAGAGCAACAAAAGATCCCCGGTATGGCGGTGGCGGTGATTTATCAGGGCAAACCTTATTACTTTACCTGGGGCTATGCGGATGTAGATAAAAAGCAGCCTGTCACGCAGCAAACGTTGTTTGAGTTAGGCTCGGTCAGCAAAACATTTACGGGCGTGCTTGGTGGCGACGCTATTGCGCGAGGGGAAATCAACCTAAGCGATCCCGCGACAAAATACTGGCCTGAACTTACCGCTAAACAGTGGAATGGGATCACACTATTACATCTTGCGACCTACCCCGCTGGCGGCCTG…
20k_concatenated-long-orfs_LRKY01000104.1_seq1@@@class_c	c18		ATGTTCAAAACGACGCTCTGCGCCTTATTAATTATCGCCTCTTGCTCCGCACTTTCCGCCCCGCAACAGCTCAACGAGATTGTGCATCGCACAATTACCCCGCTTATAGAGCAACAAAAGATCCCCGGTATGGCGGTGGCGGTGATTTATCAGGGCAAACCTTATTACTTTACCTGGGGCTATGCGGATGTAGATAAAAAGCAGCCTGTCACGCAGCAAACGTTGTTTGAGTTAGGCTCGGTCAGCAAAACATTTACGGGCGTGCTTGGTGGCGACGCTATTGCGCGAGGGGAAATCAACCTAAGCGATCCCGCGACAAAATACTGGCCTGAACTTACCGCTAAACAGTGGAATGGGATCACACTATTACATCTTGCGACCTACCCCGCGGGCGGCCTG…
20k_concatenated-long-orfs_LR134270.1_seq1@@@class_c	c18		ATGCTCAAAATGACGCTCTGCGCCTTACTGATTACCGCCTCTTGCTCCGCACTTGCCGCCCCCCAACAGCTCAACGATATTGTGCATCGCACAATGACTCCGCTTATAGAACAACAAAAAATCCCGGGCATGGCCGTTGCAGTGATTTATCAGGGCAAACCTTATTACTTTACCTGGGGCTATGCGGACGTAGATAAAAAGCAGCCCGTCACGCAGCAAACGTTGTTTGAGTTAGGCTCGGTCAGCAAAACATTTACGGGCGTACTTGGTGGCGACACTATTGCTCGAGGGGAAATAAATCTAAGCGATCCCGTCACAAAATACTGGCCTGAACTTACCGCTAAACAGTGGAACGGGATCACGCTATTACATCTCGCAACCTACACCGCTGGCGGCCTG…
20k_concatenated-long-orfs_LR134208.1_seq1@@@class_c	c18		ATGTTCAAAACGACGCTCTGCACCTTATTAATTACCGCCTCTTGCTCCACATTTGCCGCCCCTCAACAAATCAACGATATTGTGCATCGCACAATTACCCCGCTTATAGAGCAACAAAAGATCCCCGGTATGGCGGTAGCGGTAATTTATCAGGGTAAACCTTATTACTTTACCTGGGGCTATGCGGACATCGCCAAAAAGCAGCCCGTCACACAGCAAACGTTGTTTGAGTTAGGTTCGGTCAGCAAAACATTTACGGGCGTGCTTGGTGGCGACGCTATTGCTCGAGGGGAAATCAAGTTAAGCGATCCCACAACAAAATACTGGCCTGAACTTACCGCTAAACAGTGGAATGGGATCACACTATTACATCTCGCAACCTACACCGCTGGCGGCCTG…
20k_concatenated-long-orfs_LR134078.1_seq1@@@class_c	c18		ATGTTCAAAACGACGCTCTGCACCTTATTAATTACCGCCTCTTGCTCCACATTTGCCGCACCTCAACAAATCAACGATATTGTGCATCGCACAATTACCCCGCTTATAGAGCAACAAAAGATCCCCGGTATGGCGGTAGCGGTAATTTATCAGGGTAAACCTTATTACTTTACCTGGGGCTATGCGGACATCGCCAAAAAGCAGCCCGTCACACAGCAAACGTTGTTTGAGTTAGGTTCGGTCAGCAAAACATTTACGGGCGTGCTTGGTGGCGACGCTATTGCTCGAGGGGAAATCAAGTTAAGCGATCCCACAACAAAATACTGGCCTGAACTTACCGCTAAACAGTGGAATGGGATCACACTATTACATCTCGCAACCTACACCGCTGGCGGCCTG…
20k_concatenated-long-orfs_LQVW01000193.1_seq1@@@class_c	c18		ATGGCGGACCGTTTTGTATGGAAACCAGACCCTATGTTCAAAACGACGCTCTGCACCTTATTAATTACCGCCTCTTGCTCCACATTTGCCGCCCCTCAACAAATCAACGATATTGTGCATCGCACAATTACCCCGCTTATAGAGCAACAAAGGATCCCCGGTATGGCGGTAGCGGTAATTTATCAGGGTAAACCTTATTACTTTACCTGGGGCTATGCGGACATCGCCAAAAAGCAGCCCGTCACACAGCAAACGTTGTTTGAGTTAGGTTCGGTCAGCAAAACATTTACGGGCGTGCTTGGTGGCGACGCTATTGCTCGAGGGGAAATCAAGTTAAGCGATCCCACAACAAAATACTGGCCTGAACTTACCGCTAAACAGTGGAATGGGATCACACTA…
20k_concatenated-long-orfs_LNZS01000102.1_seq1@@@class_c	c18		ATGGAAACCAGACCCTATGTTCAAAACGACGCTCTGCGCCTTATTAATTACCGCCTCTTGCTCCACATTTGCTGCCCCCCAAAAATCAACGATATTGTGCATCGCACAATTACCCCGCTTATAGAGCAACAAAAGATCCCCGGTATGGCGGTGGCGGTAATTTATCAGGGTAAACCTTATTACTTTACCTGGGGCTATGCGGACATCGCCAAAAAGCAGCCCGTCACACAGCAAACGTTGTTTGAGTTAGGTTCGGTCAGCAAAACATTTACGGGCGTGCTTGGTGGCGACGCTATTGCTCGAGGGGAAATCAAGTTAAGCGATCCCGCAACAAAATACTGGTCTGAACTTACCGCTAAACAGTGGAACGGGATCACACTATTACATCTCGCAACCTAC…
20k_concatenated-long-orfs_LM996283.1_seq1@@@class_c	c18		ATGTTCAAAACGACGCTCTGCGCCTTATTAATTACCGCCTCTTGCTCCACATTTGCTGCCCCTCAACAAATCAACGATATTGTGCATCGCACAATTACCCCGCTTATAGAGCAACAAAAGATCCCGGGTATGGCGGTGGCGGTAATTTATCAGGGTAAACCTTATTACTTTACCTGGGGCTATGCGGACATCGCCAAAAAGCAGCCCGTCACACAGCAAACGTTGTTTGAGTTAGGTTCGGTCAGCAAAACATTTACGGGCGTGCTTGGTGGCGACGCTATTGCTCGAGGGGAAATCAAGTTAAGCGATCCCGCAACAAAATACTGGCCTGAACTTACCGCTAAACAGTGGAACGGGATCACGCTATTACATCTCGCAACCTACACCGCTGGCGGCCTG…
20k_concatenated-long-orfs_LLYC01000078.1_seq1@@@class_c	c18		ATGTTCAAAACGACGCTCTGCGCCTTATTAATTACCGCCTCTTGCTCCACATTTGCTGCCCCCCAAAAAATCAACGATATTGTGCATCGCACAATTACCCCGCTTATAGAGCAACAAAAGATCCCGGGTATGGCGGTGGCGGTAATTTATCAGGGTAAACCTTATTACTTTACCTGGGGCTATGCGGACATCGCCAAAAAGCAGCCCGTCACACAGCAAACGTTGTTTGAGTTAGGTTCGGTCAGCAAAACATTTACGGGCGTGCTTGGTGGCGACGCTATTGCTCGAGGGGAAATCAAGTTAAGCGATCCCGCAACAAAATACTGGCCTGAACTTACCGCTAAACAGTGGAACGGGATCACGCTATTACATCTCGCAACCTACACCGCTGGCGGCCTG…
20k_concatenated-long-orfs_LDYL01000092.1_seq1@@@class_c	c18		ATGTTCAAAACGACGCTCTGCGCCTTATTAATTACCGCCTCTTGCTCCACATTTGCTGCCCCTCAACAAATCAACGATATTGTGCATCGCACAATTACCCCGCTTATAGAGCAACAAAAGATCCCGGGTATGGCGGTGGCGGTAATTTATCAGGGTAAACCTTATTACTTTACCTGGGGCTATGCGGACATCGCCAAAAAACAGCCCGTCACACAGCAAACGTTGTTTGAGTTAGGTTCGGTCAGCAAAACATTTACGGGCGTGCTTGGTGGCGACGCTATTGCTCGAGGGGAAATCAAGTTAAGCGATCCCACAACAAAATACTGGCCTGAACTTACCGCTAAACAGTGGAATGTGATCACACTATTACATCTCGCAACCTACACCGCTGGCGGCCTG…
20k_concatenated-long-orfs_KZ269360.1_seq1@@@class_c	c18		ATGTTCAAAACGACGCTCTGCGCCTTATTAATTACCGCCTCTTGCTCCACATTTGCTGCCCCCCAAAAAATCAACGATATTGTGCATCGCACAATTACCCCGCTTATAGAGCAACAAAAGATCCCCGGTATGGCGGTGGCGGTAATTTATCAGGGTAAACCTTATTACTTTACCTGGGGCTATGCGGACATCGCCAAAAAGCAGCCCGTCACACAGCAAACGTTGTTTGAGTTAGGTTCGGTCAGCAAAACATTTACGGGCGTGCTTGGTGGCGACGCTATTGCTCGAGGGGAAATCAAGTTAAGCGATCCCGCAACAAAATACTGGCCTGAACTTACCGCTAAACAGTGGAATGGGATCACACTATTACATCTCGCAACCTACACCGCTGGCGGCCTG…
20k_concatenated-long-orfs_KI534966.1_seq1@@@class_c	c18		ATGTTCAAAACGACGCTCTGCACCTTATTAATTACCGCCTCTTGCTCCACATTTGCCGCACCTCAACAAATCAACGATATTGTGCATCGCACAATTACCCCGCTTATAGAGCAACAAAAGATCCCCGGTATGGCGGTAGCGGTAATTTATCAGGGTAAACCTTATTACTTTACCTGGGGCTATGCGGACATCGCCAAAAAGCAGCCCGTCACACAGCAAACGTTGTTTGAGTTAGGTTCGGTCAGCAAAACATTTACGGGCGTGCTTGGTGGCGACGCTATTGCTCGAGGGGAAATCAAGTTAAGCGATCCCACAACAAAATACTGGCCTGAACTTACCGCTAAACAGTGGAATGGGATCACACTATTACATCTCGCAACCTACACCGCTGGCGGCCTG…
20k_concatenated-long-orfs_KI533021.1_seq1@@@class_c	c18		ATGTTCAAAACGACGCTCTGCACCTTATTAATTACCGCCTCTTGCTCCACATTTGCCGCCCCTCAACAAATCAACGATATTGTGCATCGCACAATTACCCCGCTTATAGAGCAACAAAAGATCCCCGGTATGGCGGTGGCGGTAATTTATCAGGGTAAACCTTATTACTTTACCTGGGGCTATGCGGACATCGCCAAAAAGCAGCCCGTCACACAGCAAACGTTGTTTGAGTTAGGTTCGGTCAGCAAAACATTTACGGGCGTGCTTGGTGGCGACGCTATTGCTCGAGGGGAAATCAAGTTAAGCGATCCCACAACAAAATACTGGCCTGAACTTACCGCTAAACAGTGGAATGGGATCACACTATTACATCTCGCAACCTACACCGCTGGCGGCCTG…
20k_concatenated-long-orfs_KE702469.1_seq1@@@class_c	c18		ATGCTCAAAACGACGCTCTGTACCTTATTAATTACCGCCTCTTGCTCCACATTTGCCGCCCCTCAACAAATCAACGATATTGTGCATCGCACAATTACCCCGCTTATAGAGCAACAAAAGATCCCCGGTATGGCGGTGGCGGTAATTTATCAGGGTAAACCTTATTACTTTACCTGGGGCTATGCGGACATCGCCAAAAAGCAGCCCGTCACACAGCAAACGTTGTTTGAGTTAGGTTCGGTCAGCAAAACATTTACGGGCGTGCTTGGTGGCGACGCTATTGCTCGAGGGGAAATCAAGTTAAGCGATCCCACAACAAAATACTGGCCTGAACTTACCGCTAAACAGTGGAATGGGATCACACTATTACATCTCGCAACCTACACCGCTGGCGGCCTG…
20k_concatenated-long-orfs_KE701748.1_seq1@@@class_c	c18		ATGCTCAAAACGACGCTCTGCACCTTATTAATTACCGCCTCTTGCTCCACATTTGCCGCCCCTCAACAAATCAACGATATTGTGCATCGCACAATTACCCCGCTTATAGAGCAACAAAAGATCCCCGGTATGGCGGTGGCGGTAATTTATCAGGGTAAACCTTATTACTTTACCAGGGGCTATGCGGACATCGCCAAAAAGCAGCCCGTCACACAGCAAACGTTGTTTGAGTTAGGTTCGGTCAGCAAAACATTTACGGGCGTGCTTGGTGGCGACGCTATTGCTCGAGGGGAAATCAAGTTAAGCGATCCCACAACAAAATACTGGCCTGAACTTACCGCTAAACAGTGGAATGGGATCACACTATTACATCTCGCAACCTACACCGCTGGCGGCCTG…
20k_concatenated-long-orfs_KE700389.1_seq1@@@class_c	c18		ATGCTCAAAACGACGCTCTGCACCTTATTAATTACCGCCTCTTGCTCCACATTTGCCGCCCCTCAACAAATCAACGATATTGTGCATCGCACAATTACCCCGCTTATAGAGCAACAAAAGATCCCCGGTATGGCGGTGGCGGTAATTTATCAGGGTAAACCTTATTACTTTACCTGGGGCTATGCGGACATCGCCAAAAAGCAGCCCGTCACACAGCAAACGTTGTTTGAGTTAGGTTCGGTCAGCAAAACATTTACGGGCGTGCTTGGTGGCGACGCTATTGCTCGAGGGGAAATCAAGTTAAGCGATCCCACAACAAAATACTGGCCTGAACTTACCGCTAAACAGTGGAATGGGATCACACTATTACATCTCGCAACCTACACCGCTGGCGGCCTG…
20k_concatenated-long-orfs_KE698818.1_seq1@@@class_c	c18		ATGGCGGGCCGTTTTGTATGGAAACCAGACCCTATGTTCAAAACGACGCTCTGCACCTTATTAATTACCGCCTCTTGCTCCACATTTGCCGCACCTCAACAAATCAACGATATTGTGCATCGCACAATTACCCCGCTTATAGAGCAACAAAAGATCCCCGGTATGGCGGTAGCGGTAATTTATCAGGGTAAACCTTATTACTTTACCTGGGGCTATGCGGACATCGCCAAAAAGCAGCCCGTCACACAGCAAACGTTGTTTGAGTTAGGTTCGGTCAGCAAAACATTTACGGGCGTGCTTGGTGGCGACGCTATTGCTCGAGGGGAAATCAAGTTAAGCGATCCCACAACAAAATACTGGCCTGAACTTACCGCTAAACAGTGGAATGGGATCACACTA…
20k_concatenated-long-orfs_KE375323.1_seq1@@@class_c	c18		GTGTGCTCTTCCGATCTCCCTATGTTCAAAATGACGCTCTGCGCCTTATTAATTACCGCCTCTTGCTCCACATTTGCTGCCCCTCAACAAATCAACGATATTGTGCATCGCACAATAACCCCGCTTATAGAGCAACAAAAGATCCCCGGTATGGCGGTGGCGGTAATTTATCAGGGTAAACCTTATTACTTTACCTGGGGCTATGCGGACATCGCCAAAAAGCAGCCCGTCACACAGCAAACGTTGTTTGAGTTAGGTTCGGTCAGCAAAACATTTACGGGCGTGCTTGGTGGCGACGCTATTGCTCGAGGGGAAATCAAGTTAAGCGATCCCGCAACAAAATACTGGCCTGAACTTACCGCTAAACAGTGGAATGGGATCACACTATTACATCTCGCA…
20k_concatenated-long-orfs_KE137150.1_seq1@@@class_c	c18		ATGTTCAAAACGACGCTCTGCACCTTATTAATTACCGCCTCTTGCTCCACATTTGCTGCCCCTCAACAAATCAACGATATTGTGCATCGCACAATTACCCCGCTTATAGAGCAACAAAAGATCCCCGGTATGGCGGTGGCGGTAATTTATCAGGGTAAACCTTATTACTTTACCTGGGGCTATGCGGACATCGCCAAAAAGCAGCCCGTCACACAGCAAACGTTGTTTGAGTTAGGTTCGGTCAGCAAAACATTTACGGGCGTGCTTGGTGGCGACGCTATTGCTCGAGGGGAAATCAAGTTAAGCGATCCCACAACAAAATACTGGCCTGAACTTACCGCTAAACAATGGAATGGGATCACACTATTACATCTCGCAACCTACACCGCTGGCGGCCTG…
20k_concatenated-long-orfs_KE136749.1_seq1@@@class_c	c18		ATGGCGGGCCGTTTTGTATGGAAACCAGACCCTATGTTCAAAACGACGCTCTGCACCTTATTAATTACCGCCTCTTGCTCCACATTTGCTGCCCCTCAACAAATCAACGATATTGTGCATCGCACAATTACCCCGCTTATAGAGCAACAAAAGATCCCCGGTATGGCGGTGGCGGTAATTTATCAGGGTAAACCTTATTACTTTACCTGGGGCTATGCGGACATCGCCAAAAAGCAGCCCGTCACACAGCAAACGTTGTTTGAGTTAGGTTCGGTCAGCAAAACATTTACGGGCGTGCTTGGTGGCGACGCTATTGCTCGAGGGGAAATCAAGTTAAGCGATCCCACAACAAAATACTGGCCTGAACTTACCGCTAAACAATGGAATGGGATCACACTA…
20k_concatenated-long-orfs_KE136703.1_seq1@@@class_c	c18		ATGGCGGGCCGTTTTGTATGGAAACCAGACCCTATGTTCAAAACGACGCTCTGCACCTTATTAATTACCGCCTCTTGCTCCACATTTGCTGCCCCTCAACAAATCAACGATATTGTGCATCGCACAATTACCCCGCTTATAGAGCAACAAAAGATCCCCGGTATGGCGGTGGCGGTAATTTATCAGGGTAAACCTTATTACTTTACCTGGGGCTATGCGGACATCGCCAAAAAGCAGCCCGTCACACAGCAAACGTTGTTTGAGTTAGGTTCGGTCAGCAAAACATTTACGGGCGTGCTTGGTGGCGACGCTATTGCTCGAGGGGAAATCAAGTTAAGCGATCCCACAACAAAATACTGGCCTGAACTTACCGCTAAACAATGGAATGGGATCACACTA…
20k_concatenated-long-orfs_KE136675.1_seq1@@@class_c	c18		ATGTTCAAAACGACGCTCTGCACCTTATTAATTACCGCCTCTTGCTCCACATTTGCCGCCCCTCAACAAATCAACGATATTGTGCATCGCACAATTACCCCGCTTATAGAGCAACAAAAGATCCCCGGTATGGCGGTGGCGGTAATTTATCAGGGTAAACCTTATTACTTTACCTGGGGCTATGCGGACATCGCCAAAAAGCAGCCCGTCACACAGCAAACGTTGTTTGAGTTAGGTTCGGTCAGCAAAACATTTACGGGCGTGCTTGGTGGCGACGCTATTGCTCGAGGGGAAATCAAGTTAAGCGATCCCACAACAAAATACTGGCCTGAACTTACCGCTAAACAGTGGAATGGGATCACACTATTACATCTCGCAACCTACACCGCTGGCGGCCTG…
20k_concatenated-long-orfs_KB733121.1_seq1@@@class_c	c18		ATGCTCAAAACGACGCTTTGCACCTTACTGATTACCGTCTCTTGCTCCACTCTTGCCACGCCCCACAGCGAACAACAAATCAACGATATTGTGCATCACACAATTATCCCGCTTATAGAGCAACAAAAGATCCCCGGTATGGCGGTGGCGGTAATTTATCAGGGTAAACCTTATTACTTTACCTGGGGCTATGCGGACATCGCCAAAAAGCAGCCCGTCACACAGCAAACGTTGTTTGAGTTAGGTTCGGTCAGCAAAACATTTACGGGCGTGCTTGGTGGCGACGCTATTGCTCGAGGGGAAATCAAGTTAAGCGATCCCGCGACAAAATACTGGCCTGAACTTACCGCTAAACAATGGAATGGGATCACACTATTACATCTCGCAACCTACACCGCT…
20k_concatenated-long-orfs_KB733107.1_seq1@@@class_c	c18		ATGTTCAAAACGACGCTCTGCACCTTATTAATTACCGCCTCTTGCTCCACATTTGCCGCCCCTCAACAAATCAACGATATTGTGCATCGCACAATTACCCCGCTTATAGAGCAACAAAAGATCCCCGGTATGGCGGTAGCGGTAATTTATCAGGGTAAACCTTATTACTTTACCTGGGGCTATGCGGACATCGCCAAAAAGCAGCCCGTCACACAGCAAACGTTGTTTGAGTTAGGTTCGGTCAGCAAAACATTTACGGGCGTGCTTGGTGGCGACGCTATTGCTCGAGGGGAAATCAAGTTAAGCGATCCCACAACAAAATACTGGCCTGAACTTACCTCTAAACAGTGGAATGGGATCACACTATTACATCTCGCAACCTACACCGCTGGCGGCCTG…
20k_concatenated-long-orfs_KB733041.1_seq1@@@class_c	c18		ATGTTCAAAACGACGCTCTGCACCTTATTAATTACCGCCTCTTGCTCCACATTTGCCGCACCTCAACAAATCAACGATATTGTGCATCGCACAATTACCCCGCTTATAGAGCAACAAAAGATCCCCGGTATGGCGGTAGCGGTAATTTATCAGGGTAAACCTTATTACTTTACCTGGGGCTATGCGGACATCGCCAAAAAGCAGCCCGTCACACAGCAAACGTTGTTTGAGTTAGGTTCGGTCAGCAAAACATTTACGGGCGTGCTTGGTGGCGACGCTATTGCCCGAGGGGAAATCAAGTTAAGCGATCCCACAACAAAATACTGGCCTGAACTTACCGCTAAACAGTGGAATGGGATCACACTATTACATCTCGCAACCTACACCGCTGGCGGCCTG…
20k_concatenated-long-orfs_KB732250.1_seq1@@@class_c	c18		ATGCTCAAAATGACGCTCTGCGCCTTACTGATTACCGCCTCTTGCTCCGCACTTGCCGCCCCCCAACAGCTCAACGATATTGTGCATCGCACAATGACTCCGCTTATAGAACAACAAAAAATCCCGGGCATGGCCGTTGCAGTGATTTACCAGGGCAAACCTTATTACTTTACCTGGGGCTATGCGGACGTAGATAAAAAGCAGCCCGTCACGCAGCAAACGTTGTTTGAGTTAGGCTCGGTCAGCAAAACATTTACGGGCGTACTTGGTGGCGACGCTATTGCTCGAGGGGAAATAAATCTAAGCGATCCCGTCACAAAATACTGGCCTGAACTTACCGCTAAACAGTGGAACGGGATCACGCTATTACATCTCGCAACCTACACCGCTGGCGGCCTG…
20k_concatenated-long-orfs_KB004128.1_seq1@@@class_c	c18		ATGGAAACNNNNNNNNNNNNNNNNNNNNNNNNNNNNNNNNNNNNNNNNNNNNNNNNNNNNNCTATGTTCAAAACGACGCTCTGCGCCTTATTAATTACCGCCTCTTGCTCCACATTTGCTGCCCCTCAACAAATCAACGATATTGTGCATCGCACAATTACCCCGCTTATAGAGCAACAAAAGATCCCCGGTATGGCGGTGGCGGTAATTTATCAGGGTAAACCTTATTACTTTACCTGGGGGTATGCGGACATCGCCAAAAAGCAGCCCGTCACACAGCAAACGTTGTTTGAGTTAGGTTCGGTCAGCAAAACATTTACGGGCGTGCTTGGTGGCGACGCTATTGCTCGAGGGGAAATCAAGTTAAGCGATCCCGCAACAAAATACTGGCCTGAACTT…
20k_concatenated-long-orfs_KB003433.1_seq1@@@class_c	c18		ATGGAAACCAGACCCTATGTTCAAAACGACGCTCTGCGNNNNNNNNNNNNNNNNNNNNNNNNNNNNNNNNNNNCCTTATTAATTACCGCCTCTTGCTCCACATTTGCTGCCCCTCAACAAATCAACGATATTGTGCATCGCACAATTACCCCGCTTATAGAGCAACAAAAGATCCCCGGTATGGCGGTGGCGGTAATTTATCAGGGTAAACCTTATTACTTTACCTGGGGGTATGCGGACATCGCCAAAAAGCAGCCCGTCACACAGCAAACGTTGTTTGAGTTAGGTTCGGTCAGCAAAACATTTACGGGCGTGCTTGGTGGCGACGCTATTGCTCGAGGGGAAATCAAGTTAAGCGATCCCGCAACAAAATACTGGCCTGAACTTACCGCTAAACAG…
20k_concatenated-long-orfs_JZWQ02000018.1_seq1@@@class_c	c18		ATGTTCAAAACGACGCTCTGCGCCTTATTAATTACCGCCTCTTGCTCCGCACTTTCCGCCCCGCAACAGCTCAACGAGATTGTGCATCGCACAATTACCCCGCTTATAGAGCAACAAAAGATCCCCGGTATGGCGGTGGCGGTGATTTATCAGGGCAAACCTTATTACTTTACCTGGGGCTATGCGGACGTAGATAAAAAGCAGCCCGTCACGCAGCAAACGCTGTTTGAGTTAGGCTCGGTCAGCAAAACATTTACGGGCGTACTTGGTGGCGACGCTATTGCGCGAGGGGAAATCAACCTAAGCGATCCCGCAACAAAATACTGGCCTGAACTTACCACTAAACAGTGGAATGGGATCACACTATTACATCTTGCGACCTACACCGCTGGCGGCCTG…
20k_concatenated-long-orfs_JZQT01000028.1_seq1@@@class_c	c18		ATGGCGGGCCGNNNNNNNNNNNNNNNNNNNNNNNNNNNNNNNNNNNNNNNNNNNNNNNNNNNNNNNNNNNNNNNNNNNNNNNNNNNNNNNNNNNNNNNNNNNNCGCTCTGCACCTTATTAATTACCGCCTCTTGCTCCACATTTGCCGCACCTCAACAAATCAACGATATTGTGCATCGCACAATTACCCCGCTTATAGAGCAACAAAAGATCCCCGGTATGGCGGTAGCGGTAATTTATCAGGGTAAACCTTATTACTTTACCTGGGGCTATGCGGACATCGCCAAAAAGCAGCCCGTCACACAGCAAACGTTGTTTGAGTTAGGTTCGGTCAGCAAAACATTTACGGGCGTGCTTGGTGGCGACGCTATTGCTCGAGGGGAAATCAAGTTAAGCGAT…
20k_concatenated-long-orfs_JZPY01000106.1_seq1@@@class_c	c18		ATGGCGGGCCGNNNNNNNNNNNNNNNNNNNNNNNNNNNNNNNNNNNNNNNNNNNNNNNNNNNNNNNNNNNNNNNNNNNNNNNNNNNNNNNNNNNNNNNNNNNNNNNNNNNNNNNNNNNNNNNNNNNNCCTTATTAATTACCGCCTCTTGCTCCACATTTGCCGCCCCTCAACAAATCAACGATATTGTGCATCGCACAATTACCCCGCTTATAGATCAACAAAAGATCCCCGGTATGGCGGTGGCGGTAATTTATCAGGGTAAACCTTATTACTTTACCTGGGGCTATGCGGACATCGCCAAAAAGCAGCCCGTCACACAGCAAACGTTGTTTGAGTTAGGTTCGGTCAGCAAAACATTTACGGGCGTGCTTGGTGGCGACGCTATTGCTCGAGGGGAA…
20k_concatenated-long-orfs_JZPG01000064.1_seq1@@@class_c	c18		ATGGCGGGCCGNNNNNNNNNNNNNNNNNNNNNNNNNNNNNNNNNNNNNNNNNNNNNNNNNNNNNNNNNNNNNNNNNNNNNNNNNNNNNNNNNNNNNNNNNNNNNNNNNNNNNNNCTCTGCACCTTATTAATTACCGCCTCTTGCTCCACATTTGCCGCACCTCAACAAATCAACGATATTGTGCATCGCACAATTACCCCGCTTATAGAGCAACAAAAGATCCCCGGTATGGCGGTAGCGGTAATTTATCAGGGTAAACCTTATTACTTTACCTGGGGCTATGCGGACATCGCCAAAAAGCAGCCCGTCACACAGCAAACGTTGTTTGAGTTAGGTTCGGTCAGCAAAACATTTACGGGCGTGCTTGGTGGCGACGCTATTGCTCGAGGGGAAATCAAG…
20k_concatenated-long-orfs_JZOW01000014.1_seq1@@@class_c	c18		ATGTTCAAAACGACGCTCTGCGCCTTATTAATTACCGCCTCTTGCTCCACATTTGCTGCCCCCCAAAAAATCAACGATATTGTGCATCGCACAATTACCCCGCTTATAGAGCAACAAAAGATCCCCGGTATGGCGGTGGCGGTAATTTATCAGGGTAAACCTTATTACTTTACCTGGGGCTATGCGGACATCGCCATAAAGCAGCCCGTCACACAGCAAACGTTGTTTGAGTTAGGTTCGGTCAGCAAAACATTTACGGGCGTGCTTGGTGGCGACGCTATTGCTCGAGGGGAAATCAAGTTAAGCGATCCCGCAACAAAATACTGGCCTGAACTTACCGCTAAACAGTGGAATGGGATCACACTATTACATCTCGCAACCTACACTGCTGGCGGCCTG…
20k_concatenated-long-orfs_JZOT01000037.1_seq1@@@class_c	c18		ATGTTCAAAATGACGCTCTGCGCCTTATTAATTACCGCCTCTTGCTCCACATTTGCTGCCCCTCAACAAATCAACGATATTGTGCATCGCACAATAACCCCGCTTATAGAGCAACAAAAGATCCCCGGTATGGCGGTGGCGGTAATTTATCAGGGTAAACCTTATTACTTTACCTGGGGCTATGCGAACATCGCCAAAAAGCAGCCCGTCACACAGCAAACGTTGTTTGAGTTAGGTTCGGTCAGCAAAACATTTACGGGCGTGCTTGGTGGCGACGCTATTGCTCGAGGGGAAATCAAGTTAAGCGATCCCGCGACAAAATACTGGCCTGAACTTACCACTAAACAGTGGAATGGGATCACACTATTACATCTCGCAACCTACACCGCTGGCGGCCTG…
20k_concatenated-long-orfs_JZOR01000068.1_seq1@@@class_c	c18		ATGNNNNNNNNNNNNNNNNNNNNNNNNNNNNNNNNNNNNNNNNNNNNNNNNNNNNNNNNNNNNNNNNNNNCGACGCTCTGCACCTTATTAATTACCGCCTCTTGCTCCACATTTGCCGCCCCTCAACAAATCAACGATATTGTGCATCGCACAATTACCCCGCTTATAGAGCAACAAAAGATCCCCGGTATGGCGGTGGCGGTAATTTATCAGGGTAAACCTTATTACTTTACCTGGGGCTATGCGGACATCGCCAAAAAGCAGCCCGTCACACAGCAAACGTTGTTTGAGTTAGGTTCGGTCAGCAAAACATTTACGGGCGTGCTTGGTGGCGACGCTATTGCTCGAGGGGAAATCAAGTTAAGCGATCCCACAACAAAATACTGGCCTGAACTTACC…
20k_concatenated-long-orfs_JZOD01000065.1_seq1@@@class_c	c18		ATGTTCAAAACGACGCTCTGCGCCTTATTAATTACCGCCTCTTGCTCCACATTTGCTGCCCCTCAACAAATCAACGATATTGTGCATCGCACAATTACCCCGCTTATAGAGCAACAAAAGATCCCCGGTATGGCGGTGGCGGTAATTTATCAGGGTAAACCTTATTACTTTACCTGGGGCTATGCGGACATCGCCAAAAAGCAGCCCGTCACACAGCAAACGTTGTTTGAGTTAGGTTCGGTCAGCAAAACATTTACGGGCGTGCTTGGTGGCGACGCTATTGCTCGAGGGGAAATCAAGTTAAGCGATCCCGCAACAAAATACTGGCCTGAACTTACCGCTAAACAGTGGAACGGGATCACACTATTACATCTCGCAACCTACACCGCTGGCGGCCTG…
20k_concatenated-long-orfs_JZNV01000160.1_seq1@@@class_c	c18		ATGGCGGGCCGNNNNNNNNNNNNNNNNNNNNNNNNNNNNNNNNNNNNNNNNNNNNNNNNNNNNNNNNNNNNNNNNNNNNNNNNNNAACCAGACCCTATGTTCAAAACGACGCTCTGCACCTTATTAATTACCGCCTCTTGCTCCACATTTGCCGCACCTCAACAAATCAACGATATTGTGCATCGCACAATTACCCCGCTTATAGAGCAACAAAAGATCCCCGGTATGGCGGTAGCGGTAATTTATCAGGGTAAACCTTATTACTTTACCTGGGGCTATGCGGACATCGCCAAAAAGCAGCCCGTCACACAGCAAACGTTGTTTGAGTTAGGTTCGGTCAGCAAAACATTTACGGGCGTGCTTGGTGGCGACGCTATTGCTCGAGGGGAAATCAAGTTA…
20k_concatenated-long-orfs_JZNQ01000013.1_seq1@@@class_c	c18		ATGGCGGGCNNNNNNNNNNNNNNNNNNNNNNNNNNNNNNNNNNNNNNNNNNNNNNNNNNNNNNNNNNNNNNNNNCACCTTATTAATTACCGCCTCTTGCTCCACATTTGCCGCCCCTCAACAAATCAACGATATTGTGCATCGCACAATTACCCCGCTTATAGAGCAACAAAAGATCCCCGGTATGGCGGTGGCGGTAATTTATCAGGGTAAACCTTATTACTTTACCTGGGGCTATGCGGACATCGCCAAAAAGCAGCCCGTCACACAGCAAACGTTGTTTGAGTTAGGTTCGGTCAGCAAAACATTTACGGGCGTGCTTGGTGGCGACGCTATTGCTCGAGGGGAAATCAAGTTAAGCGATCCCACAACAAAATACTGGCCTGAACTTACCGCTAAA…
20k_concatenated-long-orfs_JZNI01000092.1_seq1@@@class_c	c18		ATGGCGGGCCGTTTTGTATGGAAACCAGACCCTATGTTCAAAACGACGCTCTGCACCTTATTAATTACCGCCTCTTGCTCCACATTTGCCGCACCTCAACAAATCAACGATATTGTGCATCGCACAATTACCCCGCTTATAGAGCAACAAAAGATCCCCGGTATGGCGGTAGCGGTAATTTATCAGGGTAAACCTTATTACTTTACCTGGGGCTATGCGGACATCGCCAAAAAGCAGCCCGTCACACAGCAAACGTTGTTTGAGTTAGGTTCGGTCAGCAAAACATTTACGGGCGTGCTTGGTGGCGACGCTATTGCTCGAGGGGAAATCAAGTTAAGCGATCCCACAACAAAATACTGGCCTGAACTTACCGCTAAACAGTGGAATGGGATCACACTA…
20k_concatenated-long-orfs_JZND01000060.1_seq1@@@class_c	c18		ATGGCGGGCCGTTTTGTATGGAAACCAGACCCTATGTTCAAAACGACGCTCTGCACCTTATTAATTACCGCCTCTTGCTCCACATTTGCCGCACCTCAACAAATCAACGATATTGTGCATCGCACAATTACCCCGCTTATAGAGCAACAAAAGATCCCCGGTATGGCGGTAGCGGTAATTTATCAGGGTAAACCTTATTACTTTACCTGGGGCTATGCGGACATCGCCAAAAAGCAGCCCGTCACACAGCAAACGTTGTTTGAGTTAGGTTCGGTCAGCAAAACATTTACGGGCGTGCTTGGTGGCGACGCTATTGCTCGAGGGGAAATCAAGTTAAGCGATCCCACAACAAAATACTGGCCTGAACTTACCGCTAAACAGTGGAATGGGATCACACTA…
20k_concatenated-long-orfs_JZNB01000029.1_seq1@@@class_c	c18		ATGGCGGGNNNNNNNNNNNNNNNNNNNNNNNNNNNNNNNNNNNNNNNNNNNNNNNNNNNNNNNNNNNNNNNNNNNNNNNNNNNNNNNNNNNNNNNNNNNNNNNNNNNNNNNNNCACCTTATTAATTACCGCCTCTTGCTCCACATTTGCCGCCCCTCAACAAATCAACGATATTGTGCATCGCACAATTACCCCGCTTATAGAGCAACAAAAGATCCCCGGTATGGCGGTGGCGGTAATTTATCAGGGTAAACCTTATTACTTTACCTGGGGCTATGCGGACATCGCCAAAAAGCAGCCCGTCACACAGCAAACGTTGTTTGAGTTAGGTTCGGTCAGCAAAACATTTACGGGCGTGCTTGGTGGCGACGCTATTGCTCGAGGGGAAATCAAGTTAAGC…
20k_concatenated-long-orfs_JZMV01000141.1_seq1@@@class_c	c18		ATGGAAACNNNNNNNNNNNNNNNNNNNNNNNNNNNNNNNNNNNNNNNNNNNNNNNNNNNNNNNNNNNNNNNNNNNNNAACGACGCTCTGCGCCTTATTAATTACCGCCTCTTGCTCCACATTTGCTGCCCCTCAACAAATCAACGATATTGTGCATCGCACAATTACCCCGCTTATAGAGCAACAAAAGATCCCCGGTATGGCGGTGGCGGTAATTTATCAGGGTAAACCTTATTACTTTACCTGGGGCTATGCGGACATCGCCAAAAAGCAGCCCGTCACACAGCAAACGTTGTTTGAGTTAGGTTCGGTCAGCAAAACATTTACGGGCGTGCTTGGTGGCGACGCTATTGCTCGAGGGGAAATCAAGTTAAGCGATCCCACAACAAAATACTGGCCT…
20k_concatenated-long-orfs_JZMO01000008.1_seq1@@@class_c	c18		ATGTTCAAAACGACGCTCTGCGCCTTATTAATTACCGCCTCTTGCTCCACATTTGCTGCCCCCCAAAAAATCAACGATATTGTGCATCGCACAATTACCCCGCTTATAGAGCAACAAAAGATCCCCGGTATGGCGGTAGCGGTAATTTATCAGGGTAAACCTTATTACTTTACCTGGGGCTATGCGGACATCGCCAAAAAGCAGCCCGTCACACAGCAAACGTTGTTTGAGTTAGGTTCGGTCAGCAAAACATTTACGGGCGTGCTTGGTGGCGACGCTATTGCTCGAGGGGAAATCAAGTTAAGCGATCTCGCAACAAAATACTGGCCTGAACTTACCGCTAAACAGTGGAACGGGATCACACTATTACATCTCGCAACCTACACCGCTGGCGGCCTG…
20k_concatenated-long-orfs_JZMM01000012.1_seq1@@@class_c	c18		ATGTTCAAAACGACGCTCTGCGCCTTATTAATTACCGCCTCTTGCTCCACATTTGCTGCCCCTCAACAAATCAACGATATTGTGCATCGCACAATTACCCCGCTTATAGAGCAACAAAAGATCCCCGGTATGGCGGTGGCGGTAATTTATCAGGGTAAACCTTATTACTTTACCTGGGGCTATGCGGACATCGCCAAAAAGCAGCCCGTCACACAGCAAACGTTGTTTGAGTTAGGTTCGGTCAGCAAAACATTTACGGGCGTGCTTGGTGGCGACGCTATTGCTCGAGGGGAAATCAAGTTAAGCAATCCCACAACAAAATACTGGCCTGAACTTACCGCTAAACAGTGGAATGGGATCACACTATTACATCTCGCAACCTACACTGCTGGCGGCCTG…
20k_concatenated-long-orfs_JZML01000002.1_seq1@@@class_c	c18		ATGGCGGGCCGCNNNNNNNNNNCTATGTTCAAAACGACGCTCTGCACCTTATTAATTACCGCCTCTTGCTCCACATTTGCCGCACCTCAACAAATCAACGATATTGTGCATCGCACAATTACCCCGCTTATAGAGCAACAAAAGATCCCCGGTATGGCGGTAGCGGTAATTTATCAGGGTAAACCTTATTACTTTACCTGGGGCTATGCGGACATCGCCAAAAAGCAGCCCGTCACACAGCAAACGTTGTTTGAGTTAGGTTCGGTCAGCAAAACATTTACGGGCGTGCTTGGTGGCGACGCTATTGCTCGAGGGGAAATCAAGTTAAGCGATCCCACAACAAAATACTGGCCTGAACTTACCGCTAAACAGTGGAATGGGATCACACTATTACATCTC…
20k_concatenated-long-orfs_JZMH01000007.1_seq1@@@class_c	c18		ATGTTCAAAACGACGCTCTGCACCTTATTAATTACCGCCTCTTGCTCCACATTTGCCGCCCCTCAACAAATCAACGATATTGTGCATCGCACAATTACCCCGCTTATAGTGCAACAAAAGATCCCCGGTATGGCGGTAGCGGTAATTTATCAGGGTAAACCTTATTACTTTACCTGGGGCTATGCGGACATCGCCAAAAAGCAGCCCGTCACACAGCAAACGTTGTTTGAGTTAGGTTCGGTCAGCAAAACATTTACGGGCGTGCTTGGTGGCGACGCTATTGCTCGAGGGGAAATCAAGTTAAGCGATCCCACAACAAAATACTGGCCTGAACTTACCTCTAAACAGTGGAATGGGATCACACTATTACATCTCGCAACCTACACCGCTGGCGGCCTG…
20k_concatenated-long-orfs_JSSG01000038.1_seq1@@@class_c	c18		ATGGCGGGCCGTTTTGTATGGAAACCAGACCTTATGTTCAAAACGACGCTCTGCGCCTTATTAATTACCGCCTCTTGCTCCACATTTGCTGCCCCTCAACAAATCAACGATATTGTGCATCGCACAATTACCCCGCTTATAGAGCAACAAAAGATCCCCGGTATGGCGGTGGCGGTAATTTATCAGGGTAAACCTTATTACTTTACCTGGGGCTATGCGGACATCGCCAAAAAGCAGCCCGTCACACAGCAAACGTTGTTTGAGTTAGGTTCGGTCAGCAAAACATTTACGGGCGTGCTTGGTGGCGACGCTATTGCTCGAGGGGAAATCAAGTTAAGCGATCCCGCAACAAAATACTGGCCTGAACTTACCGCTAAACAGTGGAATGGGATCACACTA…
20k_concatenated-long-orfs_JSMX01000089.1_seq1@@@class_c	c18		ATGTTCAAAACGACGCTCTGCACCTTATTAATTACCGCCTCTTGCTCCACATTTGCCGCACCTCAACAAATCAACGATATTGTGCATCGCACAATTACCCCGCTTATAGAGCAACAAAAGATCCCCGGTATGGCGGTAGCGGTAATTTATCAGGGTAAACCTTATTACTTTACCTGGGGCTATGCGGACATCGCCAAAAAGCAGCCCGTCACACAGCAAACGTTGTTTGAGTTAGGTTCGGTCAGCAAAACATTTACGGGCGTGCTTGGTGGCGACGCTATTGCTCGAGGGGAAATCAAGTTAAGCGATCCCACAACAAAATACTGGCCTGAACTTACCGCTAAACAGTGGAATGGGATCACACTATTACATCTCGCAACCTACACCGCTGGCGGCCTG…
20k_concatenated-long-orfs_JSMA01000501.1_seq1@@@class_c	c18		ATGTTCAAAACGACGCTCTGCACCTTATTAATTACCGCCTCTTGCTCCACATTTGCCGCCCCTCAACAAATCAACGATATTGTGCATCGCACAATTACCCCGCTTATAGAGCAACAAAAGATCCCCGGTATGGCGGTAGCGGTAATTTATCAGGGTAAACCTTATTACTTTACCTGGGGCTATGCGGACATCGCCAAAAAGCAGCCCGTCACACAGCAAACGTTGTTTGAGTTAGGTTCGGTCAGCAAAACATTTACGGGCGTGCTTGGTGGCGACGCTATTGCTCGAGGGGAAATCAAGTTAAGCGATCCCACAACAAAATACTGGCCTGAACTTACCGCTAAACAGTGGAATGGGATCACACTATTACATCTCGCAACCTACACCGCTGGCGGCCTG…
20k_concatenated-long-orfs_JSJX01000078.1_seq1@@@class_c	c18		ATGCTCAAAACGACGCTCTGCACCTTATTAATTACCGCCTCTTGCTCCACATTTGCCGCCCCTCAACAAATCAACGATATTGTGCATCGCACAATTACCCCGCTTATAGAGCAACAAAAGATCCCCGGTATGGCGGTGGCGGTAATTTATCAGGGTAAACCTTATTACTTTACCTGGGGCTATGCGGACATCGCCAAAAAGCAGCCCGTCACACAGCAAACGTTGTTTGAGTTAGGTTCGGTCAGCAAAACATTTACGGGCGTGCTTGGTGGCAACGCTATTGCTCGAGGGGAAATCAAGTTAAGCGATCCCACAACAAAATACTGGCCTGAACTTACCGCTAAACAGTGGAATGGGATCACACTATTACATCTCGCAACCTACACCGCTGGCGGCCTG…
20k_concatenated-long-orfs_JSII01000120.1_seq1@@@class_c	c18		ATGTTCAAAACGACGCTCTGCACCTTATTAATTACCGCCTCTTGCTCCACATTTGCCGCCCCTCAACAAATCAACGATATTGTGCATCGCACAATTACCCCGCTTATAGAGCAACAAAAGATCCCCGGTATGGCGGTAGCGGTAATTTATCAGGGTAAACCTTATTACTTTACCTGGGGCTATGCGGACATCGCCAAAAAGCAGCCCGTCACACAGCAAACGTTGTTTGAGTTAGGTTCGGTCAGCAAAACATTTACGGGCGTGCTTGGTGGCGACGCTATTGCTCGAGGGGAAATCAAGTTAAGCGATCCCACAACAAAATACTGGCCTGAACTTACCGCTAAACAGTGGAATGGGATCACACTATTACATCTCGCAACCTACACCGCTGGCGGCCTG…
20k_concatenated-long-orfs_JSHX01000090.1_seq1@@@class_c	c18		ATGGCGGGCCGTTTTGTATGGAAACCAGACCCTATGTTCAAAACGACGCTCTGCACCTTATTAATTACCGCCTCTTGCTCCACATTTGCCGCACCTCAACAAATCAACGATATTGTGCATCGCACAATTACCCCGCTTATAGAGCAACAAAAGATCCCCGGTATGGCGGTAGCGGTAATTTATCAGGGTAAACCTTATTACTTTACCTGGGGCTATGCGGACATCGCCAAAAAGCAGCCCGTCACACAGCAAACGTTGTTTGAGTTAGGTTCGGTCAGCAAAACATTTACGGGCGTGCTTGGTGGCGACGCTATTGCTCGAGGGGAAATCAAGTTAAGCGATCCCACAACAAAATACTGGCCTGAACTTACCGCTAAACAGTGGAATGGGATCACACTA…
20k_concatenated-long-orfs_JSGV01000179.1_seq1@@@class_c	c18		ATGTTCAAAACGACGCTCTGCACCTTATTAATTACCGCCTCTTGCTCCACATTTGCCGCACCTCAACAAATCAACGATATTGTGCATCGCACAATTACCCCGCTTATAGAGCAACAAAAGATCCCCGGTATGGCGGTAGCGGTAATTTATCAGGGTAAACCTTATTACTTTACCTGGGGCTATGCGGACATCGCCAAAAAGCAGCCCGTCACACAGCAAACGTTGTTTGAGTTAGGTTCGGTCAGCAAAACATTTACGGGCGTGCTTGGTGGCGACGCTATTGCTCGAGGGGAAATCAAGTTAAGCGATCCCACAACAAAATACTGGCCTGAACTTACCGCTAAACAGTGGAATGGGATCACACGATTACATCTCGCAACCTACACCGCTGGCGGCCTG…
20k_concatenated-long-orfs_JSGR01000040.1_seq1@@@class_c	c18		ATGTTCAAAACGACGCTCTGCACCTTATTAATTACCGCCTCTTGCTCCACATTTGCCGCACCTCAACAAATCAACGATATTGTGCATCGCACAATTACCCCGCTTATAGAGCAACAAAAGATCCCCGGTATGGCGGTAGCGGTAATTTATCAGGGTAAACCTTATTACTTTACCTGGGGCTATGCGGACATCGCCAAAAAGCAGCCCGTCACACAGCAAACGTTGTTTGAGTTAGGTTCGGTCAGCAAAACATTTACGGGCGTGCTTGGTGGCGACGCTATTGCTCGAGGGGAAATCAAGTTAAGCGATCCCACAACAAAATACTGGCCTGAACTTACCGCTAAACAGTGGAATGGGATCACACTATTACATCTCGCAACCTACACCGCTGGCGGCCTG…
20k_concatenated-long-orfs_JSGM01000087.1_seq1@@@class_c	c18		ATGCTCAAAACGACGCTCTGCACCTTATTAATTACCGCCTCTTGCTCCACATTTGCTGCCCCTCAACAAATCAACGATATTGTGCATCGCACAATTACCCCGCTTATAGATCAACAAAAGATCCCCGGTATGGCGGTGGCGGTAATTTATCAGGGTAAACCTTATTACTTTACCTGGGGCTATGCGGACATCGCCAAAAAGCAGCCCGTCACACAGCAAACGTTGTTTGAGTTAGGTTCGGTCAGCAAAACATTTACGGGCGTGCTTGGTGGCGACGCTATTGCTCGAGGGGAAATCAAGTTAAGCGATCCCACAACAAAATACTGGCCTGAACTTACCGCTAAACAGTGGAATGGGATCACACTATTACATCTCGCAACCTACACCGCTGGCGGCCTG…
20k_concatenated-long-orfs_JPQG01000007.1_seq1@@@class_c	c18		ATGTTCAAAACGACGCTCTGCGCCTTATTAATTACCGCCTCTTGCTCCACATTTGCTGCCCCTCAACAAATCAACGATATTGTGCATCGCACAATTACCCCGCTTATAGAGCAACAAAAGATCCCCGGTATGGCGGTGGCGGTAATTTATCAGGGTAAACCTTATTACTTTACCTGGGGCTATGCGGACATCGCCAAAAAGCAGCCCGTCACACAGCAAACGTTGTTTGAGTTAGGTTCGGTCAGCAAAACATTTACGGGCGTGCTTGGTGGCGACGCTATTGCTCGAGGGGAAATCAAGTTAAGCGATCCCGCAACAAAATACTGGCCTGAACTTACCGCTAAACAGTGGAACGGGATCACACTATTACATCTCGCAACCTACACCGCTGGCGGCCTG…
20k_concatenated-long-orfs_JOSQ01000150.1_seq1@@@class_c	c18		ATGTTCAAAACGACGCTCTGCGCCTTATTAATTACCGCCTCTTGCTCCACATTTGCTGCCCCCCAAAAAATCAACGATATTGTGCATCGCACAATTACCCCGCTTATAGAGCAACAAAAGATCCCCGGTATGGCGGTGGCGGTAATTTATCAGGGTAAACCTTATTACTTTACCTGGGGCTATGCGGACATCGCCAAAAAGCAGCCCGTCACACAGCAAACGTTGTTTGAGTTAGGTTCGGTCAGCAAAACATTTACGGGCGTGCTTGGTGGCGACGCTATTGCTCGAGGGGAAATCAAGTTAAGCGATCCCGCAACAAAATACTGGCCTGAACTTACCGCTAAACAGTGGAATGGGATCACACTATTACATCTCGCAACCTACACTGCTGGCGGCCTG…
20k_concatenated-long-orfs_JOSG01000084.1_seq1@@@class_c	c18		ATGTTCAAAACGACGCTCTGCGCCTTATTAATTACCGCCTCTTGCTCCACATTTGCTGCCCCCCAAAAAATCAACGATATTGTGCATCGCACAATTACCCCGCTTATAGAGCAACAAAAGATCCCCGGTATGGCGGTGGCGGTAATTTATCAGGGTAAACCTTATTACTTTACCTGGGGCTATGCGGACATCGCCAAAAAGCAGCCCGTCACACAGCAAACGTTGTTTGAGTTAGGTTCGGTCAGCAAAACATTTACGGGCGTGCTTGGTGGCGACGCTATTGCTCGAGGGGAAATCAAGTTAAGCGATCCCGCAACAAAATACTGGCCTGAACTTACCGCTAAACAGTGGAATGGGATCACACTATTACATCTCGCAACCTACACTGCTGGCGGCCTG…
20k_concatenated-long-orfs_JOMU01000127.1_seq1@@@class_c	c18		ATGTTCAAAACGACGCTCTGCACCTTATTAATTACCGCCTCTTGCTCCACATTTGCCGCCCCTCAACAAATCAACGATATTGTGCATCGCACAATTACCCCGCTTATAGAGCAACAAAAGATCCCCGGTATGGCGGTAGCGGTAATTTATCAGGGTAAACCTTATTACTTTACCTGGGGCTATGCGGACATCGCCAAAAAGCAGCCCGTCACACAGCAAACGTTGTTTGAGTTAGGTTCGGTCAGCAAAACATTTACGGGCGTGCTTGGTGGCGACGCTATTGCTCGAGGGGAAATCAAGTTAAGCGATCCCACAACAAAATACTGGCCTGAACTTACCGCTAAACAGTGGAATGGGATCACACTATTACATCTCGCAACCTACACCGCTGGCGGCCTG…
20k_concatenated-long-orfs_JNMD01000005.1_seq1@@@class_c	c18		ATGTTCAAAACGACGCTCTGCGCCTTATTAATTACCGCCTCTTGCTCCACATTTGCTGCCCCTCAACAAATCAACGATATTGTGCATCGCACAATTACCCCGCTTATAGAGCAACAAAAGATCCCCGGTATGGCGGTGGCGGTAATTTATCAGGGTAAACCTTATTACTTTACCTGGGGCTATGCGGACATCGCCAAAAAGCAGCCCGTCACACAGAAAACGTTGTTTGAGTTAGGTTCGGTCAGCAAAACATTTACGGGCGTGCTTGGTGGCGACGCTATTGCTCGAGGGGAAATCAAGTTAAGCGATCCCACAACAAAATACTGGCCTGAACTTACCGCTAAACAGTGGAATGGGATCACACTATTACATCTCGCAACCTACACTGCTGGCGGCCTG…
20k_concatenated-long-orfs_JJLU01000138.1_seq1@@@class_c	c18		ATGTTCAAAACGACGCTCTGCGCCTTATTAATTACCGCCTCTTGCTCCACATTTGCTGCCCCCCAAAAAATCAACGATATTGTGCATCGCACAATTACCCCGCTTATAGAGCAACAAAAGATCCCGGGTATGGCGGTGGCGGTAATTTATCAGGGTAAACCTTATTACTTTACCTGGGGCTATGCGGACATCGCCAAAAAGCAGCCCGTCACACAGCAAACGTTGTTTGAGTTAGGTTCGGTCAGCAAAACATTTACGGGCGTGCTTGGTGGCGACGCTATTGCTCGAGGGGAAATCAAGTTAAGCGATCCCGCAACAAAATACTGGCCTGAACTTACCGCTAAACAGTGGAACGGGATCACGCTATTACATCTCGCAACCTACACCGCTGGCGGCCTG…
20k_concatenated-long-orfs_JJLR01000155.1_seq1@@@class_c	c18		ATGTTCAAAACGACGCTCTGCGCCTTATTAATTACCGCCTCTTGCTCCACATTTGCTGCCCCTCAACAAATCAACGATATTGTGCATCGCACAATTACCCCGCTTATAGAGCAACAAAAGATCCCGGGTATGGCGGTGGCGGTAATTTATCAGGGTAAACCTTATTACTTTACCTGGGGCTATGCGGACATCGCCAAAAAGCAGCCCGTCACACAGCAAACGTTGTTTGAGTTAGGTTCGGTCAGCAAAACATTTACTGGCGTGCTTGGTGGCGACGCTATTGCTCGAGGGGAAATCAAGTTAAGCGATCCCACAACAAAATACTGGCCTGAACTTACCGCTAAACAGTGGAATGGGATCACACTATTACATCTCGCAACCTACACTGCTGGCGGCCTG…
20k_concatenated-long-orfs_JJLO01000159.1_seq1@@@class_c	c18		ATGTTCAAAACGACGCTCTGCGCCTTATTAATTACCGCCTCTTGCTCCACATTTGCTGCCCCCCAAAAAATCAACGATATTGTGCATCGCACAATTACCCCGCTTATAGAGCAACAAAAGATCCCCGGTATGGCGGTGGCGGTAATTTATCAGGGTAAACCTTATTACTTTACCTGGGGCTATGCGGACATCGCCAAAAAGCAGCCCGTCACACAGCAAACGTTGTTTGAGTTAGGTTCGGTCAGCAAAACATTTACGGGCGTGCTTGGTGGCGACGCTATTGCTCGAGGGGAAATCAAGTTAAGCGATCCCGCAACAAAATACTGGCCTGAACTTACCGCTAAACAGTGGAATGGGATCACACTATTACATCTCGCAACCTACACTGCTGGCGGCCTG…
20k_concatenated-long-orfs_JICF01000003.1_seq1@@@class_c	c18		ATGGCGGGCCGTTTTGTATGGAAACCAGACCCTATGTTCAAAACGACGCTCTGCACCTTATTAATTACCGCCTCTTGCTCCACATTTGCCGCACCTCAACAAATCAACGATATTGTGCATCGCACAATTACCCCGCTTATAGAGCAACAAAAGATCCCCGGTATGGCGGTGGCGGTAATTTATCAGGGTAAACCTTATTACTTTACCTGGGGCTATGCGGACATCGCCAAAAAGCAGCCCGTCACACAGCAAACGTTGTTTGAGTTAGGTTCGGTCAGCAAAACATTTACGGGCGTGCTTGGTGGCGACGCTATTGCTCGAGGGGAAATCAAGTTAAGCGATCCCACAACAAAATACTGGCCTGAACTTACCGCTAAACAGTGGAATGGGATCACACTA…
20k_concatenated-long-orfs_JHTL01000018.1_seq1@@@class_c	c18		ATGTTCAAAACGACGCTCTGCACCTTATTAATTACCGCCTCTTGCTCCACATTTGCCGCACCTCAACAAATCAACGATATTGTGCATCGCACAATTACCCCGCTTATAGAGCAACAAAAGATCCCCGGTATGGCGGTGGCGGTAATTTATCAGGGTAAACCTTATTACTTTACCTGGGGCTATGCGGACATCGCCAAAAAGCAGCCCGTCACACAGCAAACGTTGTTTGAGTTAGGTTCGGTCAGCAAAACATTTACGGGCGTGCTTGGTGGCGACGCTATTGCTCGAGGGGAAATCAAGTTAAGCGATCCCACAACAAAATACTGGCCTGAACTTACCGCTAAACAGTGGAATGGGATCACACTATTACATCTCGCAACCTACACCGCTGGCGGCCTG…
20k_concatenated-long-orfs_JHTH01000083.1_seq1@@@class_c	c18		ATGTTCAAAACGACGCTCTGCACCTTATTAATTACCGCCTCTTGCTCCACATTTGCCGCCCCTCAACAAATCAACGATATTGTGCATCACACAATTACCCCGCTTATAGAGCAACAAAAGATCCCCGGTACGGCGGTGGCGGTAATTTATCAGGGTAAACCTTATTACTTTACCTGGGGCTATGCGGACATCGCCAAAAAGCAGCCCGTCACACAGCAAACGTTGTTTGAGTTAGGTTCGGTCAGCAAAACATTTACGGGCGTGCTTGGTGGCGACGCTATTGCTCGAGGGGAAATCAAGTTAAGCGATCCCACAACAAAATACTGGCCTGAACTTACCGCTAAACAGTGGAATGGGATCACACTATTACATCTCGCAACCTACACCGCTGGCGGCCTG…
20k_concatenated-long-orfs_JHTA01000027.1_seq1@@@class_c	c18		ATGTTCAAAACGACGCTCTGCACCTTATTAATTACCGCCTCTTGCTCCACATTTGCCGCCCCTCAACAAATCAACGATATTGTACATCGCACAATTACCCCGCTTATAGAGCAACAAAAGATCCCCGGTATGGCGGTAGCGGTAATTTATCAGGGTAAACCTTATTACTTTACCTGGGGCTATGCGGACATCGCCAAAAAGCAGCCCGTCACACAGCAAACGTTGTTTGAGTTAGGTTCGGTCAGCAAAACATTTACGGGCGTGCTTGGTGGCGACGCTATTGCTCGAGGGGAAATCAAGTTAAGCGATCCCACAACAAAATACTGGCCTGAACTTACCGCTAAACAGTGGAATGGGATCACACTATTACATCTCGCAACCTACACCGCTGGCGGCCTG…
20k_concatenated-long-orfs_JHSG01000021.1_seq1@@@class_c	c18		ATGTTCAAAACGACGCTCTGCACCTTATTAATTACCGCCTCTTGCTCCACATTTGCCGCACCTCAACAAATCAACGATATTGTGCATCGCACAATTACCCCGCTTATAGAGCAACAAAAGATCCCCGGTATGGCGGTGGCGGTAATTTATCAGGGTAAACCTTATTACTTTACCTGGGGCTATGCGGACATCGCCAAAAAGCAGCCCGTCACACAGCAAACGTTGTTTGAGTTAGGTTCGGTCAGCAAAACATTTACGGGCGTGCTTGGTGGCGACGCTATTGCTCGAGGGGAAATCAAGTTAAGCGATCCCACAACAAAATACTGGCCTGAACTTACCGCTAAACAGTGGAATGGGATCACACTATTACATCTCGCAACCTACACCGCTGGCGGCCTG…
20k_concatenated-long-orfs_JHSF01000019.1_seq1@@@class_c	c18		ATGTTCAAAACGACGCTCTGCACCTTATTAATTACCGCCTCTTGCTCCACATTTGCCGCACCTCAACAAATCAACGATATTGTGCATCGCACAATTACCCCGCTTATAGAGCAACAAAAGATCCCCGGTATGGCGGTGGCGGTAATTTATCAGGGTAAACCTTATTACTTTACCTGGGGCTATGCGGACATCGCCAAAAAGCAGCCCGTCACACAGCAAACGTTGTTTGAGTTAGGTTCGGTCAGCAAAACATTTACGGGCGTGCTTGGTGGCGACGCTATTGCTCGAGGGGAAATCAAGTTAAGCGATCCCACAACAAAATACTGGCCTGAACTTACCGCTAAACAGTGGAATGGGATCACACTATTACATCTCGCAACCTACACCGCTGGCGGCCTG…
20k_concatenated-long-orfs_JHQX01000011.1_seq1@@@class_c	c18		ATGTTCAAAACGACGCTCTGCACCTTATTAATTACCGCCTCTTGCTCCACATTTACCGCACCTCAACAAATCAACGATATTGTGCATCGCACAATTACCCCGCTTATAGAGCAACAAAAGATCCCCGGTATGGCGGTAGCGGTAATTTATCAGGGTAAACCTTATTACTTTACCTGGGGCTATGCGGACATCGCCAAAAAGCAGCCCGTCACACAGCAAACGTTGTTTGAGTTAGGTTCGGTCAGCAAAACATTTACGGGCGTGCTTGGTGGCGACGCTATTGCTCGAGGGGAAATCAAGTTAAGCGATCCCACAACAAAATACTGGCCTGAACTTACCGCTAAACAGTGGAATGGGATCACACTATTACATCTCGCAACCTACACCGCTGGCGGCCTG…
20k_concatenated-long-orfs_JHQV01000004.1_seq1@@@class_c	c18		ATGCTCAAAACGACGCTCTGCACCTTATTAATTACCGCCTCTTGCTCCACATTTGCCGCCCCTCAACAAATCAACGATATTGTGCATCGCACAATTACCCCGCTTATAGAACAACAAAAGATCCCCGGTATGGCGGTGGCGGTAATTTATCAGGGTAAACCTTATTACTTTACCTGGGGCTATGCGGACATCGCCAAAAAGCAGCCCGTCACACAGCAAACGTTGTTTGAGTTAGGTTCGGTCAGCAAAACATTTACGGGCGTGCTTGGTGGCGACGCTATTGCTCGAGTGGAAATCAAGTTAAGCGATCCCACAACAAAATACTGGCCTGAACTTACCTCTAAACAGTGGAATGGGATCACACTATTACATCTCGCAACCTACACCGCTGGCGGCCTG…
20k_concatenated-long-orfs_JHNB01000005.1_seq1@@@class_c	c18		ATGTTCAAAACGACGCTCTGCGCCTTATTAATTACCGCCTCTTGCTCCACATTTGCTGCCCCTCAACAAATCAACGATATTGTGCATCGCACAATTACCCCGCTTATAGAGCAACAAAAGATCCCCGGTATGGCGGTGGCGGTAATTTATCAGGGTAAACCTTATTACTTTACCTGGGGCTATGCGGACATCGCCAAAAAGCAGCCCGTCACACAGCAAACGTTGTTTGAGTTAGGTTCGGTCAGCAAAACATTTACGGGCGTGCTTGGTGGCGAGGCTATTGCTCGAGGGGAAATCAAGTTAAGCGATCCCACAACAAAATACTGGCCTGAACTTACCGCTAAACAGTGGAATGGGATCACACTATTACATCTCGCAACCTACACTGCTGGCGGCCTG…
20k_concatenated-long-orfs_JHMB01000034.1_seq1@@@class_c	c18		ATGTTCAAAACGACGCTCTGCGCCTTATTAATTACCGCCTCTTGCTCCACATTTGCTGCCCCTCAACAAATCAACGATATTGTGCATCGCACAATTACCCCGCTTATAGAGCAACAAAAGATCCCCGGTATGGCGGTGGCGGTAATTTATCAGGGTAAACCTTATTACTTTACCTGGGGCTATGCGGACATCGCCAAAAAGCAGCCCGTCACACAGCAAACGTTGTTTGAGTTAGGTTCGGTCAGCAAAACATTTACGGGCGTGCTTGGTGGCGACGCTATTGCTCGAGGGGAAATCAAGTTAAGCGATCCCGCAACAAAATACTGGCCTGAACTTACCGCTAAACAGTGGAATGGGATCACACTATTACATCTTGCGACCTACACCGCTGGCGGCCTG…
20k_concatenated-long-orfs_JHJX01000036.1_seq1@@@class_c	c18		ATGTTCAAAACGACGCTCTGCACCTTATTAATTACCGCCTCTTGCTCCACATTTGCCGCCCCTCAACAAATCAACGATATTGTGCATCGCACAATTACCCCGCTTATAGAGCAACAAAAGATCCCCGGTACGGCGGTGGCGGTAATTTATCAGGGTAAACCTTATTACTTTACCTGGGGCTATGCGGACATCGCCAAAAAGCAGCCCGTCACACAGCAAACGTTGTTTGAGTTAGGTTCGGTCAGCAAAACATTTACGGGCGTGCTTGGTGGCGACGCTATTGCTCGAGGGGAAATCAAGTTAAGCGATCCCACAACAAAATACTGGCCTGAACTTACCGCTAAACAGTGGAATGGGATCACACTATTACATCTCGCAACCTACACCGCTGGCGGCCTG…
20k_concatenated-long-orfs_JHJW01000083.1_seq1@@@class_c	c18		ATGTTCAAAACGACGCTCTGCGCCTTATTAATTACCGCCTCTTGCTCCACATTTGCTGCCCCCCAAAAAATCAACGATATTGTGCATCGCACAATTACCCCGCTTATAGAGCAACAAAAGATCCCCGGTATGGCGGTGGCGGTAATTTATCAGGGTAAACCTTATTACTTTACCTGGGGCTATGCGGACATCGCCAAAAAGCAGCCCGTCACACAGCAAACGTTGTTTGAGTTAGGTTCGGTCAGCAAAACATTTACGGGCGTGCTTGGTGGCGACGCTATTGCTCGAGGGGAAATCAAGTTAAGCGATCCCGCAACAAAATACTGGCCTGAACTTACCGCTAAACAGTGGAACGGGATCACACTATTACATCTCGCAACCTACACCGCTGGCGGCCTG…
20k_concatenated-long-orfs_JHJJ01000024.1_seq1@@@class_c	c18		ATGTTCAAAACGACGCTCTGCGCCTTATTAATTACCGCCTCTTGCTCCACATTTGCTGCCCCTCAACAAATCAACGATATTGTGCATCGCACAATTACCCCGCTTATAGAGCAACAAAAGATCCCCGGTATGGCGGTGGCGGTAATTTATCAGGGTAAACCTTATTACTTTACCTGGGGCTATGCGGACATCGCCAAAAAGCAGCCCGTCACACAGCAAACGTTGTTTGAGTTAGGTTCGATCAGCAAAACATTTACGGGCGTGCTTGGTGGCGACGCTATTGCTCGAGGGGAAATCAAGTTAAGCGATCCCACAACAAAATACTGGCCTGAACTTACCGCTAAACAGTGGAATGGGATCACACTATTACATCTCGCAACCTACACTGCTGGCGGCCTG…
20k_concatenated-long-orfs_JHHF01000022.1_seq1@@@class_c	c18		ATGTTCAAAACGACGCTCTGCGCCTTATTAATTACCGCCTCTTGCTCCACATTTGCTGCCCCTCAACAAATCAACGATATTGTGCATCGCACAATTACCCCGCTTATAGAGCAACAAAAGATCCCCGGTATGGCGGTGGCGGTAATTTATCAGGGTAAACCTTATTACTTTACCTGGGGCTATGCGGACATCGCCAAAAAGCAGCCCGTCACACAGCAAACGTTGTTTGAGTTAGGTTCGGTCAGCAAAACATTTACGGGCGTGCTTGGTGGCGACGCTATTGCTCGAGGGGAAATCAAGTTAAGCGATCCCACAACAAAATACTGGCCTGAACTTACCGCTAAACAGTGGAATGGGATCACACTATTACATCTCGCAACCTACACTGCTGGCGGCCTG…
20k_concatenated-long-orfs_JHGW01000010.1_seq1@@@class_c	c18		ATGTTCAAAACGACGCTCTGCGCCTTATTAATTACCGCCTCTTGCTCCACATTTGCTGCCCCTCAACAAATCAACGATATTGTGCATCGCACAATTACCCCGCTTATAGAGCAACAAAAGATCCCCGGTATGGCGGTGGCGGTAATTTATCAGGGTAAACCTTATTACTTTACCTGGGGCTATGCGGACATCGCCAAAAAGCAGCCCGTCACACAGCAAACGTTGTTTGAGTTAGGTTCGGTCAGCAAAACATTTACGGGCGTGCTTGGTGGCGACGCTATTGCTCGAGGGGAAATCAAGTTAAGCGATCCCACAACAAAATACTGGCCTGAACTTACCGCTAAACAGTGGAATGGGATCACACTATTACATCTCGCAACCTACACTGCTGGCGGCCTG…
20k_concatenated-long-orfs_JH959989.1_seq1@@@class_c	c18		ATGGAAACCAGACCCTATGTTCAAAACGACGCTCTGCGCCTTATTAATTACCNNNNNNNNNNNNNNNNNNNNNNNNNNNNNNNNNNNNNNNNNNNNNNNNNNNNNNTTACCGCCTCTTGCTCCACATTTGCTGCCCCTCAACAAATCAACGATATTGTGCATCGCACAATTACCCCGCTTATAGAGCAACAAAAGATCCCCGGTATGGCGGTGGCGGTAATTTATCAGGGTAAACCTTATTACTTTACCTGGGGGTATGCGGACATCGCCAAAAAGCAGCCCGTCACACAGCAAACGTTGTTTGAGTTAGGTTCGGTCAGCAAAACATTTACGGGCGTGCTTGGTGGCGACGCTATTGCTCGAGGGGAAATCAAGTTAAGCGATCCCGCAACAAAATAC…
20k_concatenated-long-orfs_JH959579.1_seq1@@@class_c	c18		ATGNNNNNNNNNNNNNNNNNNNNNNNNNNNNNNNNNNNNNNNNNNNNNNNNNNNNNNNNNNNNNNNNNNNNNNNNNNNNNNNNNNNNNNNNNNNNNNNAATTACCGCCTCTTGCTCCACATTTGCTGCCCCTCAACAAATCAACGATATTGTGCATCGCACAATTACCCCGCTTATAGAGCAACAAAAGATCCCCGGTATGGCGGTGGCGGTAATTTATCAGGGTAAACCTTATTACTTTACCTGGGGGTATGCGGACATCGCCAAAAAGCAGCCCGTCACACAGCAAACGTTGTTTGAGTTAGGTTCGGTCAGCAAAACATTTACGGGCGTGCTTGGTGGCGACGCTATTGCTCGAGGGGAAATCAAGTTAAGCGATCCCGCAACAAAATACTGGCCT…
20k_concatenated-long-orfs_JH954591.1_seq1@@@class_c	c18		ATGGAAACCAGACCCTATGTNNNNNNNNNNNNNNNNNNNNNNNNNNNNNNNNNNNNNNNNNNNNNNNNNNNNNNNNNNNNNNNNNNNNNNNNNNNCGCCTTATTAATTACCGCCTCTTGCTCCACATTTGCTGCCCCTCAACAAATCAACGATATTGTGCATCGCACAATTACCCCGCTTATAGAGCAACAAAAGATCCCGGGTATGGCGGTGGCGGTAATTTATCAGGGTAAACCTTATTACTTTACCTGGGGCTATGCGGACATCGCCAAAAAGCAGCCCGTCACACAGCAAACGTTGTTTGAGTTAGGTTCGGTCAGCAAAACATTTACTGGCGTGCTTGGTGGCGACGCTATTGCTCGAGGGGAAATCAAGTTAAGCGATCCCACAACAAAATAC…
20k_concatenated-long-orfs_JH710501.1_seq1@@@class_c	c18		ATGTTCAAAACGACGCTCTGCGCCTTATTAATTACCGCCTCTTGCTCCACATTTGCTGCCCCTCAACAAATCAACGATATTGTGCATCGCACAATTACCCCGCTTATAGAGCAACAAAAGATCCCCGGTATGGCGGTGGCGGTAATTTATCAGGGTAAACCTTATTACTTTACCTGGGGGTATGCGGACATCGCCAAAAAGCAGCCCGTCACACAGCAAACGTTGTTTGAGTTAGGTTCGGTCAGCAAAACATTTACGGGCGTGCTTGGTGGCGACGCTATTGCTCGAGGGGAAATCAAGTTAAGCGATCCCGCAACAAAATACTGGCCTGAACTTACCGCTAAACAGTGGAATGGGATCACACTATTACATCTCGCAACCTACACTGCTGGCGGCCTG…
20k_concatenated-long-orfs_JH699190.1_seq1@@@class_c	c18		ATGGNNNNNNNNNNNNNNNNNNNNNNNNNNNNNNNNNNNNNNNNNNNNNNNNNNNNNNNNNNNNNNNNNNNNNNNNNGCTCTGCGCCTTATTAATTACCGCCTCTTGCTCCACATTTGCTGCCCCTCAACAAATCAACGATATTGTGCATCGCACAATTACCCCGCTTATAGAGCAACAAAAGATCCCCGGTATGGCGGTGGCGGTAATTTATCAGGGTAAACCTTATTACTTTACCTGGGGGTATGCGGACATCGCCAAAAAGCAGCCCGTCACACAGCAAACGTTGTTTGAGTTAGGTTCGGTCAGCAAAACATTTACGGGCGTGCTTGGTGGCGACGCTATTGCTCGAGGGGAAATCAAGTTAAGCGATCCCGCAACAAAATACTGGCCTGAACTT…
20k_concatenated-long-orfs_JH590651.1_seq1@@@class_c	c18		ATGTTCAAAACGACGCTCTGCACCTTATTAATTACCGCCTCTTGCTCCACATTTGCCGCCCCTCAACAAATCAACGATATTGTGCATCGCACAATTACCCCGCTTATAGAGCAACAAAAGATCCCCGGTATGGCGGTGGCGGTAATTTATCAGGGTAAACCTTATTACTTTACCTGGGGCTATGCGGACATCGCCAAAAAGCAGCCCGTCACACAGCAAACGTTGTTTGAGTTAGGTTCGGTCAGCAAAACATTTACGGGCGTGCTTGGTGGCGACGCTATTGCTCGAGGGGAAATCAAGTTAAGCGATCCCACAACAAAATACTGGCCTGAACTTACCGCTAAACAGTGGAATGGGATCACACTATTACATCTCGCAACCTACACCGCTGGCGGCCTG…
20k_concatenated-long-orfs_JH590510.1_seq1@@@class_c	c18		ATGTTCAAAACGACGCTCTGCGCCTTATTAATTACCGCCTCTTGCTCCACATTTGCTGCCCCCCAAAAAATCAACGATATTGTGCATCGCACAATTACCCCGCTTATAGAGCAACAAAAGATCCCCGGTATGGCGGTGGCGGTAATTTATCAGGGTAAACCTTATTACTTTACCTGGGGCTATGCGGACATCGCCAAAAAGCAGCCCGTCACACAGCAAACGTTGTTTGAGTTAGGTTCGGTCAGCAAAACATTTACGGGCGTGCTTGGTGGCGACGCTATTGCTCGAGGGGAAATCAAGTTAAGCGATCCCGCAACAAAATACTGGCCTGAACTTACCGCTAAACAGTGGAACGGGATCACACTATTACATCTCGCAACCTACACCGCTGGCGGCCTG…
20k_concatenated-long-orfs_HG977177.1_seq1@@@class_c	c18		ATGTTCAAAACGACGCTCTGCGCCTTATTAATTACCGCCTCTTGCTCCACATTTGCTGCCCCTCAACAAATCAACGATATTGTGCATCGCACAATTACCCCGCTTATAGAGCAACAAAAGATCCCCGGTATGGCGGTGGCGGTAATTTATCAGGGTAAACCTTATTACTTTACCTGGGGCTATGCGGACATCGCCAAAAAGCAGCCCGTCACACAGCAAACGTTGTTTGAGTTAGGTTCGGTCAGCAAAACATTTACGGGCGTGCTTGGTGGCGACGCTATTGCTCGAGGGGAAATCAAGTTAAGCGATCCCGCAACAAAATACTGGCCTGAACTTACCGCTAAACAGTGGAATGGGATCACACTATTACATCTCGCAACCTACACTGCTGGCGGCCTG…
20k_concatenated-long-orfs_HG976958.1_seq1@@@class_c	c18		ATGTTCAAAACGACGCTCTGCGCCTTATTAATTACCGCCTCTTGCTCCACATTTGCTGCCCCCCAAAAAATCAACGATATTGTGCATCGCACAATTACCCCGCTTATAGAGCAACAAAAGATCCCCGGTATGGCGGTGGCGGTAATTTATCAGGGTAAACCTTATTACTTTACCTGGGGCTATGCGGACATCGCCAAAAAGCAGCCCGTCACACAGCAAACGTTGTTTGAGTTAGGTTCGGTCAGCAAAACATTTACGGGCGTGCTTGGTGGCGACGCTATTGCTCGAGGGGAAATCAAGTTAAGCGATCCCGCAACAAAATACTGGCCTGAACTTACCGCTAAACAGTGGAACGGGATCACACTATTACATCTCACAACCTACACCGCTGGCGGCCTG…
20k_concatenated-long-orfs_GL884332.1_seq1@@@class_c	c18		ATGTTCAAAACGACGCTCTGCGCCTTATTAATTACCGCCTCTTGCTCCACATTTGCTGCCCCTCAACAAATCAACGATATTGTGCATCGCACAATTACCCCGCTTATAGAGCAACAAAAGATCCCCGGTATGGCGGTGGCGGTAATTTATCAGGGTAAACCTTATTACTTTACCTGGGGCTATGCGAACATCGCCAAAAAGCAGCCCGTCACACAGCAAACGTTGTTTGAGTTAGGTTCGGTCAGCAAAACATTTACGGGCGTACTTGGTGGCGACGCTATTGCTCGAGGGGAAATCAAGTTAAGCGATCCCGCAACAAAATACTGGCCTGAACTTACCGCTAAACAGTGGAATGGGATCACACTATTACATCTCGCAACCTACACCGCTGGCGGCCTG…
20k_concatenated-long-orfs_GL884198.1_seq1@@@class_c	c18		ATGGCGGGCCGTTTTGTATGGAAACCAGACCCTATGTTCAAAACGACGCTCTGCACCTTATTAATTACCGCCTCTTGCTCCACATTTGCCGCACCTCAACAAATCAACGATATTGTGCATCGCACAATTACCCCGCTTATAGAGCAACAAAAGATCCCCGGTATGGCGGTAGCGGTAATTTATCAGGGTAAACCTTATTACTTTACCTGGGGCTATGCGGACATCGCCAAAAAGCAGCCCGTCACACAGCAAACGTTGTTTGAGTTAGGTTCGGTCAGCAAAACATTTACGGGCGTGCTTGGTGGCGACGCTATTGCTCGAGGGGAAATCAAGTTAAGCGATCCCACAACAAAATACTGGCCTGAACTTACCGCTAAACAGTGGAATGGGATCACACTA…
20k_concatenated-long-orfs_GL884142.1_seq1@@@class_c	c18		ATGTTCAAAACGACGCTCTGCGCCTTATTAATTACCGCCTCTTGCTCCACATTTGCTGCCCCCCAAAAAATCAACGATATTGTGCATCGCACAATTACCCCGCTTATAGAGCAACAAAAGATCCCGGGTATGGCGGTGGCGGTAATTTATCAGGGTAAACCTTATTACTTTACCTGGGGCTATGCGGACATCGCCAAAAAGCAGCCCGTCACACAGCAAACGTTGTTTGAGTTAGGTTCGGTCAGCAAAACATTTACGGGCGTGCTTGGTGGCGACGCTATTGCTCGAGGGGAAATCAAGTTAAGCGATCCCGCAACAAAATACTGGCCTGAACTTACCGCTAAACAGTGGAACGGGATCACGCTATTACATCTCGCAACCTACACCGCTGGCGGCCTG…
20k_concatenated-long-orfs_GL883932.1_seq1@@@class_c	c18		ATGTTCAAAACGACGCTCTGCACCTTATTAATTACCGCCTCTTGCTCCACATTTGCCGCCCCTCAACAAATCAACGATATTGTGCATCGCACAATTACCCCGCTTATAGAGCAACAAAAGATCCCCGGTATGGCGGTAGCGGTAATTTATCAGGGTAAACCTTATTACTTTACCTGGGGCTATGCGGACATCGCCAAAAAGCAGCCCGTCACACAGCAAACGTTGTTTGAGTTAGGTTCGGTCAGCAAAACATTTACGGGCGTGCTTGGTGGCGACGCTATTGCTCGAGGGGAAATCAAGTTAAGCGATCCCACAACAAAATACTGGCCTGAACTTACCGCTAAACAGTGGAATGGGATCACACTATTACATCTCGCAACCTACACCGCTGGCGGCCTG…
20k_concatenated-long-orfs_GG774443.1_seq1@@@class_c	c18		ATGCTCAAAACGACGCTCTGCACCTTATTAATTACCGCCTCTTGCTCCACATTTGCCGCCCCTCAACAAATCAACGATATTGTGCATCGCACAATTACCCCGCTTATAGAGCAACAAAAGATCCCCGGTATGGCGGTGGCGGTAATTTATCAGGGTAAACCTTATTACTTTACCTGGGGCTATGCGGACATCGCCAAAAAGCAGCCCGTCACACAGCAAACGTTGTTTGAGTTAGGTTCGGTCAGCAAAACATTTACGGGCGTGCTTGGTGGCGACGCTATTGCTCGAGGGGAAATCAAGTTAAGCGATCCCACAACAAAATACTGGCCTGAACTTACCGCTAAACAGTGGAATGGGATCACACTATTACATCTCGCAACCTACACCGCTGGCGGCCTG…
20k_concatenated-long-orfs_GG774081.1_seq1@@@class_c	c18		ATGTTCAAAACGACGCTCTGCGCCTTATTAATTACCGCCTCTTGCTCCACATTTGCTGCCCCTCAACAAATCAACGATATTGTGCATCGCACAATTACCCCGCTTATAGAGCAACAAAAGATCCCGGGTATGGCGGTGGCGGTAATTTATCAGGGTAAACCTTATTACTTTACCTGGGGCTATGCGGACATCGCCAAAAAGCAGCCCGTCACACAGCAAACGTTGTTTGAGTTAGGTTCGGTCAGCAAAACATTTACTGGCGTGCTTGGTGGCGACGCTATTGCTCGAGGGGAAATCAAGTTAAGCGATCCCACAACAAAATACTGGCCTGAACTTACCGCTAAACAGTGGAATGGGATCACACTATTACATCTCGCAACCTACACTGCTGGCGGCCTG…
20k_concatenated-long-orfs_GG773765.1_seq1@@@class_c	c18		ATGCTCAAAACGACGCTCTGCACCTTATTAATTACCGCCTCTTGCTCCACATTTGCCGCCCCTCAACAAATCAACGATATTGTGCATCGCACAATTACCCCGCTTATAGAGCAACAAAAGATCCCCGGTATGGCGGTGGCGGTAATTTATCAGGGTAAACCTTATTACTTTACCTGGGGCTATGCGGACATCGCCAAAAAGCAGCCCGTCACACAGCAAACGTTGTTTGAGTTAGGTTCGGTCAGCAAAACATTTACGGGCGTGCTTGGTGGCGACGCTATTGCTCGAGGGGAAATCAAGTTAAGCGATCCCACAACAAAATACTGGCCTGAACTTACCGCTAAACAGTGGAATGGGATCACACTATTACATCTCGCAACCTACCCCGCTGGCGGCCTG…
20k_concatenated-long-orfs_GG773708.1_seq1@@@class_c	c18		ATGTTCAAAACGACGCTCTGCGCCTTATTAATTACCGCCTCTTGCTCCACATTTGCTGCCCCCCAAAAAATCAACGATATTGTGCATCGCACAATTACCCCGCTTATAGAGCAACAAAAGATCCCCGGTATGGCGGTGGCGGTAATTTATCAGGGTAAACCTTATTACTTTACCTGGGGCTATGCGGACATCGCCAAAAAGCAGCCCGTCACACAGCAAACGTTGTTTGAGTTAGGTTCGGTCAGCAAAACATTTACGGGCGTGCTTGGTGGCGACGCTATTGCTCGAGGGGAAATCAAGTTAAGCGATCCCGCAACAAAATACTGGTCTGAACTTACCGCTAAACAGTGGAACGGGATCACACTATTACATCTCGCAACCTACACCGCTGGCGGCCTG…
20k_concatenated-long-orfs_GG773431.1_seq1@@@class_c	c18		ATGTTCAAAACGACGCTCTGCGCCTTATTAATTACCGCCTCTTGCTCCACATTTGCTGCCCCCCAAAAAATCAACGATATTGTGCATCGCACAATTACCCCGCTTATAGAGCAACAAAAGATCCCCGGTATGGCGGTGGCGGTAATTTATCAGGGTAAACCTTATTACTTTACCTGGGGCTATGCGGACATCGCCAAAAAGCAGCCCGTCACACAGCAAACGTTGTTTGAGTTAGGTTCGGTCAGCAAAACATTTACGGGCGTGCTTGGTGGCGACGCTATTGCTCGAGGGGAAATCAAGTTAAGCGATCCCGCAACAAAATACTGGTCTGAACTTACCGCTAAACAGTGGAACGGGATCACACTATTACATCTCGCAACCTACCCCGCTGGCGGCCTG…
20k_concatenated-long-orfs_GG773259.1_seq1@@@class_c	c18		ATGTTCAAAACGACGCTCTGCGCCTTATTAATTACCGCCTCTTGCTCCACATTTGCTGCCCCTCAACAAATCAACGATATTGTGCATCGCACAATTACCCCGCTTATAGAGCAACAAAAGATCCCCGGTATGGCGGTGGCGGTAATTTATCAGGGTAAACCTTATTACTTTACCTGGGGCTATGCGGACATCGCCAAAAAGCAGCCCGTCACACAGCAAACGTTGTTTGAGTTAGGTTCGGTCAGCAAAACATTTACGGGCGTGCTTGGTGGCGACGCTATTGCTCGAGGGGAAATCAAGTTAAGCGATCCCGCAACAAAATACTGGCCTGAACTTACCGCTAAACAGTGGAATGGGATCACACTATTACATCTTGCGACCTACACCGCTGGCGGCCTG…
20k_concatenated-long-orfs_GG773005.1_seq1@@@class_c	c18		ATGGCGGGCCGTTTTGTATGGAAACCAGACCCTATGTTCAAAACGACGCTCTGCACCTTATTAATTACCGCCTCTTGCTCCACATTTGCCGCACCTCAACAAATCAACGATATTGTGCATCGCACAATTACCCCGCTTATAGAGCAACAAAAGATCCCCGGTATGGCGGTAGCGGTAATTTATCAGGGTAAACCTTATTACTTTACCTGGGGCTATGCGGACATCGCCAAAAAGCAGCCCGTCACACAGCAAACGTTGTTTGAGTTAGGTTCGGTCAGCAAAACATTTACGGGCGTGCTTGGTGGCGACGCTATTGCTCGAGGGGAAATCAAGTTAAGCGATCCCACAACAAAATACTGGCCTGAACTTACCGCTAAACAGTGGAATGGGATCACACTA…
20k_concatenated-long-orfs_GG772898.1_seq1@@@class_c	c18		ATGTTCAAAACGACGCTCTGCGCCTTATTAATTACCGCCTCTTGCTCCACATTTGCTGCCCCTCAACAAATCAACGATATTGTGCATCGCACAATTACCCCGCTTATAGAGCAACAAAAGATCCCCGGTATGGCGGTGGCGGTAATTTATCAGGGTAAACCTTATTACTTTACCTGGGGCTATGCGGACATCGCCAAAAAGCAGCCCGTCACACAGCAAACGTTGTTTGAGTTAGGTTCGGTCAGCAAAACATTTACGGGCGTGCTTGGTGGCGACGCTATTGCTCGAGGGGAAATCAAGTTAAGCGATCCCACAACAAAATACTGGCCTGAACTTACCGCTAAACAGTGGAATGGGATCACACTATTACATCTCGCAACCTACACTGCTGGCGGCCTG…
20k_concatenated-long-orfs_GG772772.1_seq1@@@class_c	c18		ATGTTCAAAACGACGCTCTGCACCTTATTAATTACCGCCTCTTGCTCCACATTTGCTGCCCCTCAACAAATCAACGATATTGTGCATCGCACAATTACCCCGCTTATAGAGCAACAAAAGATCCCCGGTATGGCGGTGGCGGTAATTTATCAGGGTAAACCTTATTACTTTACCTGGGGCTATGCGGACATCGCCAAAAAGCAGCCCGTCACACAGCAAACGTTGTTTGAGTTAGGTTCGGTCAGCAAAACATTTACGGGCGTGCTTGGTGGCGACGCTATTGCTCGAGGGGAAATCAAGTTAAGCGATCCCACAACAAAATACTGGCCTGAACTTACCGCTAAACAATGGAATGGGATCACACTATTACATCTCGCAACCTACACCGCTGGCGGCCTG…
20k_concatenated-long-orfs_GG772418.1_seq1@@@class_c	c18		ATGTTCAAAATGACGCTCTGCGCCTTATTAATTACCGCCTCTTGCTCCACATTTGCTGCCCCTCAACAAATCAACGATATTGTGCATCGCACAATTACCCCGCTTATAGAGCAACAAAAGATCCCCGGTATGGCGGTGGCGGTAATTTATCAGGGTAAACCTTATTACTTTACCTGGGGCTATGCGGACATCGCCAAAAAGCAGCCCGTCACACAGCAAACGTTGTTTGAGTTAGGCTCGGTCAGCAAAACATTTACGGGCGTACTTGGTGGCGACGCTATTGCACGAGGGGAAATCAAGTTAAGCGATCCCGCGACAAAATACTGGCCTGAACTTACCGCTAAACAATGGAATGGGATCACACTATTACATCTTGCGACCTACACCGCTGGCGGCCTG…
20k_concatenated-long-orfs_GG772120.1_seq1@@@class_c	c18		ATGTTCAAAACGACGCTCTGCGCCTTATTAATTACCGCCTCTTGCTCCACATTTGCTGCCCCCCAAAAAATCAACGATATTGTGCATCGCACAATTACCCCGCTTATAGAGCAACAAAAGATCCCCGGTATGGCGGTGGCGGTAATTTATCAGGGTAAACCTTATTACTTTACCTGGGGCTATGCGGACATCGCCAAAAAGCAGCCCGTCACACAGCAAACGTTGTTTGAGTTAGGTTCGGTCAGCAAAACATTTACGGGCGTGCTTGGTGGCGACGCTATTGCTCGAGGGGAAATCAAGTTAAGCGATCCCGCAACAAAATACTGGCCTGAACTTACCGCTAAACAGTGGAACGGGATCACACTATTACATCTCGCAACCTACCCCGCTGGCGGCCTG…
20k_concatenated-long-orfs_GG771860.1_seq1@@@class_c	c18		ATGTTCAAAACGACGCTCTGCGCCTTATTAATTACCGCCTCTTGCTCCACATTTGCTGCCCCCCAAAAAATCAACGATATTGTGCATCGCACAATTACCCCGCTTATAGAGCAACAAAAGATCCCCGGTATGGCGGTGGCGGTAATTTATCAGGGTAAACCTTATTACTTTACCTGGGGCTATGCGGACATCGCCAAAAAGCAGCCCGTCACACAGCAAACGTTGTTTGAGTTAGGTTCGGTCAGCAAAACATTTACGGGCGTGCTTGGTGGCGACGCTATTGCTCGAGGGGAAATCAAGTTAAGCGATCCCGCAACAAAATACTGGCCTGAACTTACCGCTAAACAGTGGAACGGGATCACACTATTACATCTCGCAACCTACACCGCTGGCGGCCTG…
20k_concatenated-long-orfs_GG771474.1_seq1@@@class_c	c18		ATGTTCAAAATGACGCTCTGCGCCTTATTAATTACCGCCTCTTGCTCCACATTTGCTGCCCCTCAACAAATCAACGATATTGTGCATCGCACAATAACCCCGCTTATAGAGCAACAAAAGATCCCCGGTATGGCGGTGGCGGTAATTTATCAGGGTAAACCTTATTACTTTACCTGGGGCTATGCGGACATCGCCAAAAAGCAGCCCGTCACACAGCAAACGTTGTTTGAGTTAGGTTCGGTCAGCAAAACATTTACGGGCGTGCTTGGTGGCGACGCTATTGCTCGAGGGGAAATCAAGTTAAGCGATCCCGCAACAAAATACTGGCCTGAACTTACCGCTAAACAGTGGAATGGGATCACACTATTACATCTCGCAACCTACACTGCTGGCGGTCTG…
20k_concatenated-long-orfs_GG749190.1_seq1@@@class_c	c18		ATGTTCAAAACGACGCTCTGCGCCTTATTAATTACCGCCTCTTGCTCCACATTTGCTGCCCCTCAACAAATCAACGATATTGTGCATCGCACAATTACCCCGCTTATAGAGCAACAAAAGATCCCCGGTATGGCGGTGGCGGTAATTTATCAGGGTAAACCTTATTACTTTACCTGGGGCTATGCGGACATCGCCAAAAAGCAGCCCGTCACACAGCAAACGTTGTTTGAGTTAGGTTCGGTCAGCAAAACATTTACGGGCGTGCTTGGTGGCGACGCTATTGCTCGAGGGGAAATCAAGTTAAGCGATCCCGCAACAAAATACTGGCCTGAACTTACCGCTAAACAGTGGAACGGGATCACACTATTACATCTCGCAACCTACACCGCTGGCGGCCTG…
20k_concatenated-long-orfs_FZJO01000008.1_seq1@@@class_c	c18		ATGTTCAAAACGACGCTCTGCGCCTTATTAATTACCGCCTCTTGCTCCACATTTGCTGCCCCCCAAAAAATCAACGATATTGTGCATCGCACAATTACCCCGCTTATAGAGCAACAAAAGATCCCCGGTATGGCGGTGGCGGTAATTTATCAGGGTAAACCTTATTACTTTACCTGGGGCTATGCGGACATCGCCAAAAAGCAGCCCGTCACACAGCAAACGTTGTTTGAGTTAGGTTCGGTCAGCAAAACATTTACGGGCGTGCTTGGTGGCGACGCTATTGCTCGAGGGGAAATCAAGTTAAGCGATCCCGCAACAAAATACTGGCCTGAACTTACCGCTAAACAGTGGAACGGGATCACACTATTACATCTCGCAACCTACACCGCTGGCGGCCTG…
20k_concatenated-long-orfs_FZGW01000034.1_seq1@@@class_c	c18		ATGTTCAAAACGACGCTCTGCGCCTTATTAATTACCGCCTCTTGCTCCACATTTGCTGCCCCCCAAAAAATCAACGATATTGTGCATCGCACAATTACCCCGCTTATAGAGCAACAAAAGATCCCCGGTATGGCGGTGGCGGTAATTTATCAGGGTAAACCTTATTACTTTACCTGGGGCTATGCGGACATCGCCAAAAAGCAGCCCGTCACACAGCAAACGTTGTTTGAGTTAGGTTCGGTCAGCAAAACATTTACGGGCGTGCTTGGTGGCGACGCTATTGCTCGAGGGGAAATCAAGTTAAGCGATCCCGCAACAAAATACTGGCCTGAACTTACCGCTAAACAGTGGAACGGGATCACACTATTACATCTCGCAACCTACACCGCTGGCGGCCTG…
20k_concatenated-long-orfs_FZGD01000092.1_seq1@@@class_c	c18		ATGTTCAAAACGACGCTCTGCGCCTTATTAATTACCGCCTCTTGCTCCACATTTGCTGCCCCCCAAAAAATCAACGATATTGTGCATCGCACAATTACCCCGCTTATAGAGCAACAAAAGATCCCGGGTATGGCGGTGGCGGTAATTTATCAGGGTAAACCTTATTACTTTAGCTGGGGCTATGCGGACATCGCCAAAAAGCAGCCCGTCACACAGCAAACGTTGTTTGAGTTAGGTTCGGTCAGCAAAACATTTACGGGCGTGCTTGGTGGCGACGCTATTGCTCGAGGGGAAATCAAGTTAAGCGATCCCGCAACAAAATACTGGCCTGAACTTACCGCTAAACAGTGGAACGGGATCACACTATTACATCTCGCAACCTACACCGCTGGCGGCCTG…
20k_concatenated-long-orfs_FZFW01000023.1_seq1@@@class_c	c18		ATGTTCAAAACGACGCTCTGCGCCTTATTAATTACCGCCTCTTGCTCCACATTTGCTGCCCCTCAACAAATCAACGATATTGTGCATCGCACAATTACCCCGCTTATAGAGCAACAAAAGATCCCCGGTATGGCGGTGGCGGTAATTTATCAGGGTAAACCTTATTACTTTACCTGGGGCTATGCGGACATCGCCAAAAAGCAGCCCGTCACACAGCAAACGTTGTTTGAGTTAGGTTCGGTCAGCAAAACATTTACGGGCGTGCTTGGTGGCGACGCTATTGCTCGAGGGGAAATCAAGTTAAGCGATCCCGCAACAAAATACTGGCCTGAACTTACCGCTAAACAGTGGAACGGGATCACACTATTACATCTCGCAACCTACACCGCTGGCGGCCTG…
20k_concatenated-long-orfs_FZEY01000094.1_seq1@@@class_c	c18		ATGGAAACCAGACCCTATGTTCAAAACGACGCTCTGCGCCTTATTAATTACCGCCTCTTGCTCCACATTTGCTGCCCCCAAAAAATCAACGATATTGTGCATCGCACAATTACCCCGCTTATAGAGCAACAAAAGATCCCCGGTATGGCGGTGGCGGTAATTTATCAGGGTAAACCTTATTACTTTACCTGGGGCTATGCGGACATCGCCAAAAAGCAGCCCGTCACACAGCAAACGTTGTTTGAGTTAGGTTCGGTCAGCAAAACATTTACGGGCGTGCTTGGTGGCGACGCTATTGCTCGAGGGGAAATCAAGTTAAGCGATCCCGCAACAAAATACTGGCCTGAACTTACCGCTAAACAGTGGAACGGGATCACACTATTACATCTCGCAACCTAC…
20k_concatenated-long-orfs_FZEV01000007.1_seq1@@@class_c	c18		ATGGAAACCAGACCCTATGTTCAAAACGACGCTCTGCGCCTTATTAATTACCGCCTCTTGCTCCACATTTGCTGCCCCCAAAAAATCAACGATATTGTGCATCGCACAATTACCCCGCTTATAGAGCAACAAAAGATCCCCGGTATGGCGGTGGCGGTAATTTATCAGGGTAAACCTTATTACTTTACCTGGGGCTATGCGGACATCGCCAAAAAGCAGCCCGTCACACAGCAAACGTTGTTTGAGTTAGGTTCGGTCAGCAAAACATTTACGGGCGTGCTTGGTGGCGACGCTATTGCTCGAGGGGAAATCAAGTTAAGCGATCCCGCAACAAAATACTGGCCTGAACTTACCGCTAAACAGTGGAACGGGATCACACTATTACATCTCGCAACCTAC…
20k_concatenated-long-orfs_FM180568.1_seq1@@@class_c	c18		ATGCTCAAAACGACGCTCTGCACCTTATTAATTACCGCCTCTTGCTCCACATTTGCCGCCCCTCAACAAATCAACGATATTGTGCATCGCACAATTACCCCGCTTATAGAACAACAAAAGATCCCCGGTATGGCGGTGGCGGTAATTTATCAGGGTAAACCTTATTACTTTACCTGGGGCTATGCGGACATCGCCAAAAAGCAGCCCGTCACACAGCAAACGTTGTTTGAGTTAGGTTCGGTCAGCAAAACATTTACGGGCGTGCTTGGTGGCGACGCTATTGCTCGAGGGGAAATCAAGTTAAGCGATCCCACAACAAAATACTGGCCTGAACTTACCTCTAAACAGTGGAATGGGATCACACTATTACATCTCGCAACCTACACCGCTGGCGGCCTG…
20k_concatenated-long-orfs_FBVC01000002.1_seq1@@@class_c	c18		ATGGAAACCAGACCCTATGTTCAAAACGACGCTCTGCGCCTTATTAATTACCGCCTCTTGCTCCACATTTGCTGCCCCCCAAAAATCAACGATATTGTGCATCGCACAATTACCCCGCTTATAGAGCAACAAAAGATCCCCGGTATGGCGGTGGCGGTAATTTATCAGGGTAAACCTTATTACTTTACCTGGGGCTATGCGGACATCGCCAAAAAGCAGCCCGTCACACAGCAAACGTTGTTTGAGTTAGGTTCGGTCAGCAAAACATTTACGGGCGTGCTTGGTGGCGACGCTATTGCTCGAGGGGAAATCAAGTTAAGCGATCCCGCAACAAAATACTGGCCTGAACTTACCGCTAAACAGTGGAATGGGATCACACTATTACATCTCGCAACCTAC…
20k_concatenated-long-orfs_FBUY01000054.1_seq1@@@class_c	c18		ATGCTCAAAACGACGCTCTGCACCTTATTAATTACCGCCTCTTGCTCCACATTTGCCGCCCCTCAACAAATCAACGATATTGTGCATCGCACAATTACCCCGCTTATAGAGCAACAAAAGATCCCCGGTATGGCGGTGGCGGTAATTTATCAGGGTAAACCTTATTACTTTACCTGGGGCTATGCGGACATCGCCAAAAAGCAGCCCGTCACACAGCAAACGTTGTTTGAGTTAGGTTCGGTCAGCAAAACATTTACGGGCGTGCTTGGTGGCGACGCTATTGCTCGAGGGGAAATCAAGTTAAGCGATCCCACAACAAAATACTGGCCTGAACTTACCGCTAAACAGTGGAATGGGATCACACTATTACATCTCGCAACCTACACCGCTGGCGGCCTG…
20k_concatenated-long-orfs_DMGY01000051.1_seq1@@@class_c	c18		ATGCTCAAAACGACGCTCTGCACCTTATTAATTACCGCCTCTTGCTCCACATTTGCTGCCCCCCAAAAAATCAACGATATTGTGCATCGCACAATTACCCCGCTTATAGAGCAACAAAAGATCCCCGGTATGGCGGTGGCGGTAATTTATCAGGGTAAACCTTATTACTTTACCTGGGGCTATGCGGACATCGCCAAAAAGCAGCCCGTCACACAGCAAACGTTGTTTGAGTTAGGTTCGGTCAGCAAAACATTTACGGGCGTGCTTGGTGGCGACGCTATTGCTCGAGGGGAAATCAAGTTAAGCGATCCCACAACAAAATACTGGCCTGAACTTACCGCTAAACAGTGGAATGGGATCACACTATTACATCTCGCAACCTACACCGCTGGCGGCCTG…
20k_concatenated-long-orfs_CYGJ01000001.1_seq1@@@class_c	c18		ATGTTCAAAACGACGCTCTGCACCTTATTAATTACCGCCTCTTGCTCCACATTTGCCGCACCTCAACAAATCAACGATATTGTGCATCGCACAATTACCCCGCTTATAGAGCAACAAAAGATCCCCGGTATGGCGGTAGCGGTAATTTATCAGGGTAAACCTTATTACTTTACCTGGGGCTATGCGGACATCGCCAAAAAGCAGCCCGTCACACAGCAAACGTTGTTTGAGTTAGGTTCGGTCAGCAAAACATTTACGGGCGTGCTTGGTGGCGACGCTATTGCTCGAGGGGAAATCAAGTTAAGCGATCCCACAACAAAATACTGGCCTGAACTTACCGCTAAACAGTGGAATGGGATCACACTATTACATCTCGCAACCTACACCGCTGGCGGCCTG…
20k_concatenated-long-orfs_CYBQ01000003.1_seq1@@@class_c	c18		ATGTTCAAAACGACGCTCTGCGCCTTATTAATTACCGCCTCTTGCTCCACATTTGCTGCCCCCCAAAAAATCAACGATATTGTGCATCGCACAATTACCCCGCTTATAGAGCAACAAAAGATCCCCGGTATGGCGGTGGCGGTAATTTATCAGGGTAAACCTTATTACTTTACCTGGGGCTATGCGGACATCGCCAAAAAGCAGCCCGTCACACAGCAAACGTTGTTTGAGTTAGGTTCGGTCAGCAAAACATTTACGGGCGTGCTTGGTGGCGACGCTATTGCTCGAGGGGAAATCAAGTTAAGCGATCCCGCAACAAAATACTGGCCTGAACTTACCGCTAAACAGTGGAACGGGATCACACTATTACATCTCGCAACCTACACCGCTGGCGGCCTG…
20k_concatenated-long-orfs_CXYT01000007.1_seq1@@@class_c	c18		ATGCTCAAAACGACGCTCTGCACCTTATTAATTACCGCCTCTTGCTCCACATTTGCCGCCCCTCAACAAATCAACGATATTGTGCATCGCACAATTACCCCGCTTATAGAGCAACAAAAGATCCCCGGTATGGCGGTGGCGGTAATTTATCAGGGTAAACCTTATTACTTTACCTGGGGCTATGCGGACATCGCCAAAAAGCAGCCCGTCACACAGCAAACGTTGTTTGAGTTAGGTTCGGTCAGCAAAACATTTACGGGCGTGCTTGGTGGCGACGCTATTGCTCGAGGGGAAATCAAGTTAAGCGATCCCACAACAAAATACTGGCCTGAACTTACCGCTAAACAGTGGAATGGGATCACACTATTACATCTCGCAACCTACACCGCTGGCGGCCTG…
20k_concatenated-long-orfs_CXXS01000076.1_seq1@@@class_c	c18		ATGTTCAAAACGACGCTCTGCGCCTTATTAATTACCGCCTCTTGCTCCACATTTGCTGCCCCTCAACAAATCAACGATATTGTGCATCGCACAATTACCCCGCTTATAGAGCAACAAAAGATCCCCGGTATGGCGGTGGCGGTAATTTATCAGGGTAAACCTTATTACTTTACCTGGGGCTATGCGGACATCGCCAAAAAGCAGCCCGTCACACAGCAAACGTTGTTTGAGTTAGGTTCGGTCAGCAAAACATTTACGGGCGTGCTTGGTGGCGACGCTATTGCTCGAGGGGAAATCAAGTTAAGCGATCCCGCAACAAAATACTGGCCTGAACTTACCGCTAAACAGTGGAACGGGATCACACTATTACATCTCGCAACCTACACCGCTGGCGGCCTG…
20k_concatenated-long-orfs_CXDM01000057.1_seq1@@@class_c	c18		ATGTTCAAAACGACGCTCTGCGCCTTATTAATTACCGCCTCTTGCTCCACATTTGCTGCCCCTCAACAAATCAACGATATTGTGCATCGCACAATTACCCCGCTTATAGAGCAACAAAAGATCCCCGGTATGGCGGTGGCGGGAATTTATCAGGGTAAACCTTATTACTTTACCTGGGGCTATGCGGACATCGCCAAAAAGCAGCCCGTCACACAGCAAACGTTGTTTGAGTTAGGTTCGGTCAGCAAAACATTTACGGGCGTGCTTGGTGGCGACGCTATTGCTCGAGGGGAAATCAAGTTAAGCGATCCCGCAACAAAATACTGGCCTGAACTTACTGCTAAACAGTGGAATGGGATCACACTATTACATCTTGCGACCTACACCGCTGGCGGCCTG…
20k_concatenated-long-orfs_CWWY01000148.1_seq1@@@class_c	c18		ATGTTCAAAACGACGCTCTGCGCCTTNNNNNNNNNNNNNNNNNNNNNNNNNNNNNNNNNNNNNNCCACATTTGCTGCCCCTCAACAAATCAACGATATTGTGCATCGCACAATTACCCCGCTTATAGAGCAACAAAAGATCCCCGGTATGGCGGTGGCGGTAATTTATCAGGGTAAACCTTATTACTTTACCTGGGGCTATGCGGACATCGCCAAAAAGCAGCCCGTCACACAGCAAACGTTGTTTGAGTTAGGTTCGGTCAGCAAAACATTTACGGGCGTGCTTGGTGGCGACGCTATTGCTCGAGGGGAAATCAAGTTAAGCGATCCCGCAACAAAATACTGGCCTGAACTTACTGCTAAACAGTGGAATGGGATCACACTATTACATCTTGCGACC…
20k_concatenated-long-orfs_CU928164.2_seq1@@@class_c	c18		ATGTTCAAAACGACGCTCTGCACCTTATTAATTACCGCCTCTTGCTCCACATTTGCCGCCCCTCAACAAATCAACGATATTGTGCATCGCACAATTACCCCGCTTATAGAGCAACAAAAGATCCCCGGTATGGCGGTGGCGGTAATTTATCAGGGTAAACCTTATTACTTTACCTGGGGCTATGCGGACATCGCCAAAAAGCAGCCCGTCACACAGCAAACGTTGTTTGAGTTAGGTTCGGTCAGCAAAACATTTACGGGCGTGCTTGGTGGCGACGCTATTGCTCGAGGGGAAATCAAGTTAAGCGATCCCACAACAAAATACTGGCCTGAACTTACCGCTAAACAGTGGAATGGGATCACACTATTACATCTCGCAACCTACACCGCTGGCGGCCTG…
20k_concatenated-long-orfs_CU928162.2_seq1@@@class_c	c18		ATGCTCAAAACGACGCTCTGCACCTTATTAATTACCGCCTCTTGCTCCACATTTGCCGCCCCTCAACAAATCAACGATATTGTGCATCGCACAATTACCCCGCTTATAGATCAACAAAAGATCCCCGGTATGGCGGTGGCGGTAATTTATCAGGGTAAACCTTATTACTTTACCTGGGGCTATGCGGACATCGCCAAAAAGCAGCCCGTCACACAGCAAACGTTGTTTGAGTTAGGTTCGGTCAGCAAAACATTTACGGGCGTGCTTGGTGGCGACGCTATTGCTCGAGGGGAAATCAAGTTAAGCGATCCCACAACAAAATACTGGCCTGAACTTACCGCTAAACAGTGGAATGGGATCACACTATTACATCTCGCAACCTACACCGCTGGCGGCCTG…
20k_concatenated-long-orfs_CU928158.2_seq1@@@class_c	c18		ATGTTCAAAACGACGCTCTGCGCCTTATTAATTACCGCCTCTTGCTCCGCACTTTCCGCCCCGCAACAGCTCAACGAGATTGTGCATCGCACAATTACCCCGCTTATAGAGCAACAAAAGATCCCCGGTATGGCGGTGGCGGTGATTTATCAGGGCAAACCTTATTACTTTACCTGGGGCTATGCGGACGTAGATAAAAAGCAGCCCGTCACGCAGCAAACGCTGTTTGAGTTAGGCTCGGTCAGCAAAACATTTACGGGCGTGCTTGGTGGCGACGCTATTGCGCGAGGGGAAATCAACCTAAGCGATCCCGCAACAAAATACTGGCCTGAACTTACCGCTAAACAGTGGAATGGGATCACACTATTACATCTTGCGACCTACACCGCTGGCGGCCTG…
20k_concatenated-long-orfs_CP042942.1_seq1@@@class_c	c18		ATGTTCAAAACGACGCTCTGCGCCTTATTAATTACCGCCTCTTGCTCCGCACTTTCCGCCCCGCAACAGCTCAACGAGATTGTGCATCGCACAATTACCCCGCTTATAGAGCAACAAAAGATCCCCGGTATGGCGGTGGCGGTGATTTATCAGGGCAAACCTTATTACTTTACTTGGGGCTATGCGGACGTAGATAAAAAGCAGCCCGTCACGCAGCAAACGCTGTTTGAGTTAGGCTCGGTCAGCAAAACATTTACGGGCGTGCTTGGTGGCGACGCTATTGCGCGAGGGGAAATCAACCTAAGCGATCCCGCAACAAAATACTGGCCTGAACTTACCGCTAAACAGTGGAATGGGATCACACTATTACATCTTGCGACCTACACCGCTGGCGGCCTG…
20k_concatenated-long-orfs_CP041620.1_seq1@@@class_c	c18		ATGTTCAAAACGACGCTCTGCACCTTATTAATTACCGCCTCTTGCTCCACATTTGCCGCACCTCAACAAATCAACGATATTGTGCATCGCACAATTACCTCGCTTATAGAGCAACAAAAGATCCCCGGTATGGCGGTAGCGGTAATTTATCAGGGTAAACCTTATTACTTTACCTGGGGCTATGCGGACATCGCCAAAAAGCAGCCCGTCACACAGCAAACGTTGTTTGAGTTAGGTTCGGTCAGCAAAACATTTACGGGCGTGCTTGGTGGCGACGCTATTGCTCGAGGGGAAATCAAGTTAAGCGATCCCACAACAAAATACTGGCCTGAACTTACCGCTAAACAGTGGAATGGGATCACACTATTACATCTCGCAACCTACACCGCTGGCGGCCTG…
20k_concatenated-long-orfs_CP041520.1_seq1@@@class_c	c18		ATGTTCAAAACGACGCTCTGCGCCTTATTAATTACCGCCTCTTGCTCCGCTCTTTCCGCCCCGCAACAGCTCAACGAGATTGTGCATCGCACAATTACCCCGCTTATAGAGCAACAAAAGATCCCCGGTATGGCGGTGGCGGTAATTTATCAGGGTAAACCTTATTACTTTACCTGGGGCTATGCGGACATCGCCAAAAAGCAGCCCGTCACACAGCAAACGTTGTTTGAGTTAGGTTCGGTCAGCAAAACATTTACGGGCGTGCTTGGTGGCGATGCTATTGCACGAGGGGAAATCAAGTTAAGCGATCCCGCGACAAAATACTGGCCTGAACTTACCGCTAAACAGTGGAATGGGATCACACTATTACATCTTGCGACCTACACCGCTGGCGGCCTG…
20k_concatenated-long-orfs_CP041322.1_seq1@@@class_c	c18		ATGTTCAAAACGACGCTCTGCGCCTTATTAATTACCGCCTCTTGCTCCACATTTGCTGCCCCTCAACAAATCAACGATATTGTGCATCGCACAATTACCCCGCTTATAGAGCAACAAAAGATCCCCGGTATGGCGGTGGCGGTAATTTATCAGGGTAAACCTTATTACTTTACCTGGGGCTATGCGGACATCGCCAAAAAGCAGCCCGTCACACAGCAAACGTTGTTTGAGTTAGGTTCGGTCAGCAAAACATTTACGGGCGTGCTTGGTGGCGACGCTATTGCTCGAGGGGAAATCAAGTTAAGCGATCCCGCAACAAAATACTGGCCTGAACTTACTGCTAAACAGTGGAATGGGATCACACTATTACATCTTGCGACCTACACCGCTGGCGGCCTG…
20k_concatenated-long-orfs_CP040805.1_seq1@@@class_c	c18		ATGTTCAAAACGACGCTCTGCGCCTTATTAATTACCGCCTCTTGCTCCGCACTTTCCGCCCCGCAACAGCTCAACGAGATTGTGCATCGCACAATTACCCCGCTTATAGAGCAACAAAAGATCCCCGGTATGGCGGTGGCGGTGATTTATCAGGGCAAACCTTATTACTTTACCTGGGGCTATGCGGACGTAGATAAAAAGCAGCCCGTCACGCAGCAAACGCTGTTTGAGTTAGGCTCGGTCAGCAAAACATTTACGGGCGTGCTTGGTGGCGACGCTATTGCGCGAGGGGAAATCAACCTAAGCGATCCCGCAACAAAATACTGGCCTGAACTTACCGCTAAACAGTGGAATGGGATCACACTATTACATCTTGCGACCTACACCGCTGGCGGCCTG…
20k_concatenated-long-orfs_CP033762.1_seq1@@@class_c	c18		ATGTTCAAAACGACGCTCTGCACCTTATTAATTACCGCCTCTTGCTCCACGTTTGCCGCCCCTCAACAAATCAACGATATTGTGCATCGCACAATTACCCCGCTTATAGAGCAACAAAAGATCCCCGGTATGGCGGTGGCGGTAATTTATCAGGGTAAACCTTATTACTTTACCTGGGGCTATGCGGACATCGCCAAAAAGCAGCCCGTCACACAGCAAACGTTGTTTGAGTTAGGTTCGGTCAGCAAAACATTTACGGGCGTGCTTGGTGGCGACGCTATTGCTCGAGGGGAAATCAAGTTAAGCGATCCCACAACAAAATACTGGCCTGAACTTACCGCTAAACAGTGGAATGGGATCACACTATTACATCTCGCAACCTACACCGCTGGCGGCCTG…
20k_concatenated-long-orfs_CP029687.1_seq1@@@class_c	c18		ATGTTCAAAACGACGCTCTGCGCCTTATTAATTACCGCCTCTTGCTCCACATTTGCTGCCCCCCAAAAAATCAACGATATTGTGCATCGCACAATTACCCCGCTTATAGAGCAACAAAAGATCCCCGGTATGGCGGTGGCGGTAATTTATCAGGGTAAACCTTATTACTTTACCTGGGGCTATGCGGACATCGCCAAAAAGCAGCCCGTCACACAGCAAACGTTGTTTGAGTTAGGTTCGGTCAGCAAAACATTTACGGGCGTGCTTGGTGGCGACGCTATTGCTCGAGGGGAAATCAAGTTAAGCGATCCCGCAACAAAATACTGGCCTGAACTTACCGCTAAACAGTGGAACGGGATCACACTATTACATCTCGCAACCTACACCGCTGGCGGCCTG…
20k_concatenated-long-orfs_CP027461.1_seq1@@@class_c	c18		ATGCTCAAAACGACGCTCTGCACCTTATTAATTACCGCCTCTTGCTCCACATTTGCCGCCCCTCAACAAATCAACGATATTGTGCATCGCACAATTACCCCGCTTATAGAGCAACAAAAGATCCCCGGTATGGCGGTGGCGGTAATTTATCAGGGTAAACCTTATTACTTTACCTGGGGCTATGCGGACATCGCCAAAAAGCAGCCCGTCACACAGCAAACGTTGTTTGAGTTAGGTTCGGTCAGCAAAACATTTACGGGCGTGCTTGGTGGCGACGCTATTGCTCGAGGGGAAATCAAGTTAAGCGATCCCACAACAAAATACTGGCCTGAACTTACCGCTAAACAGTGGAATGGGATCACACTATTACATCTCGCAACCTACACCGCTGGCGGCCTG…
20k_concatenated-long-orfs_CP026872.1_seq1@@@class_c	c18		ATGGAAACCAGACCTTATGTTCAAAACGACGCTCTGCGCCTTATTAATTACCGCCTCTTGCTCCACATTTGCTGCCCTCAACAAATCAACGATATTGTGCATCGCACAATTACCCCGCTTATAGAGCAACAAAAGATCCCCGGTATGGCGGTGGCGGTAATTTATCAGGGTAAACCTTATTACTTTACCTGGGGCTATGCGGACATCGCCAAAAAGCAGCCCGTCACACAGCAAACGTTGTTTGAGTTAGGTTCGGTCAGCAAAACATTTACGGGCGTGCTTGGTGGCGACGCTATTGCTCGAGGGGAAATCAAGTTAAGCGATCCCGCAACAAAATACTGGCCTGAACTTACCGCTAAACAGTGGAATGGGATCACACTATTACATCTTGCGACCTAC…
20k_concatenated-long-orfs_CP026853.1_seq1@@@class_c	c18		ATGGCGGGCCGTTTTGTATGGAAACCAGACCCTATGTTCAAAACGACGCTCTGCACCTTATTAATTACCGCCTCTTGCTCCACATTTGCCGCACCTCAACAAATCAACGATATTGTGCATCGCACAATTACCCCGCTTATAGAGCAACAAAAGATCCCCGGTATGGCGGTAGCGGTAATTTATCAGGGTAAACCTTATTACTTTACCTGGGGCTATGCGGACATCGCCAAAAAGCAGCCCGTCACACAGCAAACGTTGTTTGAGTTAGGTTCGGTCAGCAAAACATTTACGGGCGTGCTTGGTGGCGACGCTATTGCTCGAGGGGAAATCAAGTTAAGCGATCCCACAACAAAATACTGGCCTGAACTTACCGCTAAACAGTGGAATGGGATCACACTA…
20k_concatenated-long-orfs_CP026839.1_seq1@@@class_c	c18		ATGGAAACCAGACCTTATGTTCAAAACGACGCTCTGCGCCTTATTAATTACCGCCTCTTGCTCCACATTTGCTGCCCCTCAACAAATCAACGATATTGTGCATCGCACAATTACCCCGCTTATAGAGCAACAAAAGATCCCGGTATGGCGGTGGCGGTAATTTATCAGGGTAAACCTTATTACTTTACCTGGGGCTATGCGGACATCGCCAAAAAGCAGCCCGTCACACAGCAAACGTTGTTTGAGTTAGGTTCGGTCAGCAAAACATTTACGGGCGTGCTTGGTGGCGACGCTATTGCTCGAGGGGAAATCAAGTTAAGCGATCCCGCAACAAAATACTGGCCTGAACTTACCGCTAAACAGTGGAATGGGATCACACTATTACATCTTGCGACCTAC…
20k_concatenated-long-orfs_CP026641.1_seq1@@@class_c	c18		ATGGAAACCAGACCCTATGTTCAAAACGACGCTCTGCGCCTTATTAATTACCGCCTCTTGCTCCACATTTGCTGCCCCCAAAAAATCAACGATATTGTGCATCGCACAATTACCCCGCTTATAGAGCAACAAAAGATCCCCGGTATGGCGGTGGCGGTAATTTATCAGGGTAAACCTTATTACTTTACCTGGGGCTATGCGGACATCGCCAAAAAGCAGCCCGTCACACAGCAAACGTTGTTTGAGTTAGGTTCGGTCAGCAAAACATTTACGGGCGTGCTTGGTGGCGACGCTATTGCTCGAGGGGAAATCAAGTTAAGCGATCCCGCAACAAAATACTGGCCTGAACTTACCGCTAAACAGTGGAACGGGATCACACTATTACATCTCGCAACCTAC…
20k_concatenated-long-orfs_CP025979.1_seq1@@@class_c	c18		ATGCTCAAAATGACGCTCTGCGCCTTACTGATTACCGCCTCTTGCTCCGCACTTGCCGCCCCCCAACAGCTCAACGATATTGTGCATCGCACAATGACTCCGCTTATAGAACAACAAAAAATCCCGGGCATGGCCGTTGCAGTGATTTATCAGGGCAAACCTTATTACTTTACCTGGGGCTATGCGGACGTAGATAAAAAGCAGCCCGTCACGCAACAAACGTTGTTTGAGTTAGGCTCGGTCAGCAAAACATTTACGGGCGTACTTGGTGGCGACACTATTGCTCGAGGGGAAATAAATCTAAGCGATCCCGTCACAAAATACTGGCCTGAACTTACCGCTAAACAGTGGAACGGGATCACGCTATTACATCTCGCAACCTACACCGCTGGCGGCCTG…
20k_concatenated-long-orfs_CP025707.1_seq1@@@class_c	c18		ATGTTCAAAATGACGCTCTGCGCCTTATTAATTACCGCCTCTTGCTCCACATTTGCTGCCCCTCAACAAATCAACGATATTGTGCATCGCACAATTACCCCGCTTATAGAGCAACAAAAGATCCCCGGTATGGCGGTGGCGGTAATTTATCAGGGTAAACCTTATTACTTTACCTGGGGCTATGCGGACATCGCCAAAAAGCAGCCCGTCACACAGCAAACGTTGTTTGAGTTAGGTTCGGTCAGCAAAACATTTACGGGCGTACTTGGTGGCGACGCTATTGCTCGAGGGGAAATCAAGTTAATCGATCCCGCGACAAAATACTGGCCTGAACTTACCGCTAAACAGTGGAATGGGATCACACTATTACATCTTGCGACCTACACCGCTGGCGGCCTG…
20k_concatenated-long-orfs_CP024886.1_seq1@@@class_c	c18		ATGCTCAAAACGACGCTCTGCACCTTATTAATTACCGCCTCTTGCTCCACATTTGCCGCCCCTCAACAAATCAACGATATTGTGCATCGCACAATTACCCCGCTTATAGAGCAACAAAAGATCCCCGGTATGGCGGTGGCGGTAATTTATCAGGGTAAACCTTATTACTTTACCTGGGGCTATGCGGACATCGCCAAAAAGCAGCCCGTCACACAGCAAACGTTGTTTGAGTTAGGTTCGGTCAGCAAAACATTTACGGGCGTGCTTGGTGGCGACGCTATTGCTCGAGGGGAAATCAAGTTAAGCGATCCCACAACAAAATACTGGCCTGAACTTACCGCTAAACAGTGGAATGGGATCACACTATTACATCTCGCAACCTACACCGCTGGCGGCCTG…
20k_concatenated-long-orfs_CP024266.1_seq1@@@class_c	c18		ATGGAAACCAGACCCTATGTTCAAAACGACGCTCTGCGCCTTATTAATTACCGCCTCTTGCTCCACATTTGCTGCCCCCAAAAAATCAACGATATTGTGCATCGCACAATTACCCCGCTTATAGAGCAACAAAAGATCCCCGGTATGGCGGTGGCGGTAATTTATCAGGGTAAACCTTATTACTTTACCTGGGGCTATGCGGACATCGCCAAAAAGCAGCCCGTCACACAGCAAACGTTGTTTGAGTTAGGTTCGGTCAGCAAAACATTTACGGGCGTGCTTGGTGGCGACGCTATTGCTCGAGGGGAAATCAAGTTAAGCGATCCCGCAACAAAATACTGGCCTGAACTTACCGCTAAACAGTGGAACGGGATCACACTATTACATCTCGCAACCTAC…
20k_concatenated-long-orfs_CP024147.1_seq1@@@class_c	c18		ATGTTCAAAACGACGCTCTGCGCCTTATTAATTACCGCCTCTTGCTCCACATTTGCTGCCCCCCAAAAAATCAACGATATTGTGCATCGCACAATTACCCCGCTTATAGAGCAACAAAAGATCCCGGGTATGGCGGTGGCGGTAATTTATCAGGGTAAACCTTATTACTTTACCTGGGGCTATGCGGACATCGCCAAAAAGCAGCCCGTCACACAGCAAACGTTGTTTGAGTTAGGTTCGGTCAGCAAAACATTTACGGGCGTGCTTGGTGGCGACGCTATTGCTCGAGGGGAAATCAAGTTAAGCGATCCCGCAACAAAATACTGGCCTGAACTTACCGCTAAACAGTGGAACGGGATCACGCTATTACATCTCGCAACCTACACCGCTGGCGGCCTG…
20k_concatenated-long-orfs_CP023388.1_seq1@@@class_c	c18		ATGTTCAAAACGACGCTCTGCACCTTATTAATTACCGCCTCTTGCTCCACATTTGCCGCCCCTCAACAAATCAACGATATTGTGCATCGCACAATTACCCCGCTTATAGAGCAACAAAAGATCCCCGGTATGGCGGTGGCGGTAATTTATCAGGGTAAACCTTATTACTTTACCTGGGGCTATGCGGACATCGCCAAAAAGCAGCCCGTCACACAGCAAACGTTGTTTGAGTTAGGTTCGGTCAGCAAAACATTTACGGGCGTGCTTGGTGGCGACGCTATTGCTCGAGGGGAAATCAAGTTAAGCGATCCCACAACAAAATACTGGCCTGAACTTACCGCTAAACAGTGGAATGGGATCACACTATTACATCTCGCAACCTACACCGCTGGCGGCCTG…
20k_concatenated-long-orfs_CP022686.1_seq1@@@class_c	c18		ATGTTCAAAACGACGCTCTGCACCTTATTAATTACCGCCTCTTGCTCCACATTTGCCGCCCCTCAACAAATCAACGATATTGTGCATCGCACAATTACCCCGCTTATAGAGCAACAAAAGATCCCCGGTATGGCGGTAGCGGTAATTTATCAGGGTAAACCTTATTACTTTACCTGGGGCTATGCGGACATCGCCAAAAAGCAGCCCGTCACACAGCAAACGTTGTTTGAGTTAGGTTCGGTCAGCAAAACATTTACGGGCGTGCTTGGTGGCGACGCTATTGCTCGAGGGGAAATCAAGTTAAGCGATCCCACAACAAAATACTGGCCTGAACTTACCGCTAAACAGTGGAATGGGATCACACTATTACATCTCGCAACCTACACCGCTGGCGGCCTG…
20k_concatenated-long-orfs_CP022609.1_seq1@@@class_c	c18		ATGGAAACCAGACCTTATGCTCAAAACGACGCTCTGCACCTTATTAATTACCGCCTCTTGCTCCACATTTGCCGCCCTCAACAAATCAACGATATTGTGCATCGCACAATTACCCCGCTTATAGAGCAACAAAAGATCCCCGGTATGGCGGTGGCGGTAATTTATCAGGGTAAACCTTATTACTTTACCTGGGGCTATGCGGACATCGCCAAAAAGCAGCCCGTCACACAGCAAACGTTGTTTGAGTTAGGTTCGGTCAGCAAAACATTTACGGGCGTGCTTGGTGGCGACGCTATTGCTCGAGGGGAAATCAAGTTAAGCGATCCCACAACAAAATACTGGCCTGAACTTACCGCTAAACAGTGGAATGGGATCACACTATTACATCTCGCAACCTAC…
20k_concatenated-long-orfs_CP022279.1_seq1@@@class_c	c18		ATGCTCAAAACGACGCTCTGCACCTTATTAATTACCGCCTCTTGCTCCACATTTGCCGCCCCTCAACAAATCAACGATATTGTGCATCGCACAATTACCCCGCTTATAGATCAACAAAAGATCCCCGGTATGGCGGTGGCGGTAATTTATCAGGGTAAACCTTATTACTTTACCTGGGGCTATGCGGACATCGCCAAAAAGCAGCCCGTCACACAGCAAACGTTGTTTGAGTTAGGTTCGGTCAGCAAAACATTTACGGGCGTGCTTGGTGGCGACGCTATTGCTCGAGGGGAAATCAAGTTAAGCGATCCCACAACAAAATACTGGCCTGAACTTACCGCTAAACAGTGGAATGGGATCACACTATTACATCTCGCAACCTACACCGCTGGCGGCCTG…
20k_concatenated-long-orfs_CP021840.1_seq1@@@class_c	c18		ATGTTCAAAACGACGCTCTGCGCCTTATTAATTACCGCCTCTTGCTCCACATTTGCTGCCCCCCAAAAAATCAACGATATTGTGCATCGCACAATTACCCCGCTTATAGAGCAACAAAAGATCCCCGGTATGGCGGTGGCGGTAATTTATCAGGGTAAACCTTATTACTTTACCTGGGGCTATGCGGACATCGCCAAAAAGCAGCCCGTCACACAGCAAACGTTGTTTGAGTTAGGTTCGGTCAGCAAAACATTTACGGGCGTGCTTGGTGGCGACGCTATTGCTCGAGGGGAAATCAAGTTAAGCGATCCCGCAACAAAATACTGGCCTGAACTTACCGCTAAACAGTGGAACGGGATCACGCTATTACATCTCGCAACCTACACCGCTGGCGGCCTG…
20k_concatenated-long-orfs_CP021726.1_seq1@@@class_c	c18		ATGTTCAAAACGACGCTCTGCGCCTTATTAATTACCGCCTCTTGTTCCACATTTGCTGCCCCTCAACAAATCAACGATATTGTGCATCGCACAATTACCCCGCTTATAGAGCAACAAAAGATCCCCGGTATGGCGGTGGCGGTAATTTATCAGGGTAAACCTTATTACTTTAGCTGGGGCTATGCGGACATCGCCAAAAAGCAGCCCGTCACACAGCAAACGTTGTTTGAGTTAGGTTCGGTCAGCAAAACATTTACGGGCGTGCTTGGTGGCGACGCTATTGCTCGAGGGGAAATCAAGTTAAGCGATCCCGCAACAAAATACTGGCCTGAACTTACCGCTAAACAGTGGAACGGGATCACACTATTACATCTCGCAACCTACACCGCTGGCGGCCTG…
20k_concatenated-long-orfs_CP019944.1_seq1@@@class_c	c18		ATGTTCAAAACGACGCTCTGCGCCTTATTAATTACCGCCTCTTGCTCCACATTTGCTGCCCCCCAAAAAATCAACGATATTGTGCATCGCACAATTACCCCGCTTATAGAGCAACAAAAGATCCCGGGTATGGCGGTGGCGGTAATTTATCAGGGTAAACCTTATTACTTTACCTGGGGCTATGCGGACATCGCCAAAAAGCAGCCCGTCACACAGCAAACGTTGTTTGAGTTAGGTTCGGTCAGCAAAACATTTACGGGCGTGCTTGGTGGCGACGCTATTGCTCGAGGGGAAATCAAGTTAAGCGATCCCGCAACAAAATACTGGCCTGAACTTACCGCTAAACAGTGGAACGGGATCACGCTATTACATCTCGCAACCTACACCGCTGGCGGCCTG…
20k_concatenated-long-orfs_CP019455.1_seq1@@@class_c	c18		ATGTTCAAAACGACGCTCTGCACCTTATTAATTACCGCCTCTTGCTCCACATTTGCCGCACCTCAACAAATCAACGATATTGTGCATCGCACAATTACCCCGCTTATAGAGCAACAAAAGATCCCCGGTATGGCGGTAGCGGTAATTTATCAGGGTAAACCTTATTACTTTACCTGGGGCTATGCGGACATCGCCAAAAAGCAGCCCGTCACACAGCAAACGTTGTTTGAGTTAGGTTCGGTCAGCAAAACATTTACGGGCGTGCTTGGTGGCGACGCTATTGCTCGAGGGGAAATCAAGTTAAGCGATCCCACAACAAAATACTGGCCTGAACTTACCGCTAAACAGTGGAATGGGATCACACTATTACATCTCGCAACCTACACCGCTGGCGGCCTG…
20k_concatenated-long-orfs_CP016404.1_seq1@@@class_c	c18		ATGTTCAAAACGACGCTCTGCGCCTTATTAATTACCGCCTCTTGCTCCACATTTGCTGCCCCCCAAAAAATCAACGATATTGTGCATCGCACAATTACCCCGCTTATAGAGCAACAAAAGATCCCCGGTATGGCGGTGGCGGTAATTTATCAGGGTAAACCTTATTACTTTACCTGGGGCTATGCGGACATCGCCAAAAAGCAGCCCGTCACACAGCAAACGTTGTTTGAGTTAGGTTCGGTCAGCAAAACATTTACGGGCGTGCTTGGTGGCGACGCTATTGCTCGAGGGGAAATCAAGTTAAGCGATCCCGCAACAAAATACTGGCCTGAACTTACCGCTAAACAGTGGAACGGGATCACACTATTACATCTCGCAACCTACACCGCTGGCGGCCTG…
20k_concatenated-long-orfs_CP012379.1_seq1@@@class_c	c18		ATGTTCAAAACGACGCTCTGCACCTTATTAATTACCGCCTCTTGCTCCACATTTGCCGCACCTCAACAAATCAACGATATTGTGCATCGCACAATTACCCCGCTTATAGAGCAACAAAAGATCCCCGGTATGGCGGTAGCGGTAATTTATCAGGGTAAACCTTATTACTTTACCTGGGGCTATGCGGACATCGCCAAAAAGCAGCCCGTCACACAGCAAACGTTGTTTGAGTTAGGTTCGGTCAGCAAAACATTTACGGGCGTGCTTGGTGGCGACGCTATTGCTCGAGGGGAAATCAAGTTAAGCGATCCCACAACAAAATACTGGCCTGAACTTACCGCTAAACAGTGGAATGGGATCACACTATTACATCTCGCAACCTACACCGCTGGCGGCCTG…
20k_concatenated-long-orfs_CP007592.1_seq1@@@class_c	c18		ATGTTCAAAACGACGCTCTGCGCCTTATTAATTACCGCCTCTTGCTCCACATTTGCTGCCCCTCAACAAATCAACGATATTGTGCATCGCACAATTACCCCGCTTATAGAGCAACAAAAGATCCCGGGTATGGCGGTGGCGGTAATTTATCAGGGTAAACCTTATTACTTTACCTGGGGCTATGCGGACATCGCCAAAAAGCAGCCCGTCACACAGCAAACGTTGTTTGAGTTAGGTTCGGTCAGCAAAACATTTACGGGCGTGCTTGGTGGCGACGCTATTGCTCGAGGGGAAATCAAGTTAAGCGATCCCGCAACAAAATACTGGCCTGAACTTACCGCTAAACAGTGGAACGGGATCACGCTATTACATCTCGCAACCTACACCGCTGGCGGCCTG…
20k_concatenated-long-orfs_CP006632.1_seq1@@@class_c	c18		ATGTTCAAAATGACGCTCTGCGCCTTATTAATTACCGCCTCTTGCTCCACATTTGCTGCCCCTCAACAAATCAACGATATTGTGCATCGCACAATTACCCCGCTTATAGAGCAACAAAAGATCCCCGGTATGGCGGTGGCGGTAATTTATCAGGGTAAACCTTATTACTTTACCTGGGGCTATGCGGACATCGCCAAAAAGCAGCCCGTCACACAGCAAACGTTGTTTGAGTTAGGTTCGGTCAGCAAAACATTTACGGGCGTACTTGGTGGCGACGCTATTGCTCGAGGGGAAATCAAGTTAAGCGATCCCGCGACAAAATACTGGCCTGAACTTACCGCTAAACAATGGAATGGGATCACACTGTTACATCTTGCGACCTACACCGCTGGCGGCCTG…
20k_concatenated-long-orfs_CP003034.1_seq1@@@class_c	c18		ATGTTCAAAACGACGCTCTGCACCTTATTAATTACCGCCTCTTGCTCCACATTTGCCGCCCCTCAACAAATCAACGATATTGTGCATCGCACAATTACCCCGCTTATAGAGCAACAAAAGATCCCCGGTATGGCGGTGGCGGTAATTTATCAGGGTAAACCTTATTACTTTACCTGGGGCTATGCGGACATCGCCAAAAAGCAGCCCGTCACACAGCAAACGTTGTTTGAGTTAGGTTCGGTCAGCAAAACATTTACGGGCGTGCTTGGTGGCGACGCTATTGCTCGAGGGGAAATCAAGTTAAGCGATCCCACAACAAAATACTGGCCTGAACTTACCGCTAAACAGTGGAATGGGATCACACTATTACATCTCGCAACCTACACCGCTGGCGGCCTG…
20k_concatenated-long-orfs_CP000970.1_seq1@@@class_c	c18		ATGTTCAAAACGACGCTCTGCACCTTATTAATTACCGCCTCTTGCTCCACATTTGCCGCCCCTCAACAAATCAACGATATTGTGCATCGCACAATTACCCCGCTTATAGAGCAACAAAAGATCCCCGGTATGGCGGTGGCGGTAATTTATCAGGGTAAACCTTATTACTTTACCTGGGGCTATGCGGACATCGCCAAAAAGCAGCCCGTCACACAGCAAACGTTGTTTGAGTTAGGTTCGGTCAGCAAAACATTTACGGGCGTGCTTGGTGGCGACGCTATTGCTCGAGGGGAAATCAAGTTAAGCGATCCCACAACAAAATACTGGCCTGAACTTACCGCTAAACAGTGGAATGGGATCACACTATTACATCTCGCAACCTACACCGCTGGCGGCCTG…
20k_concatenated-long-orfs_CP000266.1_seq1@@@class_c	c18		ATGTTCAAAACGACGCTCTGCGCCTTATTAATTACCGCCTCTTGCTCCACATTTGCTGCCCCTCAACAAATCAACGATATTGTGCATCGCACAATTACCCCGCTTATAGAGCAACAAAAGATCCCCGGTATGGCGGTGGCGGTAATTTATCAGGGTAAACCTTATTACTTTACCTGGGGCTATGCGGACATCGCCAAAAAGCAGCCCGTCACACAGCAAACGTTGTTTGAGTTAGGTTCGGTCAGCAAAACATTTACGGGCGTGCTTGGTGGCGACGCTATTGCTCGAGGGGAAATCAAGTTAAGCGATCCCGCAACAAAATACTGGCCTGAACTTACCGCTAAACAGTGGAATGGGATCACACTATTACATCTTGCGACCTACACCGCTGGCGGCCTG…
20k_concatenated-long-orfs_CP000247.1_seq1@@@class_c	c18		ATGCTCAAAACGACGCTCTGCACCTTATTAATTACCGCCTCTTGCTCCACATTTGCCGCCCCTCAACAAATCAACGATATTGTGCATCGCACAATTACCCCGCTTATAGAGCAACAAAAGATCCCCGGTATGGCGGTGGCGGTAATTTATCAGGGTAAACCTTATTACTTTACCTGGGGCTATGCGGACATCGCCAAAAAGCAGCCCGTCACACAGCAAACGTTGTTTGAGTTAGGTTCGGTCAGCAAAACATTTACGGGCGTGCTTGGTGGCGACGCTATTGCTCGAGGGGAAATCAAGTTAAGCGATCCCACAACAAAATACTGGCCTGAACTTACCGCTAAACAGTGGAATGGGATCACACTATTACATCTCGCAACCTACACCGCTGGCGGCCTG…
20k_concatenated-long-orfs_CP000243.1_seq1@@@class_c	c18		ATGTTCAAAACGACGCTCTGCACCTTATTAATTACCGCCTCTTGCTCCACATTTGCCGCACCTCAACAAATCAACGATATTGTGCATCGCACAATTACCCCGCTTATAGAGCAACAAAAGATCCCCGGTATGGCGGTAGCGGTAATTTATCAGGGTAAACCTTATTACTTTACCTGGGGCTATGCGGACATCGCCAAAAAGCAGCCCGTCACACAGCAAACGTTGTTTGAGTTAGGTTCGGTCAGCAAAACATTTACGGGCGTGCTTGGTGGCGACGCTATTGCTCGAGGGGAAATCAAGTTAAGCGATCCCACAACAAAATACTGGCCTGAACTTACCGCTAAACAGTGGAATGGGATCACACTATTACATCTCGCAACCTACACCGCTGGCGGCCTG…
20k_concatenated-long-orfs_CP000034.1_seq1@@@class_c	c18		ATGTTCAAAACGACGCTCTGCGCCTTATTAATTACCGCCTCTTGCTCCACATTTGCTGCCCCCCAAAAAATCAACGATATTGTGCATCGCACAATTACCCCGCTTATAGAGCAACAAAAGATCCCCGGTATGGCGGTGGCGGTAATTTATCAGGGTAAACCTTATTATTTTACCTGGGGCTATGCGGACATCGCCAAAAAGCAGCCCGTCACACAGCAAACGTTGTTTGAGTTAGGTTCGGTCAGCAAAACATTTACGGGCGTGCTTGGTGGCGACGCTATTGCTCGAGGGGAAATCAAGTTAAGCGATCCCGCAACAAAATACTGGCCTGAACTTACCGCTAAACAGTGGAACGGGATCACGCTATTACATCTCGCAACCTACACCGCTGGCGGCCTG…
20k_concatenated-long-orfs_CM001142.1_seq1@@@class_c	c18		ATGTTCAAAACGACGCTCTGCGCCTTATTAATTACCGCCTCTTGCTCCGCACTTTCCGCCCCGCAACAGCTCAACGAGATTGTGCATCGCACAATTACCCCGCTTATAGAGCAACAAAAGATCCCCGGTATGGCGGTGGCGGTGATTTATCAGGGCAAACCTTATTACTTTACCTGGGGCTATGCGGACGTAGATAAAAAGCAGCCCGTCACGCAGCAAACGCTGTTTGAGTTAGGCTCGGTCAGCAAAACATTTACGGGCGTGCTTGGTGGCGACGCTATTGCGCGAGGGGAAATCAACCTAAGCGATCCCGCAACAAAATACTGGCCTGAACTTACCGCTAAACAGTGGAATGGGATCACACTATTACATCTTGCGACCTACACCGCTGGCGGCCTG…
20k_concatenated-long-orfs_CDQS01000678.1_seq1@@@class_c	c18		ATGGAAACCAGACCCTATGTTCAAAACGACGCTCTGCGCCTTATTAATTACCGCCTCTTGCTCCACATTTGCTGCCCCCCAAAAAATCAACGATATTGTGCATCGCACAATTACCCCGCTTATAGAGCAACAAAAGATCCCCGGTATGGCGGTGGCGTAATTTATCAGGGTAAACCTTATTACTTTACCTGGGGCTATGCGGACATCGCCAAAAAGCAGCCCGTCACACAGCAAACGTTGTTTGAGTTAGGTTCGGTCAGCAAAACATTTACGGGCGTGCTTGGTGGCGACGCTATTGCTCGAGGGGAAATCAAGTTAAGCGATCCCGCAACAAAATACTGGCCTGAACTTACCGCTAAACAGTGGAACGGGATCACACTATTACATCTCGCAACCTAC…
20k_concatenated-long-orfs_CCVQ01000138.1_seq1@@@class_c	c18		ATGTTCAAAACGACGCTCTGCGCCTTATTAATTACCGCCTCTTGCTCCACATTTGCTGCCCCCCAAAAAATCAACGATATTGTGCATCGCACAATTACCCCGCTTATAGAGCAACAAAAGATCCCGGGTATGGCGGTGGCGGTAATTTATCAGGGTAAACCTTATTACTTTATCTGGGGCTATGCGGACATCGCCAAAAAGCAGCCCGTCACACAGCAAACGTTGTTTGAGTTAGGTTCGGTCAGCAAAACATTTACGGGCGTGCTTGGTGGCGACGCTATTGCTCGAGGGGAAATCAAGTTAAGCGATCCCGCAACAAAATACTGGCCTGAACTTACCGCTAAACAGTGGAACGGGATCACACTATTACATCTCGCAACCTACACCGCTGGCGGCCTG…
20k_concatenated-long-orfs_CCQQ01000069.1_seq1@@@class_c	c18		ATGCTCAAAACGACACTCTGCACCTTATTAATTACCGCCTCTTGCTCCACATTTGCCGCCCCTCAACAAATCAACGATATTGTGCATCGCACAATTACCCCGCTTATAGAGCAACAAAAGATCCCCGGTATGGCGGTGGCGGTAATTTATCAGGGTAAACCTTATTACTTTACCTGGGGCTATGCGGACATCGCCAAAAAGCAGCCCGTCACACAGCAAACGTTGTTTGAGTTAGGTTCGGTCAGCAAAACATTTACGGGCGTGCTTGGTGGCGACGCTATTGCTCGAGGGGAAATCAAGTTAAGCGATCCCACAACAAAATACTGGCCTGAACTTACCGCTAAACAGTGGAATGGGATCACACTATTACATCTCGCAACCTACACCGCTGGCGGCCTG…
20k_concatenated-long-orfs_CCBY01000028.1_seq1@@@class_c	c18		ATGCTCAAAACGACGCTCTGCACCTTATTAATTACCGCCTCTTGCTCCACATTTGCCGCCCCTCAACAAATCAACGATATTGTGCATCGCACAATTACCCCGCTTATAGAGCAACAAAAGATCCCCGGTATGGCGGTGGCGGTAATTTATCAGGATAAACCTTATTACTTTACCTGGGGCTATGCGGACATCGCCAAAAAGCAGCCCGTCACACAGCAAACGTTGTTTGAGTTAGGTTCGGTCAGCAAAACATTTACGGGCGTGCTTGGTGGCGACGCTATTGCTCGAGGGGAAATCAAGTTAAGCGATCCCACAACAAAATACTGGCCTGAACTTACCGCTAAACAGTGGAATGGGATCACACTATTACATCTCGCAACCTACACCGCTGGCGGCCTG…
20k_concatenated-long-orfs_CABHNF010000164.1_seq1@@@class_c	c18		ATGTTCAAAACGACGCTCTGCGCCTTATTAATTACCGCCTCTTGCTCCACATTTGCTGCCCCCCAAAAAATCAACGATATTGTGCATCGCACAATTACCCCGCTTATAGAGCAACAAAAGATCCCCGGTATGGCGGTGGCGGTAATTTATCAGGGTAAACCTTATTACTTTACCTGGGGCTATGCGGACATCGCCAAAAAGCAGCCCGTCACACAGCAAACGTTGTTTGAGTTAGGTTCGGTCAGCAAAACATTTACGGGCGTGCTTGGTGGCGACGCTATTGCTCGAGGGGAAATCAAGTTAAGCGATCCCGCAACAAAATACTGGCCTGAACTTACCGCTAAACAGTGGAACGGGATCACACTATTACATCTCGCAACCTACACCGCTGGCGGCCTG…
20k_concatenated-long-orfs_CABEEG010000004.1_seq1@@@class_c	c18		ATGTTCAAAACGACGCTCTGCGCCTTATTAATTACCGCCTCTTGCTCCACATTTGCTGCCCCTCAACAAATCAACGATATTGTGCATCGCACAATTACCCCGCTTATAGAGCAACAAAAGATCCCCGGTATGGCGGTGGCGGTAATTTATCAGGGTAAACCTTATTACTTTACCTGGGGCTATGCGGACATCGCCAAAAAGCAGCCCGTCACACAGCAAACGTTGTTTGAGTTAGGTTCGGTCAGCAAAACATTTACGGGCGTGCTTGGTGGCGACGCTATTGCTCGAGGGGAAATCAAGTTAAGCGATCCCGCAACAAAATACTGGCCTGAACTTACCGCTAAACAGTGGAATGGGATCACACTATTACATCTTGCGACCTACACCGCTGGCGGCCTG…
20k_concatenated-long-orfs_CAACXM010000191.1_seq1@@@class_c	c18		ATGTTCAAAACGACGCTCTGCACCTTATTAATTACCGCCTCTTGCTCCACATTTGCCGCCCCTCAACAAATCAACGATATTGTGCATCGCACAATTACCCCGCTTATAGAGCAACAAAAGATCCCCGGTATGGCGGTGGCGGTAATTTATCAGGGTAAACCTTATTACTTTACCTGGGGCTATGCGGACATCGCCAAAAAGCAGCCCGTCACACAGCAAACGTTGTTTGAGTTAGGTTCGGTCAGCAAAACATTTACGGGCGTGCTTGGTGGCGACGCTATTGCTCGAGGGGAAATCAAGTTAAGCGATCCCACAACAAAATACTGGCCTGAACTTACCGCTAAACAGTGGAATGGGATCACACTATTACATCTCGCAACCTACACCGCTGGCGGCCTG…
20k_concatenated-long-orfs_BICO01000004.1_seq1@@@class_c	c18		ATGTTCAAAACGACGCTCTGCGCCTTATTAATTACCGCCTCTTGCTCCACATTTGCTGCCCCTCAACAAATCAACGATATTGTGCATCGCACAATTACCCCGCTTATAGAGCAACAAAAGATCCCCGGTATGGCGGTGGCGGTAATTTATCAGGGTAAACCTTATTACTTTACCTGGGGCTATGCGGACATCGCCAAAAAGCAGCCCGTCACACAGCAAACGTTGTTTGAGTTAGGTTCGGTCAGCAAAACATTTACGGGCGTGCTTGGTGGCGACGCTATTGCTCGAGGGGAAATCAAGTTAAGCGATCCCGCAACAAAATACTGGCCTGAACTTACCGCTAAACAGTGGAACGGGATCACGCTATTACATCTCGCAACCTACACCGCTGGCGGCCCG…
20k_concatenated-long-orfs_BGNI01000002.1_seq1@@@class_c	c18		ATGGCGGGCCATTTTGTATGGAAACCAGACCCTATGTTCAAAACGACGCTCTGCACCTTATTAATTACCGCCTCTTGCTCCACATTTGCCGCCCCTCAACAAATCAACGATATTGTGCATCGCACAATTACCCCGCTTATAGAGCAACAAAGGATCCCCGGTATGGCGGTAGCGGTAATTTATCAGGGTAAACCTTATTACTTTACCTGGGGCTATGCGGACATCGCCAAAAAGCAGCCCGTCACACAGCAAACGTTGTTTGAGTTAGGTTCGGTCAGCAAAACATTTACGGGCGTGCTTGGTGGCGACGCTATTGCTCGAGGGGAAATCAAGTTAAGCGATCCCACAACAAAATACTGGCCTGAACTTACCGCTAAACAGTGGAATGGGATCACACTA…
20k_concatenated-long-orfs_BGMF01000013.1_seq1@@@class_c	c18		ATGTTCAAAACGACGCTCTGCACCTTATTAATTACCGCCTCTTGCTCCACATTTGCCGCACCTCAACAAATCAACGATATTGTGCATCGCACAATTACCCCGCTTATAGAGCAACAAAAGATCCCCGGTATGGCGGTAGCGGTAATTTATCAGGGTAAACCTTATTACTTTACCTGGGGCTATGCGGACATCGCCAAAAAGCAGCCCGTCACACAGCAAACGTTGTTTGAGTTAGGTTCGGTCAGCAAAACATTTACGGGCGTGCTTGGTGGCGACGCTATTGCTCGAGGGGAAATCAAGTTAAGCGATCCCACAACAAAATACTGGCCTGAACTTACCGCTAAACAGTGGAATGGGATCACACTATTACATCTCGCAACCTACACCGCTGGCGGCCTG…
20k_concatenated-long-orfs_BGIP01000043.1_seq1@@@class_c	c18		ATGGCGGGCCGTTTTGTATGGAAACCAGACCCTATGTTCAAAACGACGCTCTGCGCCTTATTAATTACCGCCTCTTGCTCCACATTTGCTGCCCCTCAACAAATCAACGATATTGTGCATCGCACAATTACCCCGCTTATAGAGCAACAAAAGATCCCCGGTATGGCGGTGGCGGTAATTTATCAGGGTAAACCTTATTACTTTACCTGGGGCTATGCGGACATCGCCAAAAAGCAGCCCGTCACACAGCAAACGTTGTTTGAGTTAGGTTCGGTCAGCAAAACATTTACGGGCGTGCTTGGTGGCGACGCTATTGCTCGAGGGGAAATCAAGTTAAGCGATCCCGCAACAAAATACTGGCCTGAACTTATCGCTAAACAGTGGAATGGGATCACACTA…
20k_concatenated-long-orfs_BGHE01000024.1_seq1@@@class_c	c18		ATGTTCAAAACGACGCTCTGCGCCTTATTAATTACCGCCTCTTGCTCCACATTTGCTGCCCCTCAACAAATCAACGATATTGTGCATCGCACAATTACCCCGCTTATAGAGCAACAAAAGATCCCCGGTATGGCGGTGGCGGTAATTTATCAGGGTAAACCTTATTACTTTACCTGGGGCTATGCGGACATCGCCAAAAAGCAGCCCGTCACACAGCAAACGTTGTTTGAGTTAGGTTCGGTCAGCAAAACATTTACGGGCGTGCTTGGTGGCGACGCTATTGCTCGAGGGGAAATCAAGTTAAGCGATCCCGCAACAAAATACTGGCCTGAACTTACCGCTAAACAGTGGAACGGGATCACACTATTACATCTCGCAACCTACACCGCTGGCGGCCTG…
20k_concatenated-long-orfs_BGFC01000054.1_seq1@@@class_c	c18		ATGTTCAAAACGACGCTCTGCGCCTTATTAATTACCGCCTCTTGCTCCACATTTGCTGCCCCTCAACAAATCAACGATATTGTGCATCGCACAATTACCCCGCTTATAGAGCAACAAAAGATCCCCGGTATGGCGGTGGCGGTAATTTATCAGGGTAAACCTTATTACTTTACCTGGGGCTATGCGGACATCGCCAAAAAGCAGCCCGTCACACAGCAAACGTTGTTTGAGTTAGGTTCGGTCAGCAAAACATTTACGGGCGTGCTTGGTGGCGACGCTATTGCTCGAGGGGAAATCAAGTTAAGCGATCCCGCAACAAAATACTGGCCTGAACTTACCGCTAAACAGTGGAATGGGATCACACTATTACATCTCGCAACCTACACCGCTGGCGGCCTG…
20k_concatenated-long-orfs_BFZM01000009.1_seq1@@@class_c	c18		ATGTTCAAAACGACGCTCTGCGCCTTATTAATTACCGCCTCTTGCTCCACATTTGCTGCCCCCCAAAAAATCAACGATATTGTGCATCGCACAATTACCCCGCTTATAGAGCAACAAAAGATCCCGGGTATGGCGGTGGCGGTAATTTATCAGGGTAAACCTTATTACTTTACCTGGGGCTATGCGGACATCGCCAAAAAGCAGCCCGTCACACAGCAAACGTTGTTTGAGTTAGGTTCGGTCAGCAAAACATTTACGGGCGTGCTTGGTGGCGACGCTATTGCTCGAGGGGAAATCAAGTTAAGCGATCCCGCAACAAAATACTGGCCTGAACTTACCGCTAAACAGTGGAACGGGATCACACTATTACATCTCGCAACCTACACCGCTGGCGGCCTG…
20k_concatenated-long-orfs_BFWP01000013.1_seq1@@@class_c	c18		ATGTTCAAAACGACGCTCTGCGCCTTATTAATTACCGCCTCTTGCTCCACATTTGCTGCCCCTCAACAAATCAACGATATTGTGCATCGCACAATTACCCCGCTTATAGAGCAACAAAAGATCCCCGGTATGGCGGTGGCGGTAATTTATCAGGGTAAACCTTATTACTTTACCTGGGGCTATGCGGACATCGCCAAAAAGCAGCCCGTCACACAGCAAACGTTGTTTGAGTTAGGTTCGGTCAGCAAAACATTTACGGGCGTGCTTGGTGGCGACGCTATTGCTCGAGGGGAAATCAAGTTAAGCGATCCCGCAACAAAATACTGGCCTGAACTTACCGCTAAACAGTGGAACGGGATCACGCTATTACATCTCGCAACCTACACCGCTGGCGGCCTG…
20k_concatenated-long-orfs_BFUZ01000025.1_seq1@@@class_c	c18		ATGGCGGGCCGTTTTGTATGGAAACCAGACCCTATGTTCAAAACGACGCTCTGCACCTTATTAATTACCGCCTCTTGCTCCACATTTGCCGCACCTCAACAAATCAACGATATTGTGCATCGCACAATTACCCCGCTTATAGAGCAACAAAAGATCCCCGGTATGGCGGTAGCGGTAATTTATCAGGGTAAACCTTATTACTTTACCTGGGGCTATGCGGACATCGCCAAAAAGCAGCCCGTCACACAGCAAACGTTGTTTGAGTTAGGTTCGGTCAGCAAAACATTTACGGGCGTGTTTGGTGGCGACGCTATTGCTCGAGGGGAAATCAAGTTAAGCGATCCCACAACAAAATACTGGCCTGAACTTACCGCTAAACAGTGGAATGGGATCACACTA…
20k_concatenated-long-orfs_BFUK01000045.1_seq1@@@class_c	c18		ATGTTCAAAACGACGCTCTGCACCTTATTAATTACCGCCTCTTGCTCCACATTTGCCGCACCTCAACAAATCAACGATATTGTGCATCGCACAATTACCCCGCTTATAGAGCAACAAAAGATCCCCGGTATGGCGGTGGCGGTAATTTATCAGGGTAAACCTTATTACTTTACCTGGGGCTATGCGGACATCGCCAAAAAGCAGCCCGTCACACAGCAAACGTTGTTTGAGTTAGGTTCGGTCAGCAAAACATTTACGGGCGTGCTTGGTGGCGACGCTATTGCTCGAGGGGAAATCAAGTTAAGCGATCCCACAACAAAATACTGGCCTGAACTTACCGCTAAACAGTGGAATGGGATCACACTATTACATCTCGCAACCTACACCGCTGGCGGCCTG…
20k_concatenated-long-orfs_BFUI01000006.1_seq1@@@class_c	c18		ATGTTCAAAACGACGCTCTGCACCTTATTAATTACCGCCTCTTGCTCCACATTTGCCGCACCTCAACAAATCAACGATATTGTGCATCGCACAATTACCCCGCTTATAGAGCAACAAAAGATCCCCGGTATGGCGGTAGCGGTAATTTATCAGGGTAAACCTTATTACTTTACCTGGGGCTATGCGGACATCGCCAAAAAGCAGCCCGTCACACAGCAAACGTTGTTTGAGTTAGGTTCGGTCAGCAAAACATTTACGGGCGTGCTTGGTGGCGACGCTATTGCTCGAGGGGAAATCAAGTTAAGCGATCCCACAACAAAATACTGGCCTGAACTTACCGCTAAACAGTGGAATGGGATCACACTATTACATCTCGCAACCTACACCGCTGGCGGCCTG…
20k_concatenated-long-orfs_BFTX01000113.1_seq1@@@class_c	c18		ATGGAAACCAGACCTTATGCTCAAAACGACGCTCTGCACCTTATTAATTACCGCCTCTTTTGCTCCACATTTGCCGCCCCTCAACAAATCAACGATATTGTGCATCGCACAATTACCCCGCTTATAGAGCAACAAAAGATCCCCGGTATGGCGGTGGCGGTAATTTATCAGGGTAAACCTTATTACTTTACCTGGGGCTATGCGGACATCGCCAAAAAGCAGCCCGTCACACAGCAAACGTTGTTTGAGTTAGGTTCGGTCAGCAAAACATTTACGGGCGTGCTTGGTGGCGACGCTATTGCTCGAGGGGAAATCAAGTTAAGCGATCCCACAACAAAATACTGGCCTGAACTTACCGCTAAACAGTGGAATGGGATCACACTATTACATCTCGCAACC…
20k_concatenated-long-orfs_BFRM01000020.1_seq1@@@class_c	c18		ATGTTCAAAACGACGCTCTGCACCTTATTAATTACCGCCTCTTGCTCCACATTTGCCGCCCCTCAACAAATCAACGATATTGTGCATCGCACAATTACCCCGCTTATAGAGCAACAAAAGATCCCCGGTATGGCGGTAGCGGTAATTTATCAGGGTAAACCTTATTACTTTACCTGGGGCTATGCGGACATCGCCAAAAAGCAGCCCGTCACACAGCAAACGTTGTTTGAGTTAGGTTCGGTCAGCAAAACATTTACGGGCGTGCTTGGTGGCGACGCTATTGCTCGAGGGGAAATCAAGTTAAGCGATCCCACAACAAAATACTGGCCTGAACTTACCGCTAAACAGTGGAATGGGATCACACTATTACATCTCGCAACCTACACCGCTGGCGGCCTG…
20k_concatenated-long-orfs_BFQY01000014.1_seq1@@@class_c	c18		ATGTTCAAAACGACGCTCTGCACCTTATTAATTACCGCCTCTTGCTCCACATTTGCCGCACCTCAACAAATCAACGATATTGTGCATCGCACAATTACCCCGCTTATAGAGCAACAAAAGATCCCCGGTATGGCGGTAGCGGTAATTTATCAGGGTAAACCTTATTACTTTACCTGGGGCTATGCGGACATCGCCAAAAAGCAGCCCGTCACACAGCAAACGTTGTTTGAGTTAGGTTCGGTCAGCAAAACATTTACGGGCGTGCTTGGTGGCGACGCTATTGCTCGAGGGGAAATCAAGTTAAGCGATCCCACAACAAAATACTGGCCTGAACTTACCGCTAAACAGTGGAATGGGATCACACTATTACATCTCGCAACCTACACCGCTGGCGGCCTG…
20k_concatenated-long-orfs_BFPI01000065.1_seq1@@@class_c	c18		ATGCTCAAAACGACGCTCTGCACCTTATTAATTACCGCCTCTTGCTCCACATTTGCCGCCCCTCAACAAATCAACGATATTGTGCATCGCACAATTACCCCGCTTATAGATCAACAAAAGATCCCCGGTATGGCGGTGGCGGTAATTTATCAGGGTAAACCTTATTACTTTACCTGGGGCTATGCGGACATCGCCAAAAAGCAGCCCGTCACACAGCAAACGTTGTTTGAGTTAGGTTCGGTCAGCAAAACATTTACGGGCGTGCTTGGTGGCGACGCTATTGCTCGAGGGGAAATCAAGTTAAGCGATCCCACAACAAAATACTGGCCTGAACTTACCGCTAAACAGTGGAATGGGATCACACTATTACATCTCGCAACCTACACCGCTGGCGGCCTG…
20k_concatenated-long-orfs_BFOK01000062.1_seq1@@@class_c	c18		ATGTTCAAAATGACGCTCTGCGCCTTATTAATTACCGCCTCTTGCTCCACATTTGCCGCCCCTCAACAAATCAACGATATTGTGCATCGCACTATTACCCCGCTAATAGAGCAACAAAAGATCCCCGGTATGGCGGTGGCGGTAATTTATCAGGGTAAACCTTATTACTTTACCTGGGGCTATGCGGACATCGCCAAAAAGCAGCCCGTCACACAGCAAACGTTGTTTGAGTTAGGTTCGGTCAGCAAAACATTTACGGGCGTGCTTGGTGGCGACGCTATTGCACGAGGGGAAATCAAGTTAAGCGATCCCGCGACAAAATACTGGCCTGAACTTACCGCTAAACAATGGAATGGGATCACACTATTACATCTCGCAACCTACACCGCTGGCGGCCTG…
20k_concatenated-long-orfs_BFNW01000026.1_seq1@@@class_c	c18		ATGTTCAAAACGACGCTCTGCACCTTATTAATTACCGCCTCTTGCTCCACATTTGCCGCACCTCAACAAATCAACGATATTGTGCATCGCACAATTACCCCGCTTATAGAGCAACAAAAGATCCCCGGTATGGCGGTAGCGGTAATTTATCAGGGTAAACCTTATTACTTTACCTGGGGCTATGCGGACATCGCCAAAAAGCAGCCCGTCACACAGCAAACGTTGTTTGAGTTAGGTTCGGTCAGCAAAACATTTACGGGCGTGCTTGGTGGCGACGCTATTGCTCGAGGGGAAATCAAGTTAAGCGATCCCACAACAAAATACTGGCCTGAACTTACCGCTAAACAGTGGAATGGGATCACACTATTACATCTCGCAACCTACACCGCTGGCGGCCTG…
20k_concatenated-long-orfs_BFNN01000032.1_seq1@@@class_c	c18		ATGTTCAAAACGACGCTCTGCGCCTTATTAATTACCGCCTCTTGCTCCACATTTGCTGCCCCTCAACAAATCAACGATATTGTGCATCGCACAATTACCCCGCTTATAGAGCAACAAAAGATCCCCGGTATGGCGGTGGCGGTAATTTATCAGGGTAAACCTTATTACTTTACCTGGGGCTATGCGGACATCGCCAAAAAGCAGCCCGTCACACAGCAAACGTTGTTTGAGTTAGGTTCGGTCAGCAAAACATTTACGGGCGTGCTTGGTGGCGACGCTATTGCTCGAGGGGAAATCAAGTTAAGCGATCCCGCAACAAAATACTGGCCTGAACTTACCGCTAAACAGTGGAACGGGATCACACTATTACATCTCGCAACCTACACCGCTGGCGGCCTG…
20k_concatenated-long-orfs_BFLC01000018.1_seq1@@@class_c	c18		ATGGCGGGCCGTTTTGTATGGAAACCAGACCCTATGTTCAAAACGACGCTCTGCACCTTATTAATTACCGCCTCTTGCTCCACATTTGCTGCCCCTCAACAAATCAACGATATTGTGCATCGCACAATTACCCCGCTTATAGAGCAACAAAAGATCCCCGGTATGGCGGTGGCGGTAATTTATCAGGGTAAACCTTATTACTTTACCTGGGGCTATGCGGACATCGCCAAAAAGCAGCCCGTCACACAGCAAACGTTGTTTGAGTTAGGTTCGGTCAGCAAAACATTTACGGGCGTGCTTGGTGGCGACGCTATTGCTCGAGGGGAAATCAAGTTAAGCGATCCCACAACAAAATACTGTCCTGAACTTACCGCTAAACAATGGAATGGGATCACACTA…
20k_concatenated-long-orfs_BFKH01000086.1_seq1@@@class_c	c18		ATGTTCAAAACGACGCTCTGCGCCTTATTAATTACCGCCTCTTGCTCCACATTTGCTGCCCCTCAACAAATCAACGATATTGTGCATCGCACAATTACCCCGCTTATAGAGCAACAAAAGATCCCCGGTATGGCGGTGGCGGTAATTTATCAGGGTAAACCTTATTACTTTACCTGGGGCTATGCGGACATCGCCAAAAAGCAGCCCGTCACACAGCAAACGTTGTTTGAGTTAGGTTCGGTCAGCAAAACATTTACGGGCGTGCTTGGTGGCGACGCTATTGCTCGAGGGGAAATCAAGTTAAGCGATCCCGCAACAAAATACTGGCCTGAACTTACCGCTAAACAGTGGAACGGGATCACACTATTACATCTCGCAACCTACACCGCTGGCGGCCTG…
20k_concatenated-long-orfs_BFIW01000001.1_seq1@@@class_c	c18		ATGTTCAAAACGACGCTCTGCACCTTATTAATTACCGCCTCTTGCTCCACATTTGCCGCCCCTCAACAAATCAACGATATTGTGCATCGCACAATTACCCCGCTTATAGAGCAACAAAAGATCCCCGGTATGGCGGTAGCGGTAATTTATCAGGGTAAACCTTATTACTTTACCTGGGGCTATGCGGACATCGCCAAAAAGCAGCCCGTCACACAGCAAACGTTGTTTGAGTTAGGTTCGGTCAGCAAAACATTTACGGGCGTGCTTGGTGGCGACGCTATTGCTCGAGGGGAAATCAAGTTAAGCGATCCCACAACAAAATACTGGCCTGAACTTACCGCTAAACAGTGGAATGGGATCACACTATTACATCTCGCAACCTACACCGCTGGCGGCCTG…
20k_concatenated-long-orfs_BFIE01000010.1_seq1@@@class_c	c18		ATGTTCAAAACGACGCTCTGCACCTTATTAATTACCGCCTCTTGCTCCACATTTGCCGCCCCTCAACAAATCAACGATATTGTGCATCGCACAATTACCCCGCTTATAGAGCAACAAAAGATCCCCGGTATGGCGGTAGCGGTAATTTATCAGGGTAAACCTTATTACTTTACCTGGGGCTATGCGGACATCGCCAAAAAGCAGCCCGTCACACAGCAAACGTTGTTTGAGTTAGGTTCGGTCAGCAAAACATTTACGGGCGTGCTTGGTGGCGACGCTATTGCTCGAGGGGAAATCAAGTTAAGCGATCCCACAACAAAATACTGGCCTGAACTTACCGCTAAACAGTGGAATGGGATCACACTATTACATCTCGCAACCTACACCGCTGGCGGCCTG…
20k_concatenated-long-orfs_BFHM01000038.1_seq1@@@class_c	c18		ATGCTCAAAACGACGCTCTGCACCTTATTAATTACCGCCTCTTGCTCCACATTTGCCGCCCCTCAACAAATCAACGATATTGTGCATCGCACAATTACCCCGCTTATAGATCAACAAAAGATCCCCGGTATGGCGGTGGCGGTAATTTATCAGGGTAAACCTTATTACTTTACCTGGGGCTATGCAGACATCGCCAAAAAGCAGCCCGTCACACAGCAAACGTTGTTTGAGTTAGGTTCGGTCAGCAAAACATTTACGGGCGTGCTTGGTGGCGACGCTATTGCTCGAGGGGAAATCAAGTTAAGCGATCCCACAACAAAATACTGGCCTGAACTTACCGCTAAACAGTGGAATGGGATCACACTATTACATCTCGCAACCTACACCGCTGGCGGCCTG…
20k_concatenated-long-orfs_BFHC01000024.1_seq1@@@class_c	c18		ATGTTCAAAACGACGCTCTGCACCTTATTAATTACCGCCTCTTGCTCCACATTTGCCGCACCTCAACAAATCAACGATATTGTGCATCGCACAATTACCCCGCTTATAGAGCAACAAAAGATCCCCGGTATGGCGGTAGCGGTAATTTATCAGGGTAAACCTTATTACTTTACCTGGGGCTATGCGGACATCGCCAAAAAGCAGCCCGTCACACAGCAAACGTTGTTTGAGTTAGGTTCGGTCAGCAAAACATTTACGGGCGTGCTTGGTGGCGACGCTATTGCTCGAGGGGAAATCAAGTTAAGCGATCCCACAACAAAATACTGGCCTGAACTTACCGCTAAACAGTGGAATGGGATCACACTATTACATCTCGCAACCTACACCGCTGGCGGCCTG…
20k_concatenated-long-orfs_BDPN01000002.1_seq1@@@class_c	c18		ATGTTCAAAACGACGCTCTGCGCCTTATTAATTACCGCCTCTTGCTCCGCACTTTCCGCCCCGCAACAGCTCAACGAGATTGTGCATCGCACAATTACCCCGCTTATAGAGCAACAAAAGATCCCCGGTATGGCGGTGGCGGTAATTTATCAGGGTAAACCTTATTACTTTACCTGGGGCTATGCGGACATCGCCAAAAAGCAGCCCGTCACACAGCAAACGCTGTTTGAGTTAGGCTCGGTCAGCAAAACATTTACGGGCGTACTTGGTGGCGACGCTATTGCACGAGGGGAAATCAAGTTAAGCGATCCCGCGACAAAATACTGGCCTGAACTTACCGCTAAACAGTGGAATGGGATCACACTATTACATCTCGCAACCTACACTGCTGGCGGCCTG…
20k_concatenated-long-orfs_BDPG01000043.1_seq1@@@class_c	c18		ATGTTCAAAACGACGCTCTGCGCCTTATTAATTACCGCCTCTTGCTCCACATTTGCTGCCCCTCAACAAATCAACGATATTGTGCATCGCACAATTACCCCGCTTATAGANNNNNNNNNNNNNNNNNNNNNNNNNNNNNNNNNNNNNNNNNNNNNNNNNNNNNNNNNGGCGGTAATTTATCAGGGTAAACCTTATTACTTTACCTGGGGCTATGCGGACATCGCCAAAAAGCAGCCCGTCACACAGCAAACGTTGTTTGAGTTAGGTTCGGTCAGCAAAACATTTACTGGCGTGCTTGGTGGCGACGCTATTGCTCGAGGGGAAATCAAGTTAAGCGATCCCACAACAAAATACTGGCCTGAACTTACCGCTAAACAGTGGAATGGGATCACACTATTA…
20k_concatenated-long-orfs_BDLM01000029.1_seq1@@@class_c	c18		ATGTTCAAAACGACGCTCTGCGCCTTATTAATTACCGCCTCTTGCTCCACATTTGCTGCCCCCCAAAAAATCAACGATATTGTGCATCGCACAATTACCCCGCTTATAGAGCAACAAAAGATCCCCGGTATGGCGGTGGCGGTAATTTATCAGGGTAAACCTTATTACTTTACCTGGGGCTATGCGGACATCGCCAAAAAGCAGCCCGTCACACAGCAAACGTTGTTTGAGTTAGGTTCGGTCAGCAAAACATTTACGGGCGTGCTTGGTGGCGACGCTATTGCTCGAGGGGAAATCAAGTTAAGCGATCCCGCAACAAAATACTGGCCTGAACTTACCGCTAAACAGTGGAACGGGATCACACTATTACATCTCGCAACCTACACCGCTGGCGGCCTG…
20k_concatenated-long-orfs_AZOU01000143.1_seq1@@@class_c	c18		ATGGAAACCAGACCTTNNNNNNNNNNNNNNNNNNNNNNNNNNNNNNNNNNNNNNNNNNNNNNNNNNNNNNNNNNNNNNNNNNNNNNNNNNNNNNNGCTCTGCGCCTTATTAATTACCGCCTCTTACTCCACATTTGCTGCCCCTCAACAAATCAACGATATTGTGCATCGCACAATTACCCCGCTTATAGAGCAACAAAAGATCCCCGGTATGGCGGTGGCGGTAATTTATCAGGGTAAACCTTATTACTTTACCTGGGGCTATGCGGACATCGCCAAAAAGCAGCCCGTCACACAGCAAACGTTGTTTGAGTTAGGTTCGGTCAGCAAAACATTTACGGGCGTGCTTGGTGGCGACGCTATTGCTCGAGGGGAAATCAAGTTAAGCGATCCCGCAACA…
20k_concatenated-long-orfs_AQGO01000062.1_seq1@@@class_c	c18		ATGTTCAAAACGACGCTCTGCGCCTTATTAATTACCGCCTCTTGCTCCACATTTGCTGCCCCCCAAAAAATCAACGATATTGTGCATCGCACAATTACCCCGCTTATAGAGCAACAAAAGATCCCGGGTATGGCGGTGGCGGTAATTTATCAGGGTAAACCTTATTACTTTACCTGGGGCTATGCGGACATCGCCAAAAAGCAGCCCGTCACACAGCAAACGTTGTTTGAGTTAGGTTCGGTCAGCAAAACATTTACGGGCGTGCTTGGTGGCGACGCTATTGCTCGAGGGGAAATCAAGTTAAGCGATCCCGCAACAAAATACTGGCCTGAACTTACCGCTAAACAGTGGAACGGGATCACACTATTACATCTCGCAACCTACACCGCTGGCGGCCTG…
20k_concatenated-long-orfs_AQCW01000163.1_seq1@@@class_c	c18		ATGTTCAAAACGACGCTCTGCGCCTTATTAATTACCGCCTCTTGCTCCACATTTGCTGCCCCCCAAAAAATCAACGATATTGTGCATCGCACAATTACCCCGCTTATAGAGCAACAAAAGATCCCCGGTATGGCGGTGGCGGTAATTTATCAGGGTAAACCTTATTACTTTACCTGGGGCTATGCGGACATCGCCAAAAAGCAGCCCGTCACACAGCAAACGTTGTTTGAGTTAGGTTCGGTCAGCAAAACATTTACGGGCGTGCTTGGTGGCGACGCTATTGCTCGAGGGGAAATCAAGTTAAGCGATCCCGCAACAAAATACTGGCCTGAACTTACCGCTAAACAGTGGAACGTGATCACACTATTACATCTCGCAACCTACACCGCTGGCGGCCTG…
20k_concatenated-long-orfs_AQCT01000146.1_seq1@@@class_c	c18		ATGTTCAAAACGACGCTCTGCGCCTTATTAATTACCGCCTCTTGCTCCACATTTGCTGCCCCCCAAAAAATCAACGATATTGTGCATCGCACAATTACCCCGCTTATAGAGCAACAAAAGATCCCCGGTATGGCGGTGGCGGTAATTTATCAGGGTAAACCTTATTACTTTACCTGGGGCTATGCGGACATCGCCAAAAAGCAGCCCGTCACACAGCAAACGTTGTTTGAGTTAGGTTCGGTCAGCAAAACATTTACGGGCGTGCTTGGTGGCGACGCTATTGCTCGAGGGGAAATCAAGTTAAGCGATCCCGCAACAAAATACTGGCCTGAACTTACCGCTAAACAGTGGAACGTGATCACACTATTACATCTCGCAACCTACCCCGCTGGCGGCCTG…
20k_concatenated-long-orfs_AQCR01000146.1_seq1@@@class_c	c18		ATGTTCAAAACGACGCTCTGCGCCTTATTAATTACCGCCTCTTGCTCCACATTTGCTGCCCCCCAAAAAATCAACGATATTGTGCATCGCACAATTACCCCGCTTATAGAGCAACAAAAGATCCCCGGTATGGCGGTGGCGGTAATTTATCAGGGTAAACCTTATTACTTTACCTGGGGCTATGCGGACATCGCCAAAAAGCAGCCCGTCACACAGCAAACGTTGTTTGAGTTAGGTTCGGTCAGCAAAACATTTACGGGCGTGCTTGGTGGCGACGCTATTGCTCGAGGGGAAATCAAGTTAAGCGATCCCGCAACAAAATACTGGCCTGAACTTACCGCTAAACAGTGGAACGTGATCACACTATTACATCTCGCAACCTACACCGCTGGCGGCCTG…
20k_concatenated-long-orfs_AQBR01000116.1_seq1@@@class_c	c18		ATGTTCAAAACGACGCTCTGCGCCTTATTAATTACCGCCTCTTGCTCCACATTTGCTGCCCCCCAAAAAATCAACGATATTGTGCATCGCACAATTACCCCGCTTATAGAGCAACAAAAGATCCCCGGTATGGCGGTGGCGGTAATTTATCAGGGTAAACCTTATTACTTTACCTGGGGCTATGCGGACATCGCCAAAAAGCAGCCCGTCACACAGCAAACGTTGTTTGAGTTAGGTTCGGTCAGCAAAACATTTACGGGCGTGCTTGGTGGCGACGCTATTGCTCGAGGGGAAATCAAGTTAAGCGATCCCGCAACAAAATACTGGCCTGAACTTACCGCTAAACAGTGGAACGGGATCACACTATTACATCTCGCAACCTACACCGCTGGCGGCCTG…
20k_concatenated-long-orfs_APYX01000079.1_seq1@@@class_c	c18		ATGTTCAAAACGACGCTCTGCGCCTTATTAATTACCGCCTCTTGCTCCACATTTGCTGCCCCCCAAAAAATCAACGATATTGTGCATCGCACAATTACCCCGCTTATAGAGCAACAAAAGATCCCCGGTATGGCGGTGGCGGTAATTTATCAGGGTAAACCTTATTACTTTACCTGGGGCTATGCGGACATCGCCAAAAAGCAGCCCGTCACACAGCAAACGTTGTTTGAGTTAGGTTCGGTCAGCAAAACATTTACGGGCGTGCTTGGTGGCGACGCTATTGCTCGAGGGGAAATCAAGTTAAGCGATCCCGCAACAAAATACTGGCCTGAACTTACCGCTAAACAGTGGAACGGGATCACACTATTACATCTCGCAACCTACACCGCTGGCGGCCTG…
20k_concatenated-long-orfs_APYV01000118.1_seq1@@@class_c	c18		ATGTTCAAAACGACGCTCTGCGCCTTATTAATTACCGCCTCTTGCTCCACATTTGCTGCCCCCCAAAAAATCAACGATATTGTGCATCGCACAATTACCCCGCTTATAGAGCAACAAAAGATCCCCGGTATGGCGGTGGCGGTAATTTATCAGGGTAAACCTTATTACTTTACCTGGGGCTATGCGGACATCGCCAAAAAGCAGCCCGTCACACAGCAAACGTTGTTTGAGTTAGGTTCGGTCAGCAAAACATTTACGGGCGTGCTTGGTGGCGACGCTATTGCTCGAGGGGAAATCAAGTTAAGCGATCCCGCAACAAAATACTGGCCTGAACTTACCGCTAAACAGTGGAACGGGATCACACTATTACATCTCGCAACCTACCCCGCTGGCGGCCTG…
20k_concatenated-long-orfs_APXA01000331.1_seq1@@@class_c	c18		ATGTTCAAAACGACGCTCTGCGCCTTATTAATTACCGCCTCTTGCTCCACATTTGCTGCCCCCCAAAAAATCAACGATATTGTGCATCGCACAATTACCCCGCTTATAGAGCAACAAAAGATCCCCGGTATGGCGGTGGCGGTAATTTATCAGGGTAAACCTTATTACTTTACCTGGGGCTATGCGGACATCGCCAAAAAGCAGCCCGTCACACAGCAAACGTTGTTTGAGTTAGGTTCGGTCAGCAAAACATTTACGGGCGTGCTTGGTGGCGACGCTATTGCTCGAGGGGAAATCAAGTTAAGCGATCCCGCAACAAAATACTGGCCTGAACTTACCGCTAAACAGTGGAACGGGATCACACTATTACATCTCGCAACCTACACCGCTGGCGGCCTG…
20k_concatenated-long-orfs_AOQX01000032.1_seq1@@@class_c	c18		ATGTTCAAAACGACGCTCTGCACCTTATTAATTACCGCCTCTTGCTCCACATTTGCCGCCCCTCAACAAATCAACGATATTGTGCATCGCACAATTACCCCGCTTATAGAGCAACAAAAGATCCCCGGTATGGCGGTAGCGGTAATTTATCAGGGTAAACCTTATTACTTTACCTGGGGCTATGCGGACATCGCCAAAAAGCAGCCCGTCACACAGCAAACGTTGTTTGAGTTAGGTTCGGTCAGCAAAACATTTACGGGCGTGCTTGGTGGCGACGCTATTGCTCGAGGGGAAATCAAGTTAAGCGATCCCACAACAAAATACTGGCCTGAACTTACCGCTAAACAGTGGAATGGGATCACACTATTACATCTCGCAACCTACACCGCTGGCGGCCTG…
20k_concatenated-long-orfs_AOQF01000024.1_seq1@@@class_c	c18		ATGCTCAAAACGACGCTCTGCACCTTATTAATTACCGCCTCTTGCTCCACATTTGCCGCCCCTCAACAAATCAACGATATTGTGCATCGCACAATTACCCCGCTTATAGAGCAACAAAAGATCCCCGGTATGGCGGTGGCGGTAATTTATCAGGGTAAACCTTATTACTTTACCTGGGGCTATGCGGACATCGCCAAAAAGCAGCCCGTCACACAGCAAACGTTGTTTGAGTTAGGTTCGGTCAGCAAAACATTTACGGGCGTGCTTGGTGGCGACGCTATTGCTCGAGGGGAAATCAAGTTAAGCGATCCCACAACAAAATACTGGCCTGAACTTACCGCTAAACAGTGGAATGGGATCACACTATTACATCTCGCAACCTACACCGCTGGCGGCCTG…
20k_concatenated-long-orfs_ANXR01000076.1_seq1@@@class_c	c18		ATGTTCAAAACGACGCTCTGCGCCTTATTAATTACCGCCTCTTGCTCCACATTTGCTGCCCCTCAACAAATCAACGATATTGTGCATCGCACAATTACCCCGCTTATAGAGCAACAAAAGATCCCCGGTATGGCGGTGGCGGTAATTTATCAGGGTAAACCTTATTACTTTACCTGGGGCTATGCGGACATCGCCAAAAAGCAGCCCGTCACACAGCAAACGTTGTTTGAGTTAGGTTCGGTCAGCAAAACATTTACGGGCGTGCTTGGTGGCGACGCTATTGCTCGAGGGGAAATCAAGTTAAGCGATCCCGCAACAAAATACTGGCCTGAACTTACCGCTAAACAGTGGAACGGGATCACGCTATTACATCTCGCAACCTACACCGCTGGCGGCCTG…
20k_concatenated-long-orfs_AMWM01000257.1_seq1@@@class_c	c18		ATGTTCAAAACGACGCTCTGCGCCTTATTAATTACCGCCTCTTGCTCCACATTTGCTGCCCCTCAACAAATCAACGATATTGTGCATCGCACAATTACCCCGCTTATAGAGCAACAAAAGATCCCCGGTATGGCGGTGGCGGTAATTTATCAGGGTAAACCTTATTACTTTACCTGGGGCTATGCGGACATCGCCAAAAAGCAGCCCGTCACACAGCAAACGTTGTTTGAGTTAGGTTCGGTCAGCAAAACATTTACGGGCGTGCTTGGTGGCGACGCTATTGCTCGAGGGGAAATCAAGTTAAGCGATCCCGCAACAAAATACTGGCCTGAACTTACCGCTAAACAGTGGAATGGGATCACACTATTACATCTTGCGACCTACACCGCTGGCGGCCTG…
20k_concatenated-long-orfs_AMKF01000152.1_seq1@@@class_c	c18		ATGTTCAAAACGACGCTCTGCGCCTTATTAATTACCGCCTCTTGCTCCACATTTGCTGCCCCTCAACAAATCAACGATATTGTGCATCGCACAATTACCCCGCTTATAGAGCAACAAAAGATCCCCGGTATGGCGGTGGCGGTAATTTATCAGGGTAAACCTTATTACTTTACCTGGGGCTATGCGGACATCGCCAAAAAGCAGCCCGTCACACAGCAAACGTTGTTTGAGTTAGGTTCGGTCAGCAAAACATTTACGGGCGTGCTTGGTGGCGACGCTATTGCTCGAGGGGAAATCAAGTTAAGCGATCCCGCAACAAAATACTGGCCTGAACTTACCGCTAAACAGTGGAATGGGATCACACTATTACATCTTGCGACCTACACCGCTGGCGGCCTG…
20k_concatenated-long-orfs_AMKC01000211.1_seq1@@@class_c	c18		ATGTTCAAAACGACGCTCTGCGCCTTATTAATTACCGCCTCTTGCTCCACATTTGCTGCCCCTCAACAAATCAACGATATTGTGCATCGCACAATTACCCCGCTTATAGAGCAACAAAAGATCCCCGGTATGGCGGTGGCGGTAATTTATCAGGGTAAACCTTATTACTTTACCTGGGGCTATGCGGACATCGCCAAAAAGCAGCCCGTCACACAGCAAACGTTGTTTGAGTTAGGTTCGGTCAGCAAAACATTTACGGGCGTGCTTGGTGGCGACGCTATTGCTCGAGGGGAAATCAAGTTAAGCGATCCCGCAACAAAATACTGGCCTGAACTTACCGCTAAACAGTGGAATGGGATCACACTATTACATCTTGCGACCTACACCGCTGGCGGCCTG…
20k_concatenated-long-orfs_AMJU01000272.1_seq1@@@class_c	c18		ATGTTCAAAACGACGCTCTGCGCCTTATTAATTACCGCCTCTTGCTCCACATTTGCTGCCCCTCAACAAATCAACGATATTGTGCATCGCACAATTACCCCGCTTATAGAGCAACAAAAGATCCCCGGTATGGCGGTGGCGGTAATTTATCAGGGTAAACCTTATTACTTTACCTGGGGCTATGCGGACATCGCCAAAAAGCAGCCCGTCACACAGCAAACGTTGTTTGAGTTAGGTTCGGTCAGCAAAACATTTACGGGCGTGCTTGGTGGCGATGCTATTGCTCGAGGGGAAATCAAGTTAAGCGATCCCGCAACAAAATACTGGCCTGAACTTACCGCTAAACAGTGGAATGGGATCACACTATTACATCTTGCGACCTACACCGCTGGCGGCCTG…
20k_concatenated-long-orfs_AMJR01000170.1_seq1@@@class_c	c18		ATGGCGGGCCGTTTTGTATGGAAACCAGACCTTATGTTCAAAACGACGCTCTGCGCCTTATTAATTACCGCCTCTTGCTCCACATTTGCTGCCCCTCAACAAATCAACGATATTGTGCATCGCACAATTACCCCGCTTATAGAGCAACAAAAGATCCCCGGTATGGCGGTGGCGGTAATTTATCAGGGTAAACCTTATTACTTTACCTGGGGCTATGCGGACATCGCCAAAAAGCAGCCCGTCACACAGCAAACGTTGTTTGAGTTAGGTTCGGTCAGCAAAACATTTACGGGCGTGCTTGGTGGCGACGCTATTGCTCGAGGGGAAATCAAGTTAAGCGATCCCGCAACAAAATACTGGCCTGAACTTACTGCTAAACAGTGGAATGGGATCACACTA…
20k_concatenated-long-orfs_AKNA01000093.1_seq1@@@class_c	c18		ATGGCGGGCCGTTTTGTATGGAAACCAGACCTTATGTTCAAAACGACACTCTGCGCCTTATTAATTACCGCCTCTTGCTCCACATTTGCTGCCCCTCAACAAATCAACGATATTGTGCATCGCACAATTACCCCGCTTATAGAGCAACAAAAGATCCCGGGTATGGCGGTGGCGGTAATTTATCAGGGTAAACCTTATTACTTTACCTGGGGCTATGCGGACATCGCCAAAAAGCAGCCCGTCACACAGCAAACGTTGTTTGAGTTAGGTTCGGTCAGCAAAACATTTACGGGCGTGCTTGGTGGCGACGCTATTGCTCGAGGGGAAATCAAGTTAAGCGATCCCGCAACAAAATACTGGCCTGAACTTACCGCTAAACAGTGGAACGGGATCACACTA…
20k_concatenated-long-orfs_AJWO01000038.1_seq1@@@class_c	c18		ATGTTCAAAACGACGCTCTGCACCTTATTAATTACCGCCTCTTGCTCCACATTTGCCGCACCTCAACAAATCAACGATATTGTGCATCGCACAATTACCCCGCTTATAGAGCAACAAAAGATCCCCGGTATGGCGGTAGCGGTAATTTATCAGGGTAAACCTTATTACTTTACCTGGGGCTATGCGGACATCGCCAAAAAGCAGCCCGTCACACAGCAAACGTTGTTTGAGTTAGGTTCGGTCAGCAAAACATTTACGGGCGTGCTTGGTGGCGACGCTATTGCTCGAGGGGAAATCAAGTTAAGCGATCCCACAACAAAATACTGGCCTGAACTTACCGCTAAACAGTGGAATGGGATCACACTATTACATCTCGCAACCTACACCGCTGGCGGCCTG…
20k_concatenated-long-orfs_AIFB01000074.1_seq1@@@class_c	c18		ATGTTCAAAACGACGCTCTGCGCCTTATTAATTACCGCCTCTTGCTCCACATTTGCTGCCCCTCAACAAATCAACGATATTGTGCATCGCACAATTACCCCGCTTATAGAGCAACAAAAGATCCCCGGTATGGCGGTGGCGGTAATTTATCAGGGTAAACCTTATTACTTTACCTGGGGCTATGCGGACATCGCCAAAAAGCAGCCCGTCACACAGCAAACGTTGTTTGAGTTAGGTTCGGTCAGCAAAACATTTACGGGCGTGCTTGGTGGCGACGCTATTGCTCGAGGGGAAATCAAGTTAAGCGATCCCGCAACAAAATACTGGCCTGAACTTACCGCTAAACAGTGGAATGGGATCACACTATTACATCTTGCGACCTACACCGCTGGCGGCCTG…
20k_concatenated-long-orfs_AICE01000043.1_seq1@@@class_c	c18		ATGTTCAAAACGACGCTCTGCACCTTATTAATTACCGCCTCTTGCTCCACATTTGCCGCACCTCAACAAATCAACGATATTGTGCATCGCACAATTACCCCGCTTATAGAGCAACAAAAGATCCCCGGTATGGCGGTGGCGGTAATTTATCAGGGTAAACCTTATTACTTTACCTGGGGCTATGCGGACATCGCCAAAAAGCAGCCCGTCACACAGCAAACGTTGTTTGAGTTAGGTTCGGTCAGCAAAACATTTACGGGCGTGCTTGGTGGCGACGCTATTGCTCGAGGGGAAATCAAGTTAAGCGATCCCACAACAAAATACTGGCCTGAACTTACCGCTAAACAGTGGAATGGGATCACACTATTACATCTCGCAACCTACACCGCTGGCGGCCTG…
20k_concatenated-long-orfs_AIAP01000070.1_seq1@@@class_c	c18		ATGTTCAAAACGACGCTCTGCACCTTATTAATTACCGCCTCTTGCTCCACATTTGCCGCCCCTCAACAAATCAACGATATTGTGCATCGCACAATTACCCCGCTTATAGAGCAACAAAAGATCCCCGGTATGGCGGTAGCGGTAATTTATCAGGGTAAACCTTATTACTTTACCTGGGGCTATGCGGACATCGCCAAAAAGCAGCCCGTCACACAGCAAACGTTGTTTGAGTTAGGTTCGGTCAGCAAAACATTTACGGGCGTGCTTGGTGGCGACGCTATTGCTCGAGGGGAAATCAAGTTAAGCGATCCCACAACAAAATACTGGCCTGAACTTACCGCTAAACAGTGGAATGGGATCACACTATTACATCTCGCAACCTACACCGCTGGCGGCCTG…
20k_concatenated-long-orfs_AFOW01000049.1_seq1@@@class_c	c18		ATGTTCAAAACGACGCTCTGCGCCTTATTAATTACCGCCTCTTGCTCCACATTTGCTGCCCCTCAACAAATCAACGATATTGTGCATCGCACAATTACCCCGCTTATAGAGCAACAAAAGATCCCCGGTATGGCGGTGGCGGTAATTTATCAGGGTAAACCTTATTACTTTACCTGGGGCTATGCGGACATCGCCAAAAAGCAGCCCGTCACACAGCAAACGTTGTTTGAGTTAGGTTCGGTCAGCAAAACATTTACGGGCGTGCTTGGTGGCGACGCTATTGCTCGAGGGGAAATCAAGTTAAGCGATCCCGCAACAAAATACTGGCCTGAACTTACCGCTAAACAGTGGAATGGGATCACACTATTACATCTTGCGACCTACACCGCTGGCGGCCTG…
20k_concatenated-long-orfs_AFGX01000001.1_seq1@@@class_c	c18		ATGTTCAAAACGACGCTCTGCGCCTTATTAATTACCGCCTCTTGCTCCACATTTGCTGCCCCTCAACAAATCAACGATATTGTGCATCGCACAATTACCCCGCTTATAGAGCAACAAAAGATCCCCGGTATGGCGGTGGCGGTAATTTATCAGGGTAAACCTTATTACTTTACCTGGGGCTATGCGGACATCGCCAAAAAGCAGCCCGTCACACAGCAAACGTTGTTTGAGTTAGGTTCGGTCAGCAAAACATTTACGGGCGTGCTTGGTGGCGACGCTATTGCTCGAGGGGAAATCAAGTTAAGCGATCCCGCAACAAAATACTGGCCTGAACTTACCGCTAAACAGTGGAATGGGATCACACTATTACATCTTGCGACCTACACCGCTGGCGGCCTG…
20k_concatenated-long-orfs_AFGW01000008.1_seq1@@@class_c	c18		ATGTTCAAAACGACGCTCTGCGCCTTATTAATTACCGCCTCTTGCTCCACATTTGCTGCCCCTCAACAAATCAACGATATTGTGCATCGCACAATTACCCCGCTTATAGAGCAACAAAAGATCCCCGGTATGGCGGTGGCGGTAATTTATCAGGGTAAACCTTATTACTTTACTTGGGGCTATGCGGACATCGCCAAAAAGCAGCCCGTCACACAGCAAACGTTGTTTGAGTTAGGTTCGGTCAGCAAAACATTTACGGGCGTGCTTGGTGGCGACGCTATTGCTCGAGGGGAAATCAAGTTAAGCGATCCCGCAACAAAATACTGGCCTGAACTTACCGCTAAACAGTGGAATGGGATCACACTATTACATCTTGCGACCTACACCGCTGGCGGCCTG…
20k_concatenated-long-orfs_AFDZ01000030.1_seq1@@@class_c	c18		ATGTTCAAAACGACGCTCTGCGCCTTATTAATTACCGCCTCTTGCTCCACATTTGCTGCCCCTCAACAAATCAACGATATTGTGCATCGCACAATTACCCCGCTTATAGAGCAACAAAAGATCCCCGGTATGGCGGTGGCGGTAATTTATCAGGGTAAACCTTATTACTTTACCTGGGGCTATGCGGACATCGCCAAAAAGCAGCCCGTCACACAGCAAACGTTGTTTGAGTTAGGTTCGGTCAGCAAAACATTTACGGGCGTGCTTGGTGGCGACGCTATTGCTCGAGGGGAAATCAAGTTAAGCGATCCCGCAACAAAATACTGGCCTGAACTTACCGCTAAACAGTGGAACGGGATCACACTATTACATCTCGCAACCTACACCGCTGGCGGCCTG…
20k_concatenated-long-orfs_AFAG02000007.1_seq1@@@class_c	c18		ATGCTCAAAACGACGCTCTGCACCTTATTAATTACCGCCTCTTGCTCCACATTTGCCGCCCCTCAACAAATCAACGATATTGTGCATCGCACAATTACCCCGCTTATAGAGCAACAAAAGATCCCCGGTATGGCGGTGGCGGTAATTTATCAGGGTAAACCTTATTACTTTACCTGGGGCTATGCGGACATCGCCAAAAAGCAGCCCGTCACACAGCAAACGTTGTTTGAGTTAGGTTCGGTCAGCAAAACATTTACGGGCGTGCTTGGTGGCGACGCTATTGCTCGAGGGGAAATCAAGTTAAGCGATCCCACAACAAAATACTGGCCTGAACTTACCGCTAAACAGTGGAATGGGATCACACTATTACATCTCGCAACCTACACCGCTGGCGGCCTG…
20k_concatenated-long-orfs_AEYT01000050.1_seq1@@@class_c	c18		ATGGCGGGCCGTTTTGTATGGAAACCAGACCCTATGTTCAAAACGACGCTCTGCACCTTATTAATTACCGCCTCTTGCTCCACATTTGCCGCACCTCAACAAATCAACGATATTGTGCATCGCACAATTACCCCGCTTATAGAGCAACAAAAGATCCCCGGTATGGCGGTAGCGGTAATTTATCAGGGTAAACCTTATTACTTTACCTGGGGCTATGCGGACATCGCCAAAAAGCAGCCCGTCACACAGCAAACGTTGTTTGAGTTAGGTTCGGTCAGCAAAACATTTACGGGCGTGCTTGGTGGCGACGCTATTGCTCGAGGGGAAATCAAGTTAAGCGATCCCACAACAAAATACTGGCCTGAACTTACCGCTAAACAGTGGAATGGGATCACACTA…
20k_concatenated-long-orfs_AERT01000027.1_seq1@@@class_c	c18		ATGTTCAAAACGACGCTCTGCACCTTATTAATTACCGCCTCTTGCTCCACATTTGCCGCACCTCAACAAATCAACGATATTGTGCATCGCACAATTACCCCGCTTATAGAGCAACAAAAGATCCCCGGTATGGCGGTAGCGGTAATTTATCAGGGTAAACCTTATTACTTTACCTGGGGCTATGCGGACATCGCCAAAAAGCAGCCCGTCACACAGCAAACGTTGTTTGAGTTAGGTTCGGTCAGCAAAACATTTACGGGCGTGCTTGGTGGCGACGCTATTGCTCGAGGGGAAATCAAGTTAAGCGATCCCACAACAAAATACTGGCCTGAACTTACCGCTAAACAGTGGAATGGGATCACACTATTACATCTCGCAACCTACACCGCTGGCGGCCTG…
20k_concatenated-long-orfs_AELD01000002.1_seq1@@@class_c	c18		ATGTTCAAAACGACGCTCTGCGCCTTATTAATTACCGCCTCTTGCTCCACATTTGCTGCCCCCCAAAAAATCAACGATATTGTGCATCGCACAATTACCCCGCTTATAGAGCAACAAAAGATCCCCGGTATGGCGGTGGCGGTAATTTATCAGGGTAAACCTTATTACTTTACCTGGGGCTATGCGGACATCGCCAAAAAGCAGCCCGTCACACAGCAAACGTTGTTTGAGTTAGGTTCGGTCAGCAAAACATTTACGGGCGTGCTTGGTGGCGACGCTATTGCTCGAGGGGAAATCAAGTTAAGCGATCCCGCAACAAAATACTGGCCTGAACTTACCGCTAAACAGTGGAACGGGATCACACTATTACATCTCGCAACCTACACCGCTGGCGGCCTG…
20k_concatenated-long-orfs_AEFA01000020.1_seq1@@@class_c	c18		ATGCTCAAAACGACGCTCTGCACCTTATTAATTACCGCCTCTTGCTCCACATTTGCCGCCCCTCAACAAATCAACGATATTGTGCATCGCACAATTACCCCGCTTATAGATCAACAAAAGATCCCCGGTATGGCGGTGGCGGTAATTTATCAGGGTAAACCTTATTACTTTACCTGGGGCTATGCGGACATCGCCAAAAAGCAGCCCGTCACACAGCAAACGTTGTTTGAGTTAGGTTCGGTCAGCAAAACATTTACGGGCGTGCTTGGTGGCGACGCTATTGCTCGAGGGGAAATCAAGTTAAGCGATCCCACAACAAAATACTGGCCTGAACTTACCGCTAAACAGTGGAATGGGATCACACTATTACATCTCGCAACCTACACCGCTGGCGGCCTG…
20k_concatenated-long-orfs_AE014075.1_seq1@@@class_c	c18		ATGTTCAAAACGACGCTCTGCACCTTATTAATTACCGCCTCTTGCTCCACATTTGCCGCCCCTCAACAAATCAACGATATTGTGCATCGCACAATTACCCCGCTTATAGAGCAACAAAAGATCCCCGGTATGGCGGTAGCGGTAATTTATCAGGGTAAACCTTATTACTTTACCTGGGGCTATGCGGACATCGCCAAAAAGCAGCCCGTCACACAGCAAACGTTGTTTGAGTTAGGTTCGGTCAGCAAAACATTTACGGGCGTGCTTGGTGGCGACGCTATTGCTCGAGGGGAAATCAAGTTAAGCGATCCCACAACAAAATACTGGCCTGAACTTACCGCTAAACAGTGGAATGGGATCACACTATTACATCTCGCAACCTACACCGCTGGCGGCCTG…
20k_concatenated-long-orfs_ADUS01000023.1_seq1@@@class_c	c18		ATGTTCAAAACGACGCTCTGCACCTTATTAATTACCGCCTCTTGCTCCACATTTGCCGCCCCTCAACAAATCAACGATATTGTGCATCGCACAATTACCCCGCTTATAGAGCAACAAAAGATCCCCGGTATGGCGGTGGCGGTAATTTATCAGGGTAAACCTTATTACTTTACCTGGGGCTATGCGGACATCGCCAAAAAGCAGCCCGTCACACAGCAAACGTTGTTTGAGTTAGGTTCGGTCAGCAAAACATTTACGGGCGTGCTTGGTGGCGACGCTATTGCTCGAGGGGAAATCAAGTTAAGCGATCCCACAACAAAATACTGGCCTGAACTTACCGCTAAACAGTGGAATGGGATCACACTATTACATCTCGCAACCTACACCGCTGGCGGCCTG…
20k_concatenated-long-orfs_ADKG01000023.1_seq1@@@class_c	c18		ATGCTCAAAATGACGCTCTGCGCCTTACTGATTACCGCCTCTTGCTCCGCACTTGCCGCCCCCCAACAGCTCAACGATATTGTGCATCGCACAATGAATCCGCTTATAGAACAACAAAAAATCCCGGGCATGGCCGTTGCAGTGATTTATCAGGGCAAACCTTATTACTTTACCTGGGGCTATGCGGACGTAGATAAGAAGCAGCCCGTCACGCAGCAAACGTTGTTTGAGTTAGGCTCGGTCAGCAAAACATTTACGGGCGTACTTGGTGGCGACACTATTGCTCGAGGGGAAATAAATCTAAGCGATCCCGTCACAAAATACTGGCCTGAACTTACCGCTAAACAGTGGAACGGGATCACGCTATTACATCTCGCAACCTACACCGCTGGCGGCCTG…
20k_concatenated-long-orfs_ADKB01000025.1_seq1@@@class_c	c18		ATGTTCAAAACGACGCTCTGCGCCTTATTAATTACCGCCTCTTGCTCCACATTTGCTGCCCCCCAAAAAATCAACGATATTGTGCATCGCACAATTACCCCGCTTATAGAGCAACAAAAGATCCCGGGTATGGCGGTGGCGGTAATTTATCAGGGTAAACCTTATTACTTTACCTGGGGCTATGCGGACATCGCCAAAAAGCAGCCCGTCACACAGCAAACGTTGTTTGAGTTAGGTTCGGTCAGCAAAACATTTACGGGCGTGCTTGGTGGCGACGCTATTGCTCGAGGGGAAATCAAGTTAAGCGATCCCGCAACAAAATACTGGCCTGAACTTACCGCTAAACAGTGGAACGGGATCACACTATTACATCTCGCAACCTACACCGCTGGCGGCCTG…
20k_concatenated-long-orfs_AAMJ02000042.1_seq1@@@class_c	c18		ATGGCGGGCCGTTTTGTATGGAAACCAGACCTTATGTTCAAAACGACACTCTGCGCCTTATTAATTACCGCCTCTTGCTCCACATTTGCTGCCCCTCAACAAATCAACGATATTGTGCATCGCACAATTACCCCGCTTATAGAGCAACAAAAGATCCCGGGTATGGCGGTGGCGGTAATTTATCAGGGTAAACCTTATTACTTTACCTGGGGCTATGCGGACATCGCCAAAAAGCAGCCCGTCACACAGCAAACGTTGTTTGAGTTAGGTTCGGTCAGCAAAACATTTACGGGCGTGCTTGGTGGCGACGCTATTGCTCGAGGGGAAATCAAGTTAAGCGATCCCGCAACAAAATACTGGCCTGAACTTACCGCTAAACAGTGGAACGGGATCACACTA…
20k_concatenated-long-orfs_AAAHEN010000082.1_seq1@@@class_c	c18		ATGCTCAAAACGACGCTCTGCACCTTATTAATTACCGCCTCTTGCTCCACATTTGCCGCCCCTCAACAAATCAACGATATTGTGCATCGCACAATTACCCCGCTTATAGAGCAACAAAAGATCCCCGGTATGGCGGTGGCGGTAATTTATCAGGGTAAACCTTATTACTTTACCTGGGGCTATGCGGACATCGCCAAAAAGCAGCCCGTCACACAGCAAACGTTGTTTGAGTTAGGTTCGGTCAGCAAAACATTTACGGGCGTGCTTGGTGGCGACGCTATTGCTCGAGGGGAAATCAAGTTAAGCGATCCCACAACAAAATACTGGCCTGAACTTACCGCTAAACAGTGGAATGGGATCACACTATTACATCTCGCAACCTACACCGCTGGCGGCCTG…
20k_concatenated-long-orfs_AAAHEN010000081.1_seq1@@@class_c	c18		ATGCTCAAAACGACGCTCTGCACCTTATTAATTACCGCCTCTTGCTCCACATTTGCCGCCCCTCAACAAATCAACGATATTGTGCATCGCACAATTACCCCGCTTATAGAGCAACAAAAGATCCCCGGTATGGCGGTGGCGGTAATTTATCAGGGTAAACCTTATTACTTTACCTGGGGCTATGCGGACATCGCCAAAAAGCAGCCCGTCACACAGCAAACGTTGTTTGAGTTAGGTTCGGTCAGCAAAACATTTACGGGCGTGCTTGGTGGCGACGCTATTGCTCGAGGGGAAATCAAGTTAAGCGATCCCACAACAAAATACTGGCCTGAACTTACCGCTAAACAGTGGAATGGGATCACACTATTACATCTCGCAACCTACACCGCTGGCGGCCTG…
20k_concatenated-long-orfs_AAAHEM010000123.1_seq1@@@class_c	c18		ATGTTCAAAACGACGCTCTGCACCTTATTAATTACCGCCTCTTGCTCCACATTTGCCGCCCCTCAACAAATCAACGATATTGTGCATCGCACAATTACCCCGCTTATAGAGCAACAAAAGATCCCCGGTATGGCGGTAGCGGTAATTTATCAGGGTAAACCTTATTACTTTACCTGGGGCTATGCGGACATCGCCAAAAAGCAGCCCGTCACACAGCAAACGTTGTTTGAGTTAGGTTCGGTCAGCAAAACATTTACGGGCGTGCTTGGTGGCGACGCTATTGCTCGAGGGGAAATCAAGTTAAGCGATCCCACAACAAAATACTGGCCTGAACTTACCGCTAAACAGTGGAATGGGATCACACTATTACATCTCGCAACCTACACCGCTGGCGGCCTG…
20k_concatenated-long-orfs_AAAGZE010000247.1_seq1@@@class_c	c18		ATGTTCAAAACGACGCTCTGCACCTTATTAATTACCGCCTCTTGCTCCACATTTGCCGCCCCTCAACAAATCAACGATATTGTGCATCGCACAATTACCCCGCTTATAGAGCAACAAAAGATCCCCGGTATGGCGGTAGCGGTAATTTATCAGGGTAAACCTTATTACTTTACCTGGGGCTATGCGGACATCGCCAAAAAGCAGCCCGTCACACAGCAAACGTTGTTTGAGTTAGGTTCGGTCAGCAAAACATTTACGGGCGTGCTTGGTGGCGACGCTATTGCTCGAGGGGAAATCAAGTTAAGCGATCCCACAACAAAATACTGGCCTGAACTTACCGCTAAACAGTGGAATGGGATCACACTATTACATCTCGCAACCTCCACCGCTGGCGGCCTG…
20k_concatenated-long-orfs_AAAGDO010000005.1_seq1@@@class_c	c18		ATGTTCAAAACGACGCTCTGCGCCTTATTAATTACCGCCTCTTGCTCCACATTTGCTGCCCCTCAACAAATCAACGATATTGTGCATCGCACAATTACCCCGCTTATAGAGCAACAAAAGATCCCGGGTATGGCGGTGGCGGTAATTTATCAGGGTAAACCTTATTACTTTACCTGGGGCTATGCGGACATCGCCAAAAAACAGCCCGTCACACAGCAAACGTTGTTTGAGTTAGGTTCGGTCAGCAAAACATTTACGGGCGTGCTTGGTGGCGACGCTATTGCTCGAGGGGAAATCAAGTTAAGCGATCCCACAACAAAATACTGGCCTGAACTTACCGCTAAACAGTGGAATGTGATCACACTATTACATCTCGCAACCTACACCGCTGGCGGCCTG…
20k_concatenated-long-orfs_AAAFRZ010000477.1_seq1@@@class_c	c18		ATGTTCAAAACGACGCTCTGCGCCTTATTAATTACCGCCTCTTGCTCCACATTTGCTGCCCCTCAACAAATCAACGATATTGTGCATCGCACAATTACCCCGCTTATAGAGCAACAAAAGATCCCCGGTATGGCGGTGGCGGTAATTTATCAGGGTAAACCTTATTACTTTACCTGGGGGTATGCGGACATCGCCAAAAAGCAGCCCGTCACACAGCAAACGTTGTTTGAGTTAGGTTCGGTCAGCAAAACATTTACGGGCGTGCTTGGTGGCGACGCTATTGCTCGAGGGGAAATCAAGTTAAGCGATCCCGCAACAAAATACTGGCCTGAACTTACCGCTAAACAGTGGAACGGGATCACACTATTACATCTCGCAACCTACACCGCTGGCGGCCTG…
20k_concatenated-long-orfs_AAAFRZ010000476.1_seq1@@@class_c	c18		ATGTTCAAAACGACGCTCTGCGCCTTATTAATTACCGCCTCTTGCTCCACATTTGCTGCCCCTCAACAAATCAACGATATTGTGCATCGCACAATTACCCCGCTTATAGAGCAACAAAAGATCCCCGGTATGGCGGTGGCGGTAATTTATCAGGGTAAACCTTATTACTTTACCTGGGGGTATGCGGACATCGCCAAAAAGCAGCCCGTCACACAGCAAACGTTGTTTGAGTTAGGTTCGGTCAGCAAAACATTTACGGGCGTGCTTGGTGGCGACGCTATTGCTCGAGGGGAAATCAAGTTAAGCGATCCCGCAACAAAATACTGGCCTGAACTTACCGCTAAACAGTGGAACGGGATCACACTATTACATCTCGCAACCTACACCGCTGGCGGCCTG…
20k_concatenated-long-orfs_AAAFRZ010000475.1_seq1@@@class_c	c18		ATGTTCAAAACGACGCTCTGCGCCTTATTAATTACCGCCTCTTGCTCCACATTTGCTGCCCCTCAACAAATCAACGATATTGTGCATCGCACAATTACCCCGCTTATAGAGCAACAAAAGATCCCCGGTATGGCGGTGGCGGTAATTTATCAGGGTAAACCTTATTACTTTACCTGGGGCTATGCGGACATCGCCAAAAAGCAGCCCGTCACACAGCAAACGTTGTTTGAGTTAGGTTCGGTCAGCAAAACATTTACGGGCGTGCTTGGTGGCGACGCTATTGCTCGAGGGGAAATCAAGTTAAGCGATCCCGCAACAAAATACTGGCCTGAACTTACCGCTAAACAGTGGAACGGGATCACACTATTACATCTCGCAACCTACACCGCTGGCGGCCTG…
20k_concatenated-long-orfs_AAAFRZ010000474.1_seq1@@@class_c	c18		ATGTTCAAAACGACGCTCTGCGCCTTATTAATTACCGCCTCTTGCTCCACATTTGCTGCCCCTCAACAAATCAACGATATTGTGCATCGCACAATTACCCCGCTTATAGAGCAACAAAAGATCCCCGGTATGGCGGTGGCGGTAATTTATCAGGGTAAACCTTATTACTTTACCTGGGGCTATGCGGACATCGCCAAAAAGCAGCCCGTCACACAGCAAACGTTGTTTGAGTTAGGTTCGGTCAGCAAAACATTTACGGGCGTGCTTGGTGGCGACGCTATTGCTCGAGGGGAAATCAAGTTAAGCGATCCCGCAACAAAATACTGGCCTGAACTTACCGCTAAACAGTGGAACGGGATCACACTATTACATCTCGCAACCTACACCGCTGGCGGCCTG…
20k_concatenated-long-orfs_AAAFRZ010000471.1_seq1@@@class_c	c18		ATGTTCAAAACGACGCTCTGCGCCTTATTAATTACCGCCTCTTGCTCCACATTTGCTGCCCCCCAAAAAATCAACGATATTGTGCATCGCACAATTACCCCGCTTATAGAGCAACAAAAGATCCCCGGTATGGCGGTGGCGGTAATTTATCAGGGTAAACCTTATTACTTTACCTGGGGGTATGCGGACATCGCCAAAAAGCAGCCCGTCACACAGCAAACGTTGTTTGAGTTAGGTTCGGTCAGCAAAACATTTACGGGCGTGCTTGGTGGCGACGCTATTGCTCGAGGGGAAATCAAGTTAAGCGATCCCGCAACAAAATACTGGCCTGAACTTACCGCTAAACAGTGGAACGGGATCACACTATTACATCTCGCAACCTACACCGCTGGCGGCCTG…
20k_concatenated-long-orfs_AAAFRZ010000470.1_seq1@@@class_c	c18		ATGTTCAAAACGACGCTCTGCGCCTTATTAATTACCGCCTCTTGCTCCACATTTGCTGCCCCCCAAAAAATCAACGATATTGTGCATCGCACAATTACCCCGCTTATAGAGCAACAAAAGATCCCCGGTATGGCGGTGGCGGTAATTTATCAGGGTAAACCTTATTACTTTACCTGGGGGTATGCGGACATCGCCAAAAAGCAGCCCGTCACACAGCAAACGTTGTTTGAGTTAGGTTCGGTCAGCAAAACATTTACGGGCGTGCTTGGTGGCGACGCTATTGCTCGAGGGGAAATCAAGTTAAGCGATCCCGCAACAAAATACTGGCCTGAACTTACCGCTAAACAGTGGAACGGGATCACACTATTACATCTCGCAACCTACACCGCTGGCGGCCTG…
20k_concatenated-long-orfs_AAAFRZ010000468.1_seq1@@@class_c	c18		ATGTTCAAAACGACGCTCTGCGCCTTATTAATTACCGCCTCTTGCTCCACATTTGCTGCCCCCCAAAAAATCAACGATATTGTGCATCGCACAATTACCCCGCTTATAGAGCAACAAAAGATCCCCGGTATGGCGGTGGCGGTAATTTATCAGGGTAAACCTTATTACTTTACCTGGGGCTATGCGGACATCGCCAAAAAGCAGCCCGTCACACAGCAAACGTTGTTTGAGTTAGGTTCGGTCAGCAAAACATTTACGGGCGTGCTTGGTGGCGACGCTATTGCTCGAGGGGAAATCAAGTTAAGCGATCCCGCAACAAAATACTGGCCTGAACTTACCGCTAAACAGTGGAACGGGATCACACTATTACATCTCGCAACCTACACCGCTGGCGGCCTG…
20k_concatenated-long-orfs_AAABPQ010000057.1_seq1@@@class_c	c18		ATGTTCAAAACGACACTCTGCGCCTTATTAATTACCGCCTCTTGCTCCACATTTGCTGCCCCTCAACAAATCAACGATATTGTGCATCGCACAATTACCCCGCTTATAGAGCAACAAAAGATCCCGGGTATGGCGGTGGCGGTAATTTATCAGGGTAAACCTTATTACTTTACCTGGGGCTATGCGGACATCGCCAAAAAGCAGCCCGTCACACAGCAAACGTTGTTTGAGTTAGGTTCGGTCAGCAAAACATTTACGGGCGTGCTTGGTGGCGACGCTATTGCTCGAGGGGAAATCAAGTTAAGCGATCCCGCAACAAAATACTGGCCTGAACTTACCGCTAAACAGTGGAACGGGATCACACTATTACATCTCGCAACCTACACCGCTGGCGGCCTG…
20k_concatenated-long-orfs_AAAAQY010000096.1_seq1@@@class_c	c18		ATGTTCAAAACGACGCTCTGCGCCTTATTAATTACCGCCTCTTGCTCCACATTTGCTGCCCCCCAAAAAATCAACGATATTGTGCATCGCACAATTACCCCGCTTATAGAGCAACAAAAGATCCCCGGTATGGCGGTGGCGGTAATTTATCAGGGTAAACCTTATTACTTTACCTGGGGCTATGCGGACATCGCCAAAAAGCAGCCCGTCACACAGCAAACGTTGTTTGAGTTAGGTTCGGTCAGCAAAACATTTACGGGCGTGCTTGGTGGCAACGCTATTGCTCGAGGGGAAATCAAGTTAAGCGATCCCGCAACAAAATACTGGCCTGAACTTACCGCTAAACAGTGGAACGGGATCACACTATTACATCTCGCAACCTACACCGCTGGCGGCCTG…
20k_concatenated-long-orfs_JSGB01000117.1_seq1@@@tet_efflux	c19	Yes	GTGAAACCCAACAGACCCCTGATCGTAATTCTGAGCACTGTCGCGCTCGACGCTGTCGGCATCGGCCTGATTATGCCGGTGCTGCCGGGCCTCCTGCGCGATCTGGTTCACTCGAACGACGTCACCGCCCACTATGGCATTCTGCTGGCGCTGTATGCGTTGATGCAATTTGCCTGCGCACCTGTGCTGGGCGCGCTGTCGGATCGTTTCGGGCGGCGGCCGGTCTTGCTCGTCTCGCTGGCCGGCGCTGCTGTCGACTACGCCATCATGGCGACGGCGCCTTTCCTTTGGGTTCTCTATATCGGGCGGATCGTGGCCGGCATCACCGGGGCGACTGGGGCGGTAGCCGGCGCTTATATTGCCGATATCACTGATGGCGATGAGCGCGCGCGGCACTTC…
20k_concatenated-long-orfs_CP014060.2_seq1@@@class_c	c20	Yes	ATGCGCGCTCCGGCAATGCCCCGTGTTTTCCCGCGGCCCAAGACCCTGACCTCGGCCCTGATCCTGAGCCTGGTGTTGGCCGGCGCCGCCTCGGCTAGCCCGGCCGCGACGCAGGCCGCCTCCCCGGCCGCCAGCGCACAGGCGCCCGCCGCCAGGTCATCCACGGCGCCGGCTGCCGCACCCGCCAAGGCCGATCGCGCCACGGCCGCCGTCGACGCCGCGGTGGCCGACGTCATGCGCCAGTACGGCATCGCCGGCATGGCCATCGGCGTCAGCCGCGACGGCGAGCAGCGCTTCTTCAACTACGGCGATGCCTCGCGCGAGCCGCGGCGCGCGGTCTCCAGCGACACGCTGTTCGAGCTGGGATCGATCAGCAAGACCTTCACCGTCACGCTGGCC…
20k_concatenated-long-orfs_QENG01000006.1_seq1@@@class_c	c20		ATGCGCGCTCCGGCAATGCCCCGTGTTTTCCTGCGGCCCAAGAGCCTGACATCGGCCCTGGCCCTGAGCCTGATGTTGGCCGGCGCCGCCTCGGCCGGTCCGGCCGCCGCGCCGGCCGCCTCCCCGGCCGCCAGCGCACCGGCGCCCGCCGCCAGGTCATCCACGGCGCCGGCTGCCGCACCCGCCAAGGCCGATCGCGCCACGGCCGCCGTCGACGCCGCGGTGGCCGAGGTCATGCGCCAGTACGGCATCGCCGGCATGGCCATCGGCGTCAGCCGCGACGGCGAGCAGCGCTTCTTCAACTACGGCGATGCCTCGCGCGAGCCGCGGCGGGCGGTCTCCAGCGACACGCTGTTCGAGCTGGGATCGATCAGCAAGACCTTCACCGTCACGCTGGCC…
20k_concatenated-long-orfs_GL982453.1_seq1@@@class_c	c20		ATGCGCGCTCCGGCAATGCCCCGTGTTTTCCCGCGGCCCAAGACCCTGACATCGGCCCTGGCCCTGAGCCTGGTGTTGGCCGGCGCCGCCTCGGCCGGTCCGGCCGCTGCGCCGGCCGCCTCCCCAGCGGCCAGCGCACAGGCGCCCGCCGCCAGGTCCTCCATGGCGCCGGCTGCCGCACCCGCCAAGGCCGATCGCGCCACGGCCGCCGTCGACGCCGCGGTGGCCGACGTCATGCGCCAGTACGGCATCGCCGGCATGGCCATCGGCGTCAGCCGCGACGGCGAGCAGCGCTTCTTCAACTACGGCGATGCCTCGCGCGAGCCGCGGCGCGCGGTCTCCAGCGACACGCTGTTCGAGCTGGGATCGATCAGCAAGACCTTCACCGTCACGCTGGCC…
20k_concatenated-long-orfs_CP022298.1_seq1@@@class_c	c21	Yes	ATGTTTATAACATCATTTGGGGAGCAAAATATCACTTATAAGTGTTGTTCAAATTTCCTGATCCACCTCTCAGGAATGTTATCTAAAACCCAAAAACTATTTAAAACTAGTCTCTTTATCTTAGCCGTGGGATGTAGTATCCATTCAAATGCATATGAAATAGAGGCAAATCAAAAAGATATTGAAACTGCTGTTAACCAGTCATTTAAACCACTTATGGAACAGTATGGTGTGGCAGGAATGGCGATAGGCGTCATCTATAAGGGAGAAAACTACGAACACTATTATGGTCTTCAATCAAATAATGATAATAAAAAAGTAGATAGTCGGACTATCTTTGAGTTGGGTTCTGTCAGCAAGCTTTTTACTGCAACCGCGGGTGCTTATGCAAAGGCTCAA…
20k_concatenated-long-orfs_LSOD01000029.1_seq1@@@class_c	c21		GTGAGAACATTGTTATTTGTATTATTGAGGCTAATAGCAGGAATGTTATCTAAAACCCAAAAACTATTTAAAACTAGTCTCTTTACCTTAGCCGTGGGATATAGTATTCATTCAAATGCATATGAAATCGAGGCAAATCAAAAAGATATTGAAACTGCTGTTAACCAGTCATTTAAACCACTTATGGAACAGTATGGTGTGGCAGGAATGGCGATAGGCGTCATTTATAAGGGAGAAAACTACGAACACTATTATGGTCTTCAATCTAATAATGATAATAAAAAAGTAGATAGTCGGACTATCTTTGAGTTGGGTTCTGTCAGCAAGCTTTTTACTGCAACCGCGGGTGCTTATGCTAAGGCTCAAGGAAAATTATCTTTTAACGATCATCCAAGTCAA…
20k_concatenated-long-orfs_KZ984394.1_seq1@@@class_c	c21		GTGAGAACATTGTTATTTGTATTATTAAGGCTAATAGTAGGAATGTTATCTAAAACCCAAAAACTATTTAAAACTAGTCTCTTTACCTTAGCTGTGGGATGTAGTATCCATTCAAATGCATATGAAATAGAGGCAAAGCAAAAAGATATTGAAACTGCTGTTAACCAGTCATTTAAACCACTTATGGAACAGTATGGTGTGGCAGGAATGGCGATAGGCGTCATCTATCAGGGGAAAAACTACGAACACTATTATGGTCTTCAAGCTAATAATGATCATAAAAAAGTAGATAGTCGGACTATCTTTGAGTTGGGTTCTGTCAGCAAGCTGTTTACTGCAACCGCGGGTGCTTATGCTAAGGCTCAAGGAAAATTATCTTTTCAAGATCATCCAAGTCAA…
20k_concatenated-long-orfs_KB849705.1_seq1@@@class_c	c21		GTGAGAACATTGTTATTTGTATTATTGAGGCTAATAGCAGGAATGTTATCTAAAACCCAAAAACTATTTAAAACTAGTCTCTTTACCTTAGCCGTGGGATGTAGTGTCCATTCAAATGCATATGAAATAGAGGCAAATCAAAAAGATATTGAAACTGCTGTTAACCAGTCATTTAAACCACTTATGGAACAGTATGGTGTGGCAGGAATGGCGATAGGCGTCATCTATAAGGGAGAAAACTACGAACACTATTATGGTCTTCAATCTAATAATGATAATAAAAAAGTAGATAGTCGGACTATCTTTGAGTTGGGTTCTGTCAGCAAGCTTTTTACTGCAACCGCGGGTGCTTATGCTAAGGCTCAAGGAAAATTATCTTTTAAAGATCATCCAAGTCAA…
20k_concatenated-long-orfs_FUUY01000005.1_seq1@@@class_c	c21		GTGAGAACATTGTTATTTGTATTATTGAGGCTAATAGCAGGAATGTTATCTAAAACCCAAAAACTATTTAAAATTAGTCTCTTTATCTTAGCCGTGGGATGTAGTATCCATTCAAATGCATATGAAATAGAGGCAAATCAAAAAGATATTGAAACTGCTGTTAACCAGTCATTTAAACCACTTATGGAACAGTATGGTGTGGCAGGAATGGCGATAGGCGTCATCTATAAGGGAGAAAACTACGAATACTATTATGGTCTTCAATCAAATAATGATAATAAAAAAGTAGATAGTCGGACTATCTTTGAGTTGGGTTCTGTCAGCAAGCTTTTTACTGCAACCGCGGGTGCTTATGCAAAGGCTCAAGGAAAATTATCTTTTAAAGATCATCCAAGTCAA…
20k_concatenated-long-orfs_CP032274.1_seq1@@@class_c	c22	Yes	ATGAGATTATATTTACCATCTTTTTCCAAGAAATTTAGCTTAATGATTTTTAATCAAAAATATTTTTTTCAAGCAAGCTTTATTACAATGGTTATGGGTTTTGGTATGAATTTACATGCAAGTGAAGTCAGTCAAGATGAGAAAAATATTGAAAAAGTTGTTACACAATCCTTTAAGCCACTTATGGATGAGTACGGTGTGGCTGGTATGGCTATAGGCGTAATTTATAAAGGTAAAAGTTATGAAAAATATTATGGTGTTCGATTTAAAGATACAAATGAAAGCGTAAATGGTCAGACACTTTTTGAGTTAGGTTCTTTAAGTAAAACTTTTACTGCTATTTCAGGTACATATGCTAAGAACCAAGGCAAAATATCGTTCAACGATCAGCCTAGTAAA…
20k_concatenated-long-orfs_VHFZ01000067.1_seq1@@@class_c	c22		ATGAGATTATATGTTCCATATTTTTTAAAGGAATTTAACTTAATGTTTTTTAATCAGAAATATTTTTTTCAAGCAAGCTTCATTACGATGGTTATCGGTTTTGGTATGAATTTAAATGCAAGTGAAGTCAGTCAAAATGAGCAAAATATTGAAAAAGTTGTTACCCAATCATTTAAGCCACTTATGGATGAGTATGGTGTAGCTGGTATGGCTATAGGCGTAATTTACAACGGTAAAAGTTATGAAAAATATTATGGTGTCCGATCTAAAGATACAAATGAAAGCGTAAATAGTCAGACACTTTTTGAGTTAGGTTCTTTAAGTAAAACTTTTACTGCTATTTCAGGAACATATGCCAATAATCAAGGTAAAATATCGTTCAACGATCATCCTAGTAAA…
20k_concatenated-long-orfs_QWFV01000187.1_seq1@@@class_c	c22		ATGATATTATATGTTCCATATTTTTTAAAGAAATTTAACTTAATGTTTTTTAATCAGAAATATTTTTTTCAAGCAAGCTTCATTACGATGGTTATCGGTTTTGGTATGAATTTAAATGCAAGTGAAGTCAGTCAAAATGAGCAAAATATTGAAAAAGTTGTTACCCAATCATTTAAGCCACTTATGGATGAGTATGGTGTAGCTGGTATGGCTATAGGCGTAATTTACAACGGTAAAAGTTATGAAAAATATTATGGTGTCCGATCTAAAGATACAAATGAAAGCGTAAATAGTCAGACACTTTTTGAGTTAGGTTCTTTAAGTAAAACTTTTACTGCTATTTCAGGAACATATGCCAATAATCAAGGTAAAATATCGTTCAACGATCATCCTAGTAAA…
20k_concatenated-long-orfs_QETG01000008.1_seq1@@@class_c	c22		ATGGTTTTTAATCAAAAATATTTTTTTCAAGTAAGCTTCATTACCATGGTTATGGGTTTGGGTATGAATTTACATGCAAGTGAAGTCAGTCAAAATGAGAAAAATATTGAAAAAGTTGTTACCCAATCATTTAAGCCACTTATGGATGAGTACGGTGTAGCTGGTATGGCTATAGGTGTAATTTACAACGGTAAAAGTTATGAAAAATATTATGGTGTTCGATCTAAAGATACAAATGAAAGCGTAAATAGTCAGACACTTTTTGAGTTAGGTTCTTTAAGTAAAACTTTTACTGCTATTTCGGGAACATATGCTAATCATCAAGGTAAAATATCGTTCAACGATTATCCTAGTAAATACGTCCCTGCTTTAAAAAATTCAGAAATTAATAAGGTAAGT…
20k_concatenated-long-orfs_LMZW01000049.1_seq1@@@class_c	c22		ATGAGATTATATGTTCCATATTTTTTAAAGGAATTTAACTTAATGTTTTTTAATCAGAAATATTTTTTTCAAGCAAGCTTCATTACGATGGTTATCGGTTTTGGTATGAATTTAAATGCAAGTGAAGTCAGTCAAAATGAGCAAAATATTGAAAAAGTTGTTACCCAATCATTTAAGCCACTTATGGATGAGTATGGTGTAGCTGGTATGGCTATAGGCGTAATTTACAACGGTAAAAGTTATGAAAAATATTATGGTGTCCGATCTAAAGATACAAATGAAAGCGTAAATAGTCAGACACTTTTTGAGTTAGGTTCTTTAAGTAAAACTTTTACTGCTATTTCAGGAACATATGCCAATAATCAAGGTAAAATATCGTTCAACGATCATCCTAGTAAA…
20k_concatenated-long-orfs_CP032277.1_seq1@@@class_c	c22		ATGAGATTATATGTGCCATCTTTTTTAAAGAAATTTAACCTAATGTTTTTTAATCAAAAATATTTTTTTCAAGCAAGCTTCATTACGATGGTTATCGGTTTTGGTATGAATTTAAATGCAAGTGAAGTCAGTCAAAATGAGAAAAATATTGAAAAAGTTGTTACCCAATCATTTAAGCCACTTATAGATGAGTATGGTGTAGCTGGTATGGCTATAGGCGTAATTTACAACGGTAAAAGTTATGAAAAATATTATGGTGTCCGATCTAAAGATACAAATGAAAGCGTAAATAGTCAGACACTTTTTGAGTTAGGTTCTTTAAGTAAAACTTTTACTGCTATTTCAGGAACATATGCCAATAATCAAGGTAAAATATCGTTCAACGATCATCCTAGTAAA…
20k_concatenated-long-orfs_VBUB01000008.1_seq1@@@tet_efflux	c23	Yes	ATGCCGGACCGCGCGATCGCCTTGCTGCTTGTCATCGTCACCCTGGACGCAGCCGGCGTCGGGCTCATCATGCCGGTGCTGCCCGGACTGCTCGACCAGTTGAGCGACCCTGCCTCGACCCCCACCCACTACGGCCTGCTGCTGTCGCTGTACGCGGTGGCGCAATGCCTGGCCGGCCCCGTGCTGGGGGCGCTGTCCGACCGCTACGGGCGGCGGCCGGTGTTGCTGGCATCATTGGCGGGCGCCGCCCTCGACTATGTGGCGATGGCGGCAGCGCCGGCGCTGTGGGTGCTGTATCCGGGCCGCATCCTGGCAGGAATCACGGGGGCCACCGGCGCGGTGGCCGCCGCCAGCATCGCGGACGCAGGCGACCCGGCGCGGCGCGCCCGTCGCTTCGGG…
20k_concatenated-long-orfs_LYQM01002907.1_seq1@@@tet_efflux	c23		ATGCCGGACCGCGCCATCGCTTTGCTGCTTTTCATCGTCACCCTGGACGCCGCCGGGATCGGACTCATCATGCCGGTGTTGCCCGGCCTGCTCGATCAGTTGAGCGACCCGGCCTCGACCCCCGCCCATTACGGCCTGCTGCTGTCGCTGTACGCGCTGGCGCAATGCGTGGCCGGGCCTGTGCTGGGGGCGCTGTCCGACCGCTACGGGCGGCGGCCGGTGCTGCTGGCGTCGCTGGCGGGCGCGGCCGTCGACTACGTGGTGATGGCGGCCGCGCCGGCGCTGTGGGTGCTGTATCCGGGCCGCATCCTGGCGGGCATCACGGGAGCCACCGGCGCGGTGGCCGCCGCCAGCATCGCCGATGCCGGCGATCCGTCGCGGCGCGCCCGCCATTTCGGT…
20k_concatenated-long-orfs_LVKN01000061.1_seq1@@@tet_efflux	c23		ATGCCGGACCGCGCCATCGCTTTGCTGCTTTTCATCGTCACCCTGGACGCCGCCGGGATCGGACTCATCATGCCGGTGTTGCCCGGCCTGCTCGATCAGTTGAGCGACCCGGCCTCGACCCCCGCCCATTACGGCCTGCTGCTGTCGCTGTACGCGCTGGCGCAATGCGTGGCCGGGCCTGTGCTGGGGGCGCTGTCCGACCGCTACGGGCGGCGGCCGGTGCTGCTGGCGTCGCTGGCGGGCGCGGCCGTCGACTACGTGGTGATGGCGGCCGCGCCGGCGCTGTGGGTGCTGTATCCGGGCCGCATCCTGGCGGGCATCACGGGAGCCACCGGCGCGGTGGCCGCCGCCAGCATCGCCGATGCCGGCGATCCGTCGCGGCGCGCCCGCCATTTCGGT…
20k_concatenated-long-orfs_CYUB01000006.1_seq1@@@tet_efflux	c23		ATGCCGGACCGCGCCATCGCTTTGCTGCTTTTCATCGTCACCCTGGACGCCGCCGGGATCGGACTCATCATGCCGGTGTTGCCCGGCCTGCTCGACCAGTTGAGCGACCCGGCCTCGACCCCCGCCCACTACGGCCTGCTGCTGTCGCTGTACGCGCTGGCGCAATGCGTGGCCGGGCCTGTGCTGGGGGCGCTGTCCGACCGCTACGGGCGCCGGCCGGTGCTGCTGGCGTCGCTGGCGGGCGCGGCCGTCGACTACGTGGTGATGGCGGCCGCGCCGGCGCTGTGGGTGCTGTACCCGGGCCGCATCCTGGCGGGCATCACGGGAGCCACCGGCGCGGTGGCCGCCGCCAGCATCGCCGATAACGGCGATCCGTCGCGGCGCGCCCGCAGTTTCGGT…
20k_concatenated-long-orfs_CYTY01000013.1_seq1@@@tet_efflux	c23		ATGCCGGACCGCGCCATCGCTTTGCTGCTTTTCATCGTCACCCTGGACGCCGCCGGGATCGGGCTCATCATGCCGGTGTTGCCCGGCCTGCTCGACCAGTTGAGCGACCCGGCTTCGACCCCCGCCCACTACGGCCTGCTGCTGTCGCTGTACGCGCTGGCGCAATGCGTGGCCGGGCCTGTGCTGGGGGCGCTGTCCGACCGCTACGGGCGGCGGCCGGTGCTGCTGGCGTCGCTGGCGGGCGCGGCCGTCGACTACGTGGTGATGGCGGCCACGCCGGCGCTGTGGGTGCTGTATCCGGGCCGCATCCTGGCGGGCATCACGGGAGCCACCGGCGCGGTGGCCGCCGCCAGCATCGCCGATGCCGGCGATCCGTCGCGGCGCGCCCGCCGTTTCGGT…
20k_concatenated-long-orfs_CYTU01000017.1_seq1@@@tet_efflux	c23		ATGCCGGACCGCGCCATCGCTTTGCTGCTTTTCATCGTCACCCTGGACGCTGCCGGGATCGGACTCATCATGCCGGTGTTGCCCGGCCTGCTCGATCAGTTGAGCGACCCGGCCTCGACCCCCGCCCACTACGGCCTGCTGCTGTCGCTGTACGCGCTGGCGCAATGCGTGGCCGGGCCTGTGCTGGGGGCGCTGTCCGACCGCTACGGGCGCCGGCCGGTGCTGCTGGCGTCGCTGGCGGGCGCGGCCGTCGACTACGTGGTGATGGCGGCCGCGCCGGCGCTGTGGGTGCTGTATCCGGGCCGCATCCTGGCGGGCATCACGGGAGCCACCGGCGCGGTGGCCGCCGCCAGCATCGCCGATGCCGGCGATCCGTCGCGGCGCGCCCGCCATTTCGGT…
20k_concatenated-long-orfs_AOBK03000006.1_seq1@@@class_c	c24	Yes	ATGCGCCATGCAACAATCCTCAACCTGTGCGGCCTCGCCGCTTCCACCCTGTTCTTCGCGACAACATCGGCCTTCGCCACGGCGGCGCCGGCGGAGCGCCTGAAGGCTCTGGTAGACGCCGCCGTGCAACCGGTCATGAAGGCCAATGATATCCCGGGACTGGCCGTCGCCATCACTCTCAAGGGCGAACCGCATTACTTCAGTTATGGGGTGGCCTCGAAGGAGGACGCCCGCAAGGTGACCCCCGAGACCCTGTTCGAGATCGGCTCGGTGAGCAAGACCTTCACCGCCACCCTCGCCGGCTACGCCCTGGCCCAGGACAAGATGCGCCTCGACGACCGCGCCAGCCGGCACTGGCCCGCCCTGCAGGGCAGCCGCTTCGACGGTATCAGCCTGCTC…
20k_concatenated-long-orfs_LLUM01000002.1_seq1@@@class_c	c24		ATGCGCCATGCGACAATCCTCAACCTGTGCGGCCTCGCCGCTTCCACCCTGTTCTTCGCGACAACATCGGCCTTCGCCACGGAGGCGCCGGCGGAGCGCCTGAAGGCTCTGGTGGACGCCGCCGTGCAACCGGTCATGAAGGCCAATGATATCCCGGGACTGGCCGTCGCCATCACTCTCAAGGGCGAACCGCATTACTTCAGTTATGGGGTGGCCTCGAAGGAGGACGCCCGCAAGGTGACCCCCGAGACCCTGTTCGAGATCGGCTCGGTGAGCAAGACCTTCACCGCCACCCTCGCCGGCTACGCCCTGGCCCAGGACAAGATGCGCCTCGACGACCGCGCCAGCCGGCACTGGCCCGCCCTGCAGGGCAGCCGCTTCGACGGTATCAGCCTGCTC…
20k_concatenated-long-orfs_LLTU01000002.1_seq1@@@class_c	c24		ATGCGCCATGCGACAATCCTCAACCTGTGCGGCCTCGCCGCTTCCACCCTGTTCTTCGCGACAACATCGGCCTTCGCCACGGAGGCGCCGGCGGAGCGCCTGAAGGCTCTGGTGGACGCCGCCGTGCAACCGGTCATGAAGGCCAATGATATCCCGGGACTGGCCGTCGCCATCACTCTCAAGGGCGAACCGCATTACTTCAGTTATGGGGTGGCCTCGAAGGAGGACGCCCGCAAGGTGACCCCCGAGACCCTGTTCGAGATCGGCTCGGTGAGCAAGACCTTCACCGCCACCCTCGCCGGCTACGCCCTGGCCCAGGACAAGATGCGCCTCGACGACCGCGCCAGCCGGCACTGGCCCGCCCTGCAGGGCAGCCGCTTCGACGGTATCAGCCTGCTC…
20k_concatenated-long-orfs_LLNF01000004.1_seq1@@@class_c	c24		ATGCGCCATGCGACAATCCTCAACCTGTGCGGCCTCGCCGCTTCCACCCTGTTCTTCGCGACAACATCGGCCTTCGCCACGGAGGCGCCGGCGGAGCGCCTGAAGGCTCTGGTGGACGCCGCCGTGCAACCGGTCATGAAGGCCAATGATATCCCGGGACTGGCCGTCGCCATCACTCTCAAGGGCGAACCGCATTACTTCAGTTATGGGGTGGCCTCGAAGGAGGACGCCCGCAAGGTGACCCCCGAGACCCTGTTCGAGATCGGCTCGGTGAGCAAGACCTTCACCGCCACCCTCGCCGGCTACGCCCTGGCCCAGGACAAGATGCGCCTCGACGACCGTGCCAGCCGGCACTGGCCCGCCCTGCAGGGCAGCCGCTTCGACGGTATCAGCCTGCTC…
20k_concatenated-long-orfs_LLLU01000013.1_seq1@@@class_c	c24		ATGCGCCATGCGACAATCCTCAACCTGTGCGGCCTCGCCGCTTCCACCCTGTTCTTCGCGACAACATCGGCCTTCGCCACGGAGGCGCCGGCGGAGCGCCTGAAGGCTCTGGTGGACGCCGCCGTGCAACCGGTCATGAAGGCCAATGATATCCCGGGACTGGCCGTCGCCATCACTCTCAAGGGCGAACCGCATTACTTCAGTTATGGGGTGGCCTCGAAGGAGGACGCCCGCAAGGTGACCCCCGAGACCCTGTTCGAGATCGGCTCGGTGAGCAAGACCTTCACCGCCACCCTCGCCGGCTACGCCCTGGCCCAGGACAAGATGCGCCTCGACGACCGCGCCAGCCGGCACTGGCCCGCCCTGCAGGGCAGCCGCTTCGACGGTATCAGCCTGCTC…
20k_concatenated-long-orfs_LLKZ01000068.1_seq1@@@class_c	c24		ATGCGCCATGCGACAATCCTCAACCTGTGCGGCCTCGCCGCTTCCACCCTGTTCTTCGCGACAACATCGGCCTTCGCCACGGCGGCGCCGGCGGAGCGCCTGAAGGCTCTGGTAGACGCCGCCGTGCAACCGGTCATGAAGGCCAATGATATCCCGGGACTGGCCGTCGCCATCACTCTCAAGGGCGAACCGCATTACTTCAGTTATGGGGTGGCCTCGAAGGAGGACGCCCGCAAGGTGACCCCCGAGACCCTGTTCGAGATCGGCTCGGTGAGCAAGACCTTCACCGCCACCCTCGCCGGCTACGCCCTGGCCCAGGACAAGATGCGCCTCGACGACCGCGCCAGCCGGCACTGGCCCGCCCTGCAGGGCAGCCGCTTCGACGGTATCAGCCTGCTC…
20k_concatenated-long-orfs_JTSO01000021.1_seq1@@@class_c	c24		ATGCGCCATGCGACAATCCTCAACCTGTGCGGCCTCGCCGCTTCCACCCTGTTCTTCGCGACAACATCGGCCTTCGCCACGGCGGCGCCGGCGGAGCGCCTGAAGGCTCTGGTGGACGCCGCCGTGCAACCGGTCATGAAGGCCAATGATATCCCGGGACTGGCCGTCGCCATCACTCTCAAGGGCGAACCGCATTACTTCAGTTATGGGGTGGCCTCGAAGGAGGACGCCCGCAAGGTGACCCCCGAGACCCTGTTCGAGATCGGCTCGGTGAGCAAGACCTTCACCGCCACCCTCGCCGGCTACGCCCTGGCCCAGGACAAGATGCGCCTCGACGACCGCGCCAGCCGGCACTGGCCCGCCCTGCAGGGCAGCCGCTTCGACGGTATCAGCCTGCTC…
20k_concatenated-long-orfs_CP041354.1_seq1@@@class_c	c24		ATGCGCCATGCGACAATCCTCAACCTGTGTGGCCTCGCCGCTTCCACCCTGTTCTTCGCGACAACATCGGCCTTCGCCACGGAGGCGCCGGCGGAGCGCCTGAAGGCTCTGGTGGACGCCGCCGTGCAACCGGTCATGAAGGCCAATGATATCCCGGGACTGGCCGTCGCCATCACTCTCAAGGGCGAACCGCATTACTTCAGTTATGGGGTGGCCTCGAAGGAGGACGCCCGCAAGGTGACCCCCGAGACCCTGTTCGAGATCGGCTCGGTGAGCAAGACCTTCACCGCCACCCTCGCCGGCTACGCCCTGGCCCAGGACAAGATGCGCCTCGACGACCGCGCCAGCCGGCACTGGCCCGCCCTGCAGGGCAGCCGCTTCGACGGTATCAGCCTGCTC…
20k_concatenated-long-orfs_CP027169.1_seq1@@@class_c	c24		ATGCGCCATGCGACAATCCTCAACCTGTGCGGCCTCGCCGCTTCCACCCTGTTCTTCGCGACAACATCGGCCTTCGCCACGGAGGCGCCGGCGGAGCGCCTGAAGGCTCTGGTGGACGCCGCCGTGCAACCGGTCATGAAGGCCAATGATATCCCGGGACTGGCCGTCGCCATCACTCTCAAGGGCGAACCGCATTACTTCAGTTATGGGGTGGCCTCGAAGGAGGACGCCCGCAAGGTGACCCCCGAGACCCTGTTCGAGATCGGCTCGGTGAGCAAGACCTTCACCGCCACCCTCGCCGGCTACGCCCTGGCCCAGGACAAGATGCGCCTCGACGACCGCGCCAGCCGGCACTGGCCCGCCCTGCAGGGCAGCCGCTTCGACGGTATCAGCCTGCTC…
20k_concatenated-long-orfs_CP020560.1_seq1@@@class_c	c24		ATGCGCCATGCGACAATCCTCAACCTGTGCGGCCTCGCCGCTTCCACCCTGTTCTTCGCGACAACATCGGCCTTCGCCACGGAGGCGCCGGCGGAGCGCCTGAAGGCTCTGGTGGACGCCGCCGTGCAACCGGTCATGAAGGCCAATGATATCCCGGGACTGGCCGTCGCCATCACTCTCAAGGGCGAACCGCATTACTTCAGTTATGGGGTGGCCTCGAAGGAGGACGCCCGCAAGGTGACCCCCGAGACCCTGTTCGAGATCGGCTCGGTGAGCAAGACCTTCACCGCCACCCTCGCCGGCTACGCCCTGGCCCAGGACAAGATGCGCCTCGACGACCGCGCCAGCCGGCACTGGCCCGCCCTGCAGGGCAGCCGCTTCGACGGTATCAGCCTGCTC…
20k_concatenated-long-orfs_CP000744.1_seq1@@@class_c	c24		ATGCGCCATGCGACAATCCTCAACCTGTGCGGCCTCGCCGCTTCCACCCTGTTCTTCGCGACAACATCGGCCTTCGCCACGGAGGCGCCGGCGGAGCGCCTGAAGGCTCTGGTGGACGCCGCCGTGCAACCGGTCATGAAGGCCAATGATATCCCGGGACTGGCCGTCGCCATCACTCTCAAGGGCGAACCGCATTACTTCAGTTATGGGGTGGCCTCGAAGGAGGACGCCCGCAAGGTGACCCCCGAGACCCTGTTCGAGATCGGCTCGGTGAGCAAGACCTTCACCGCCACCCTCGCCGGCTACGCCCTGGCCCAGGACAAGATGCGCCTCGACGACCGCGCCAGCCGGCACTGGCCCGCCCTGCAGGGCAGCCGCTTCGACGGTATCAGCCTGCTC…
20k_concatenated-long-orfs_CABEHZ010000006.1_seq1@@@class_c	c24		ATGCGCCATGCGACAATCCTCAACCTGTGCGGCCTCGCCGCTTCCACCCTGTTCTTCGCGACAACATCGGCCTTCGCCACGGAGGCGCCGGCGGAGCGCCTGAAGGCTCTGGTGGACGCCGCCGTGCAACCGGTCATGAAGGCCAATGATATCCCGGGACTGGCCGTCGCCATCACTCTCAAGGGCGAACCGCATTACTTCAGTTATGGGGTGGCCTCGAAGGAGGACGCCCGCAAGGTGACCCCCGAGACCCTGTTCGAGATCGGCTCGGTGAGCAAGACCTTCACCGCCACCCTCGCCGGCTACGCCCTGGCCCAGGACAAGATGCGCCTCGACGACCGCGCCAGCCGGCACTGGCCCGCCCTGCAGGGCAGCCGCTTCGACGGTATCAGCCTGCTC…
20k_concatenated-long-orfs_CAADJR010000001.1_seq1@@@class_c	c24		ATGCGCCATGCGACAATCCTCAACCTGTGCGGCCTCGCCGCTTCCACCCTGTTCTTCGCGACAACATCGGCCTTCGCCACGGAGGCGCCGGCGGAGCGCCTGAAGGCTCTGGTGGACGCCGCCGTGCAACCGGTCATGAAGGCCAATGATATCCCGGGACTGGCCGTCGCCATCACTCTCAAGGGCGAACCGCATTACTTCAGTTATGGGGTGGCCTCGAAGGAGGACGCCCGCAAGGTGACCCCCGAGACCCTGTTCGAGATCGGCTCGGTGAGCAAGACCTTCACCGCCACCCTCGCCGGCTACGCCCTGGCCCAGGACAAGATGCGCCTCGACGACCGCGCCAGCCGGCACTGGCCCGCCCTGCAGGGCAGCCGCTTCGACGGTATCAGCCTGCTC…
20k_concatenated-long-orfs_CP027757.1_seq1@@@tet_efflux	c25	Yes	ATGAAGTCCAACAAAGCCTTGATTGTCTTACTGAACACCGTGGCGCTCGACGCCGTGGGGATTGGGCTGATCATGCCGGTGCTGCCGGGCCTCCTGCGCGATCTGACTCACTCGAACGACGTCACTGCGCACTACGGCGCTCTGCTAGCGCTCTATGCATCAATGCAATTTGTTTGCGCATCAGTATTGGGAGCGCTGTCCGATCGCTTCGGCCGGCGCCCGGTCCTCCTCGTGTCATTAGCCGGCGCTGCCCTGGATTACGCCATTATGGCGACAGCGCCGTTTCTCTGGGTTCTCTACATCGGGCGCATCGTGGCCGGCATCACTGGGGCGACCGGCGCGGTAGCCGGTGCCTACATAGCCGATATCACCGATGGCGCCGATCGCGCGCGGCACTTC…
20k_concatenated-long-orfs_CP027758.1_seq1@@@tet_efflux	c25		ATGAAGTCCAACAAAGCCTTGATTGTCTTACTGAACACCGTGGCGCTCGACGCCGTGGGGATTGGGCTGATCATGCCGGTGCTGCCGGGCCTCCTGCGCGATCTGACTCACTCGAACGACGTCACTGCGCACTACGGCGCTCTGCTAGCGCTCTATGCATCAATGCAATTTGTTTGCGCATCAGTATTGGGAGCGCTGTCCGATCGCTTCGGCCGGCGCCCGGTCCTCCTCGTGTCATTAGCCGGCGCTGCCCTGGATTACGCCATTATGGCGACAGCGCCGTTTCTCTGGGTTCTCTACATCGGGCGCATCGTGGCCGGCATCACTGGGGCGACCGGCGCGGTAGCCGGTGCCTACATAGCCGATATCACCGATGGCGCCGATCGCGCGCGGCACTTC…
20k_concatenated-long-orfs_AXCD01000005.1_seq1@@@class_c	c26	Yes	ATGACTAAACCGAAACACCTTTCGATGAATTTGAAAAAATTGCTGATCGTTGCTGGCGTATTTTCTGTTAGCTCAACGCTTTGGGCAAAAGACTTGACAGAGCAGCAAGTCAAAGCTGTGATTGATCAGCAATTTAAACCCTTATTAGCACAATACAATATTCCGGGTTTAGCTGTTGCTGTCACGCTGAATGGTCAGCATTATTTTGTTAATTATGGTGTTGCATCCAAGCAAAGCCAGCAACCTGTTCGCAATGATACGCTATTTGAACTTGGATCCGTCAGTAAAACTTTTAATGCTACTTTAGCTGGGTACGCGCAAGCACAAGGGAAATTGTCTTTTTCAGATCACCCTGCGAAGTATTTTCCTGAGCTAAACAATACCGCAGTTAATCGTGCG…
20k_concatenated-long-orfs_SGSV01000001.1_seq1@@@class_c	c26		ATGAATTTGAACAAATTGCTGATCGTTGCTGGCGTATTTTCTGTTAGCTCAACGCTTTGGGCAAAAGACTTGACAGAGCAGCAAGTCAAAGCAGTGATTGATCAGCAATTTAAACCCTTATTAGCACAATACAATATTCCGGGTTTAGCTGTTGCTGTCACGCTGAATGGTCAGCATTATTTTGTTAATTATGGTGTTGCATCCAAGCAAAGCCAGCAACCTGTTCGCAATGATACGCTATTTGAACTTGGATCCGTCAGTAAAACCTTTAATGCTACTTTAGCTGGATACGCGCAAGCACAAGGGAAATTGTCTTTTCCAGATCACCCTGCGAAGTATTTTCCTGAACTAAACAATACAGCAGTTAATCGTGCGACTATTTTAAATCTCGGTACTTAT…
20k_concatenated-long-orfs_LSVD01000012.1_seq1@@@class_c	c26		ATGACTAAACCGAAACACTTTTCGATGAATTTGAAAAGATTGCTGATCGTTGCTGGCGTATTTTCTGTTAGCTCAACGCTTTGGGCAAAAGACTTGACAGAGCAGCAAGTCAAAGCCGTGATTGATCAGCAATTTAAACCCTTATTAGCACAATACAATATTCCGGGTTTAGCTGTTGCTGTCACGCTGAATGGTCAGCATTATTTTGTTAATTATGGTGTTGCATCCAAGCAAAGCCAGCAACCTGTTCGCAATGATACGCTATTTGAACTTGGATCCGTCAGTAAAACTTTTAATGCTACTTTAGCTGGATACGCGCAAGCACAAGGGAAATTGTCTTTTTCAGATCACCCTGCGAAGTATTTTCCTGAGCTAAACAATACCGCAGTTAATCGTGCA…
20k_concatenated-long-orfs_LSVC01000034.1_seq1@@@class_c	c26		ATGAATTTGAAAAAATTGCTGATCGTTGCTGGCGTATTTTCTGTTAGCTCAACGCTTTGGGCAAAAGACTTGACAGAGCAGCAAGTCAAAGCTGTGATTGATCAGCAATTTAAACCCTTATTAGCACAATACAATATTCCGGGTTTAGCTGTTGCTGTCACGCTGAATGGTCAGCATTATTTTGTTAATTATGGTGTTGCATCCAAGCAAAGCCAGCAACCTGTTCGCAATGATACGCTATTTGAACTTGGATCCGTCAGTAAAACTTTTAATGCTACTTTAGCTGGATACGCGCAAGCACAAGGGAAATTGTCTTTTTCAGATCACCCTGCGAAGTATTTTCCTGAGCTAAACAATACCGCAGTTAATCGTGCATCTATTTTAAATCTCGGTACTTAT…
20k_concatenated-long-orfs_JRUK01000031.1_seq1@@@class_c	c26		ATGAATTTGAAAAAATTGCTGATCGTTGCTGGCGTATTTTCTGTTAGCTCAACGCTTTGGGCAAAAGACTTGACAGAGCAGCAAGTCAAAGCTGTGATTGATCAGCAATTTAAACCCTTATTAGCACAATACAATATTCCGGGTTTAGCCGTTGCTGTCACGCTGAATGGTCAGCATTATTTTGTTAATTATGGTGTTGCATCCAAGCAAAGCCAGCAACCTGTTCGCAATAATACGCTATTTGAACTTGGATCCGTCAGTAAAACCTTTAATGCTACTTTAGCTGGATACGCGCAAGCACAAGGGAAATTGTCTTTTTCAGATCACCCTGCGAAGTATTTTCCTGAGCTAAACAAGACCGCAGTTAATCGTGCGACTATTTTAAATCTCGGTACTTAT…
20k_concatenated-long-orfs_JRUE01000064.1_seq1@@@class_c	c26		ATGAATTTGAAAAAATTGCTGATCGTTGCTGGCGTATTTTCTGTTAGCTCAACGCTTTGGGCAAAAGACTTGACAGAGCAGCAAGTCAAAGCTGTGATTGATCAGCAATTTAAACCCTTATTAGCACAATACAATATTCCGGGTTTAGCTGTTGCTGTCACGCTGAATGGTCAGCATTATTTTGTTAATTATGGTGTTGCATCCAAGCAAAGCCAGCAACCTGTTCGCAATGATACGCTATTTGAACTTGGATCCGTCAGTAAAACTTTTAATGCTACTTTAGCTGGATACGCGCAAGCACAAGGGAAATTGTCTTTTTCAGATCACCCTGCGAAGTATTTTCCTGAGCTAAACAATACCGCAGTTAATCGTGCGACTATTTTAAATCTCGGTACTTAT…
20k_concatenated-long-orfs_JRHX01000034.1_seq1@@@class_c	c26		ATGAATTTGAAAAAATTGCTGATCGTTGCTGGCGTATTTTCTGTTAGCTCAACGCTTTGGGCAAAAGACTTGACAGAGCAGCAAGTCAAAGCAGTGATTGATCAGCAATTTAAACCCTTATTAGCACAATACAATATTCCGGGTTTAGCCGTTGCTGTCACGCTGAATGGTCAGCATTATTTTGTTAATTATGGTGTTGCATCTAAGCAAAGCCAGCAACCTGTTCGCAATGATACGCTATTTGAACTTGGATCCGTCAGTAAAACCTTTAATGCTACTTTAGCTGGATACGCGCAAGCACAAGGGAAATTGTCTTTTTCAGATCACCCTGCGAAGTATTTTCCTGAGCTAAACAAGACCGCAGTTAATCGTGCGACTATTTTAAATCTCGGTACTTAT…
20k_concatenated-long-orfs_DOFE01000324.1_seq1@@@class_c	c26		ATGAATTTGAAAAAATTGCTGACCGTTGCTGGCGTACTTTCTGTCAGCTCAACCCTTTGGGCAAAAGACTTGACAGAGCAGCAAGTCAAAGCTGTGATTGATCAGCAATTTAAGCCCTTATTAGCACAATACAATATTCCGGGTTTAGCTGTTGCTGTCACGCTGAATGGTCAGCATTATTTTGTTAATTATGGTGTTGCATCCAAGCAAAGCCAGCAACCAGTTCGCAATGATACGCTATTTGAACTTGGCTCTGTCAGTAAAACCTTTAATGCTACTTTAGCTGGATACGCGCAAGCACAAGGGAAATTATCTTTTTCAGATCACCCTGCGAAGTATTTTCCTGAGCTAAACAATACCGCAGTTAATCGTGCGACTATTTTAAATCTCGGTACTTAT…
20k_concatenated-long-orfs_DJLC01000172.1_seq1@@@class_c	c26		ATGAATTTGAAAAAATTGCTGACTGTTGCTGGCGTACTTTCTGTCAGCTCAACCCTTTGGGCAAAAGACTTGACAGAGCAGCAAGTCAAAGCTGTGATTGATCAGCAATTTAAGCCCTTATTAGCACAATACAATATTCCGGGTTTAGCTGTTGCTGTCACGCTGAATGGTCAGCATTATTTTGTTAATTATGGTGTTGCATCCAAGCAAAGCCAGCAACAAGTTCGCAATGATACGCTATTTGAACTTGGCTCTGTCAGTAAAACCTTTAATGCTACTTTAGCTGGATACGCGCAAGCACAAGGGAAATTATCTTTTTCAGATCACCCTGCGAAGTATTTTCCTGAGCTAAACAATACCGCAGTTAATCGTGCGACTATTTTAAATCTCGGTACTTAT…
20k_concatenated-long-orfs_DFTZ01000121.1_seq1@@@class_c	c26		ATGACTAAACCGAAACACTTTTCGATGAATTTGAAAAAATTGCTGACCGTTGCTGGCGTACTTTCTGTCAGCTCAACCCTTTGGGCAAAAGACTTGACAGAGCAGCAAGTCAAAGCTGTGATTGATCAGCAATTTAAGCCCTTATTAGCACAATACAATATTCCGGGTTTAGCTGTTGCTGTCACGCTGAATGGTCAGCATTATTTTGTTAATTATGGTGTTGCATCCAAGCAAAGCCAGCAACCAGTTCGCAATGATACGCTATTTGAACTTGGCTCTGTCAGTAAAACCTTTAATGCTACTTTAGCTGGATACGCGCAAGCACAAGGGAAATTATCTTTTTCAGATCACCCTGCGAAGTATTTTCCTGAGCTAAACAATACCGCAGTTAATCGTGCG…
20k_concatenated-long-orfs_CM001772.1_seq1@@@class_c	c26		ATGACTAAACTGAAACATCTTTCGATGAATTTGAACAAATTGCTGATCGTTGCTGGCGTATTTTCTGTTAGCTCAACACTTTGGGCAAAAGACTTGACAGAGCAGCAAGTCAAAGCTGTGATTGATCAGCAATTTAAACCCTTATTAGCACAATACAATATTCCGGGTTTAGCTGTTGCTGTCACGCTGAATGGTCAGCATTATTTTGTTAATTATGGTGTTGCATCCAAGCAAAGCCAGCGACCTGTTCGCAATGATACGCTATTTGAACTTGGATCCGTCAGTAAAACCTTTAATGCTACTTTAGCTGGATACGCGCAAGCACAAGGGAAATTGTCTTTTTCAGATCACCCTGCGAAGTATTTTCCTGAGCTAAACAAGACCGCAGTTAATCGTGCG…
20k_concatenated-long-orfs_BAEB01000020.1_seq1@@@class_c	c26		ATGACTAAACCGAAACACCTTTCGATGAATTTGAAAAAATTGCTGATCGTTGCTGGCGTATTTTCTGTTAGCTCAACGCTTTGGGCAAAAGACTTGACAGAGCAGCAAGTCAAAGCTGTGATTGATCAGCAATTTAAACCCTTATTAGCACAATACAATATTCCGGGTTTAGCTGTTGCTGTCACGCTGAATGGTCAGCATTATTTTGTTAATTATGGTGTTGCGTCCAAGCAAAGCCAGCAACCTGTTCGCAATGATACGCTATTTGAACTTGGATCCGTCAGTAAAACTTTTAATGCTACTTTAGCTGGGTACGCGCAAGCACAAGGGAAATTGTCTTTTTCAGATCACCCTGCGAAGTATTTTCCTGAGCTAAACAATACCGCAGTTAATCGTGCG…
20k_concatenated-long-orfs_AKIQ01000053.1_seq1@@@class_c	c26		ATGAATTTGAAAAAATTGCTGATCGTTGCTGGCGTATTTTCTGTTAGCTCAACGCTTTGGGCAAAAGACTTGACAGAGCAGCAAGTCAAAGCTGTGATTGATCAGCAATTTAAACCCTTATTAGCACAATACAATATTCCGGGTTTAGCTGTTGCTGTCACGCTGAATGGTCAGCATTATTTTGTTAATTATGGTGTTGCATCCAAGCAAAGCCAGCAACCTGTTCGCAATGATACGCTATTTGAACTTGGATCCGTCAGTAAAACTTTTAATGCTACTTTAGCTGGATACGCGCAAGCACAAGGGAAATTGTCTTTTTCAGATCACCCTGCGAAGTATTTTCCTGAGCTAAACAATACCGCAGTTAATCGTGCGACTATTTTAAATCTCGGTACTTAT…
20k_concatenated-long-orfs_PTRM01000015.1_seq1@@@class_c	c27	Yes	ATGGCGGGCCGTTTTGTATGGAAACCAGACTTTATGCTCAAAACAACGCTTTGCGCCTTACTGATTACCGTCTCTTGCTCCACACTTGCCGCCCCCCACAGTGAACAACAAATCAACGATATTGTGCATCGCACGATTACCCCACTTGTTGAGCAACAAAAAATCCCCGGCATGGCCGTTGCAGTGATTTATCAGGGCAAGCCTTATTACTTTACCTGGGGCTACGCTGACGTGGCAAAAAAGCGACCCGTCACACAGCAAACATTGTTTGAGTTAGGCTCGGTCAGCAAAACATTTACGGGCGTGCTTGGTGGCGACGCTATTGCACGAGGGGAAATCAACCTGAGCGATCCCGTCACAAAATACTGGCCTGAACTTACCGCTAATCAGTGGAACGGG…
20k_concatenated-long-orfs_RHJP01000029.1_seq1@@@class_c	c27		ATGCTCAAAACGACGCTTTGCGCCTTACTGATTACCGTCTCTTGCTCCACACTTGCCGCCCCCCACAGTGAACAACAAATCAACGATATTGTGCATCGCACGATTACCCCACTTGTTGAGCAACAAAAAATCCCCGGCATGGCCGTTGCAGTGATTTATCAGGGCAAGCCTTATTACTTTACCTGGGGCTACGCGGATGTGGCAAAAAAGCGGCCCGTCACGCGGCAAACGTTGTTTGAGCTAGGCTCGGTCAGCAAAACATTCACGGGCGTGCTCGGTGGCGACGCTATTGCTCGAGGGGAAATCAATCTAAACGATCCCGTCACAAAATACTGGCCTGAACTTACGGCTAAACAGTGGAATGGGATCACACTATTACATCTCGCAACCTACACCGCT…
20k_concatenated-long-orfs_AP014855.1_seq1@@@class_c	c27		ATGTTCAAAACGACGCTCTGCGCCTTACTGCTCGCCATCTCTTACTCCACACTTGCCGCCTCCCACAGCGAACAACAGATCAACGAGATTGTGCATCGCACAATGACGCCACTCATTGAGCAACAACAAATCCCCGGCATGGCTGTGGCGGTGATTTATCAGGGCAAGCCTTATTACTTTACCTGGGGCTATGCGGACGTGGAAAAAAATCGGCCCGTCACGCAGCAAACATTATTTGAGCTAGGTTCGGTGAGCAAAACATTTACCGGCGTGCTTAGTGGCGACGCTATTGCACGAGAGGAAATCACTCTAAGCGATCCCGTCACAAAATACTGGCCTGAACTTACCGCTAAACAGTGGAATAGGATCACACTATTACATCTCGCAACCTATACCGCT…
20k_concatenated-long-orfs_AEJY01000079.1_seq1@@@class_c	c27		ATGTTCAAAACGACGCTCTGCGCCTTACTGCTCGCCATCTCTTACTCCACACTTGCCGCCTCCCACAGCGAACAACAGATCAACGAGATTGTGCATCGCACAATGACGCCACTCATTGAGCAACAAAAAATCCCTGGCATGGCTGTGGCGGTGATTTATCAGGACAAGCCTTATTACTTTACCTGGGGCTATGCGGACGTGGAAAAAAATCGGCCCGTCACGCAGCAAACATTATTTGAGCTAGGTTCGGTGAGCAAAACATTTACCGGCGTGCTTGGTGGCGACGCTATTGCACGAGAGGAAATCACCCTAAGCGATCCCGTCACAAAATACTGGCCTGAACTTACCGCTAAACAGTGGAATGGGATCACACTATTACATCTCGCAACCTATACCGCT…
20k_concatenated-long-orfs_AEJU01000218.1_seq1@@@class_c	c27		ATGTTCAAAACGACGCTCTGCGCCTTACTGCTCGCCGTCTCTTACTCCACACTTGCCGCCTCCCACAGCGAACAACAGATCAACAAGATTGTGCATCGCACAATGACGCCACTCGTTGAGCAACAAAAAATCCCCGGCATGGCTGTGGCGGTGATTTATCAGGGCAAGCCTTATTACTTTACCTGGGGCTATGCGGACGTGGAAAAAAATCGGCCCGTCACGCAGAAAACATTATTTGAGCTAGGTTCGGTGAGCAAAACATTTACCGGCGTGCTTGGTGGCGACGCTATTGCACGAGAGGAAATCACCCTAAGCGATCCCGTCACAAAATACTGGCCTGAACTTACCGCTAAACAGTGGAATGGGATCACACTATTACATCTCGCAACCTATACCGCT…
20k_concatenated-long-orfs_ADUM01000089.1_seq1@@@class_c	c27		ATGTTCAAAACGACGCTCTGCGCCTTACTGCTCGCCATCTCTTACTCCACACTTGCCGCCTCCCACAGCGAACAACAGATCAACGAGATTGTGCATCGCACAATGACGCCACTCATTGAGCAACAACAAATCCCCGGCATGGCTGTGGCGGTGATTTATCAGGGCAAGCCTTATTACTTTACCTGGGGCTATGCGGACGTGGAAAAAAATCGGCCCGTCACGCAGCAAACATTATTTGAGCTAGGTTCGGTGAGCAAAACATTTACCGGCGTGCTTGGTGGCGACGCTATTGCACGAGAGGAAATCACTCTAAGCGATCCCGTCACAAAATACTGGCCTGAACTTACCGCTAAACAGTGGAATGGGATCACACTATTACATCTCGCAACCTATACCGCT…
20k_concatenated-long-orfs_AAJPDI010000096.1_seq1@@@class_c	c27		ATGCTCAAAACGACGCTCTGCGCCTTACTGATTACTGCCTCTTGCTCAACACTTGCCGCCTCCTTCAGTGAACAACAAATCAACGATATTGTGCATCGCACGATTACCCCACTTGTTGAGCAACAAAAAATCCCCGGCATAGCCGTTGCTGTGATTTATCAGGGCAAGCCTTATTACTTTACCTGGGGCTATGCGGACGTGACACAAAAGCGGCCCGTCACGCAGCAAACGTTGTTTGAGTTAGGTTCGGTCAGTAAAACATTTACCGGCGTGCTTAGTGGCGACGCCATTGCACGAGGGGAAATCAACCTAAGCGATCACGTCACAAAATACTGGCCTGAACTTACCGCTAAACAGTGGAATGGGATCACGCTATTACATCTCGCAACCTACACCGCT…
20k_concatenated-long-orfs_BIDJ01000005.1_seq1@@@class_c	c28	Yes	ATGGCGGGCCGTTTTGTATGGAAACCAGACCCTATGTTCAAAACGACGCTCTGCGCCTTATTAATTACCGCTTCTTGCTCCGCACTCTCCGCCCCCCAACAGCTCAACGATATTGTGCATCGCACAATGACTCCGCTTATAGAGCAACACAAAATCCCTGGCATGGCGGTGGCGGTGATTTATCAGGGTAAACCTTATTACTTTACCTGGGGCTATGCGGACGTAGCAAAAAAGCAGCCCGTCACACAGCAAACGTTGTTTGAGTTAGGTTCGGTCAGCAAAACATTTACGGGTGTGCTCGGTGGCGACGCTATTGCACGAGGGGAAATCAACCTAAGCGATCCCGCGACAAAATACTGGCCTGAACTTACTGCTAAACAGTGGAACGGAATCACGCTA…
20k_concatenated-long-orfs_SZVK01000010.1_seq1@@@class_c	c28		ATGGCGGGCCGTTTTGTATGGAAACCAGACCCTATGTTCAAAACGACGCTCTGCGCCTTATTAATTACCGCCTCTTGCTCCGCACTCTCCGCCCCCCAACAGCTCAACGATATTGTGCATCGCACAATGACTCCGCTTATAGAGCAACACAAAATCCCTGGCATGGCGGTGGCGGTGATTTATCAGGGCAAGCCCTATTACTTTACCTGGGGCTATGCGGACGTAGCAAAAAAGCAGCCCGTCACACAGCAAACGTTGTTTGAGTTAGGTTCTGTCAGCAAAACATTTACGGGTGTGCTCGGTGGCGATGCTATTGCACGAGGGGAAATCAACCTAAGCGATCCCGCAACAAAATACTGGCCTGAACTTACTGCTAAACAGTGGAACGGAATCACGCTA…
20k_concatenated-long-orfs_PTRL01000001.1_seq1@@@class_c	c28		ATGTTCAAAACGACGCTCTGCGCCTTATTAATTACCGCCTCTTGCTCCACATTTGCTGCCCCTCAACAAATCAACGATATTGTGCATCGCGCAATTAATCCGCTTATAGAGCAACAAAAAATCCCTGGTATGGCGGTTGCGGTGATTTATCAGGGCAAGCCCTATTACTTTACCTGGGGCTATGCGGACGTAGCAAAAAAGCAGCCCGTCACACAGCAAACGTTGTTTGAGTTAGGTTCGGTCAGCAAAACATTTACGGGTGTGCTCGGTGGCGACGCTATTGCACGAGGGGAAATCAACCTAAGCGATCCCGCGACAAAATACTGGCCTGAACTTACTGCTAAACAGTGGAACGGGATCACGCTATTACATCTTGCAACCTACACCGCTGGCGGCCTG…
20k_concatenated-long-orfs_PTRI01000026.1_seq1@@@class_c	c28		ATGTTCAAAACGACGCTCTGCGCCTTATTAATTACCGCCTCTTGCTCCACATTTGCTGCCCCTCAACAAATCAACGATATTGTGCATCGCGCAATTAATCCGCTTATAGAGCAACAAAAAATCCCTGGTATGGCGGTTGCGGTGATTTATCAGGGCAAGCCCTATTACTTTACCTGGGGCTATGCGGACGTAGCAAAAAAGCAGCCCGTCACACAGCAAACGTTGTTTGAGTTAGGTTCTGTCAGCAAAACATTTACGGGTGTGCTCGGTGGCGACGCTATTGCACGAGGGGAAATCAACCTAAGCGATCCCGCGACAAAATACTGGCCTGAACTTACTGCTAAACAGTGGAACGGGATCACGCTATTACATCTTGCAACCTACACCGCTGGCGGCCTG…
20k_concatenated-long-orfs_PTRF01000005.1_seq1@@@class_c	c28		ATGGCGGGCCGTTTTGTATGGAAACCAGACCCTATGTTCAAAACGACGCTCTGCGCCTTATTAATTACCGCCTCTTGCTCCGCACTCTCCGCCCCCCAACAGCTCAACGATATTGTGCATCGCACAATGACTCCGCTTATAGAGCAACACAAAATCCCTGGCATGGCGGTGGCGGTGATTTATCAGGGCAAGCCCTATTACTTTACCTGGGGCTATGCGGACGTAGCAAAAAAGCAGCCCGTCACACAGCAAACGTTGTTTGAGTTAGGTTCTGTTAGCAAAACATTTACGGGTGTGCTCGGTGGCGATGCTATTGCACGAGGGGAAATCAACCTAAGCGATCCCGCAACAAAATACTGGCCTGAACTTACTGCTAAACAGTGGAACGGAATCACGCTA…
20k_concatenated-long-orfs_PTRD01000024.1_seq1@@@class_c	c28		ATGGCGGGCCGTTTTGTATGGAAACCAGACCCTATGTTCAAAACGACGCTCTGCGCCTTATTAATTACCGCTTCTTGCTCCGCACTCTCCGCCCCCCAACAGCTCAACGATATTGTGCATCGCACAATGACTCCGCTTATAGAGCAACACAAAATCCCTGGCATGGCGGTGGCGGTGATTTATCAGGGTAAACCTTATTACTTTACCTGGGGCTATGCGGACGTAGCAAAAAAGCAGCCCGTCACACAGCAAACGTTGTTTGAGTTAGGTTCGGTCAGCAAAACATTTACGGGTGTGCTCGGTGGCGACGCTATTGCACGAGGGGAAATCAACCTAAGCGATCCCGCGACAAAATACTGGCCTGAACTTACTGCTAAACAGTGGAACGGAATCACGCTA…
20k_concatenated-long-orfs_KE701379.1_seq1@@@class_c	c28		ATGCTCAAAACGACGCTTTGCGCCTTATTAATTACCGCCTCTTGCGCCGCACTTTCCGCCCCCCAACAGCTCAACGATATTGTGCATCGCGCAATTAATCCGCTTATAGAGCAACAAAAAATCCCTGGTATGGCGGTTGCGGTGATTTATCAGGGCAAGCCCTATTACTTTACCTGGGGCTATGCGGACGTAGCAAAAAAGCAGCCCGTCACACAGCAAACGTTGTTTGAGTTAGGTTCTGTCAGCAAAACATTTACGGGTGTGCTCGGTGGCGACGCTATTGCACGAGGGGAAATCAACCTAAGCGATCCTGCGACAAAATACTGGCCTGAACTTACTGCTAAACAGTGGAACGGGATCACGCTATTACATCTTGCAACCTACACCGCTGGCGGCCTG…
20k_concatenated-long-orfs_KB976080.1_seq1@@@class_c	c28		ATGTTCAAAACGACGCTCTGCGCCTTATTAATTACCGCCTCTTGCTCCGCACTTTCCGCCCCCCAACAGCTCAACGATATTGTGCATCGCGCAATTAATCCGCTTATAGAGCAACAAAAAATCCCTGGTATGGCGGTTGCGGTGATTTATCAGGGCAAGCCCTATTACTTTACCTGGGGCTATGCGGACGTAGCAAAAAAGCAGCCCGTCACACAGCAAACGTTGTTTGAGTTAGGTTCTGTCAGCAAAACATTTACGGGTGTGCTCGGTGGCGACGCTATTGCACGAGGGGAAATCAACCTAAGCGATCCCGCGACAAAATACTGGCCTGAACTTACTGCTAAACAGTGGAACGGGATCACGCTATTACATCTTGCAACCTACACCGCTGGCGGCCTG…
20k_concatenated-long-orfs_JHDF01000027.1_seq1@@@class_c	c28		ATGTTCAAAACGACGCTCTGCGCCTTATTAATTACCGCTTCTTGCTCCGCACTCTCCGCCCCCCAACAGCTCAACGATATTGTGCATCGCACAATGACTCCGCTTATAGAGCAACACAAAATCCCTGGCATGGCGGTGGCGGTGATTTATCAGGGTAAACCTTATTACTTTACCTGGGGCTATGCGGACGTAGCAAAAAAGCAGCCCGTCACACAGCAAACGTTGTTTGAGTTAGGTTCGGTCAGCAAAACATTTACGGGTGTGCTCGGTGGCGACGCTATTGCACGAGGGGAAATCAACCTAAGCGATCCCGCGACAAAATACTGGCCTGAACTTACTGCTAAACAGTGGAACGGAATCACGCTATTACATCTTGCAACCTACACCGCTGGCGGGCTG…
20k_concatenated-long-orfs_AEMF01000001.1_seq1@@@class_c	c28		ATGTTCAAAACGACGCTCTGCGCCTTATTAATTACCGCTTCTTGCTCCGCACTCTCCGCCCCCCAACAGCTCAACGATATTGTGCATCGCACAATGACTCCGCTTATAGAGCAACACAAAATCCCTGGCATGGCGGTGGCGGTGATTTATCAGGGTAAACCTTATTACTTTACCTGGGGCTATGCGGACGTAGCAAAAAAGCAGCCCGTCACACAGCAAACGTTGTTTGAGTTAGGTTCTGTCAGCAAAACATTTACGGGTGTGCTCGGTGGCGATGCTATTGCACGAGGGGAAATCAACCTAAGCGATCCCGCAACAAAATACTGGCCTGAACTTACTGCTAAACAGTGGAACGGAATCACGCTATTACATCTTGCAACCTACACCGCTGGCGGGCTG…
20k_concatenated-long-orfs_AEJZ01000222.1_seq1@@@class_c	c28		ATGTTCAAAACGACGCTCTGCGCCTTATTAATTACCGCCTCTTGCTCCGCACTCTCCGCCCCCCAACAGCTCAACGATATTGTGCATCGCACAATGACTCCGCTTATAGAGCAACACAAAATCCCTGGCATGGCGGTGGCGGTGATTTATCAGGGTAAACCTTATTACTTTACCTGGGGCTATGCGGACGTAGCAAAAAAGCAGCCCGTCACACAGCAAACGTTGTTTGAGTTAGGTTCGGTCAGCAAAACATTTACGGGTGTGCTCGGTGGCGACGCTATTGCACGAGGGGAAATCAACCTAAGCGATCCCGCGACAAAATACTGGCCTGAACTTACTGCTAAACAGTGGAACGGAATCACGCTATTACATCTTGCAACCTACACCGCTGGCGGGCTG…
20k_concatenated-long-orfs_AEJW01000092.1_seq1@@@class_c	c28		ATGTTCAAAACGACGCTCTGCGCCTTATTAATTACCGCCTCTTGCTCCACATTTGCTGCCCCTCAACAAATCAACGATATTGTGCATCGCGCAATTAATCCGCTTATAGAGCAACAAAAAATCCCTGGTATGGCGGTTGCGGTGATTTATCAGGGCAAGCCCTATTACTTTACCTGGGGCTATGCGGACGTAGCAAAAAAGCAGCCCGTCACACAGCAAACGTTGTTTGAGTTAGGTTCTGTCAGCAAAACATTTACGGGTGTGCTCGGTGGCGACGCTATTGCACGAGGGGAAATCAACCTAAGCGATCCCGCGACAAAATACTGGCCTGAACTTACTGCTAAACAGTGGAACGGGATCACGCTATTACATCTTGCAACCTACACCGCTGGCGGCCTG…
20k_concatenated-long-orfs_AEJV01000048.1_seq1@@@class_c	c28		ATGTTCAAAACGACGCTCTGCGCCTTATTAATTACCGCCTCTTGCTCCACATTTGCTGCCCCTCAACAAATCAACGATATTGTGCATCGCGCAATTAATCCGCTTATAGAGCAACAAAAAATCCCTGGTATGGCGGTTGCGGTGATTTATCAGGGCAAGCCCTATTACTTTACCTGGGGCTATGCGGACGTAGCAAAAAAGCAGCCCGTCACACAGCAAACGTTGTTTGAGTTAGGTTCTGTCAGCAAAACATTTACGGGTGTGCTCGGTGGCGACGCTATTGCACGAGGGGAAATCAACCTAAGCGATCCCGCGACAAAATACTGGCCTGAACTTACTGCTAAACAGTGGAACGGGATCACGCTATTACATCTTGCAACCTACACCGCTGGCGGCCTG…
20k_concatenated-long-orfs_FMBK01000012.1_seq1@@@class_c	c29	Yes	ATGTTATCTGTAACTAAGAAAAGTTTTAGATTTAGCTTCTTTACTTTGGCTATAGGATTGAGCACCTATTCTAATGCTTATGATGTGGAAAAAAATAAGGATAATATTGAGACAACAATCAATCAGTCATTTAAGCCACTTATGGAAAAATATGGGGTGTTAGGAATGGCAGTAGGTGTTATTTATAAGGGAAAAAATCACGAACAATATTATGGTATTCAATCTGATATTGATAATAAAGCGGTTGATAGCCAGACTATTTTTGAATTAGGTTCTGTAAGTAAAATTTTTACTGCAACAGCAGGTGCTTATGCTAAGAACCAAGGTAAACTATCTTTCCAAGATCACCCAAGTAAATATTGGCCTGCATTACAAAAATCAGAGATTAACACGGTTAGC…
20k_concatenated-long-orfs_NEGC01000012.1_seq1@@@class_c	c29		ATGTTATCTGTAACTACGAAAGGTTTTAGACTTAGCCTCTTTACTTTGGCTATAGGATTGAGCACCTATTCTAATGCCTATGATGTGGAAAAAAATAAGGACAATATTGAGACAACAATCAATCAGTCATTTAAGCCACTTATGGAAAAATATGGCGTGTTAGGAATGGCAGTAGGCGTTATTTATAAGGGGGAAAATCATGAACAATACTATGGTATTCAATCTGATATCGATAATAAAGCGGTTGATAGCCAGACTATTTTTGAATTAGGTTCTGTAAGTAAAATTTTTACTGCAACAGCAGGTGCTTATGCCAAGAGCCAAGGTAAACTATCTTTCCAAGATCATCCAAGTAAATATTGGCCTGAATTACAAAAATCAGAGATTAACAAAGTTAGC…
20k_concatenated-long-orfs_KB849175.1_seq1@@@class_c	c29		ATGTTATGTGTAACTAAGAAAGGCTTTAGACTCAGCCTCTTTACATTAGCTATAGGATTGAGCACCTATTCTAATGCCTATGATGTGAAAAAAGATAAGGACAATATTGAGACAACAATCAATCAGTCATTTAAGCCACTTATGGAAAAATATGGTGTGTTAGGAATGGCAGTAGGTGTTATTTATAATGGAGGAAATCACGAACAATACTATGGTATTCAATCCTATATCGATGATAAAGCGGTTGATAGCCAGACTATTTTTGAATTAGGTTCTGTAAGTAAGATTTTTACTGCAACAGCAGGTGCTTACGCCAAGAGCCAAGGTAAACTATCTTTCCAAGATCATCCAAGTAAATATTGGCCTGCATTACAAAAGTCAGAGATTAATAAGGTTAAC…
20k_concatenated-long-orfs_FNPK01000031.1_seq1@@@class_c	c29		ATGCTATCTGTAACTAAGAAAGGCTTTAGACTCAGCCTCTTTACATTGGCTATAGGATTGAGTACCTATTCTAATGCCTATGATGTGAAAAAAGATAAGGACAATATTGAGACAACAATCAATCAGTCATTTAAGCCACTTATGGAAAAATATGGTGTGTTAGGAATGGCAGTAGGTGTTATTTATAATGGGGGAAATCACGAACAATACTATGGTATTCAATCTGATATCGATGATAAAGCGGTTGATAGCCAGACTATTTTTGAATTAGGTTCTGTAAGTAAAATTTTTACTGCAACAGCAGGTGCTTACGCCAAGAGCCAAGGTAAACTATCTTTCCAAGATCATCCAAGTAAATATTGGCCTGCATTACAAAAGTCAGAGATTAATAAGGTTAAT…
20k_concatenated-long-orfs_AMXB01000014.1_seq1@@@class_c	c30	Yes	TTGAAAAACCGTCTGTTTACTGTCCTTCTGACAGCCGCTGTCTTTGGTCTTGGCTCGGCTGTCAATGCTGCTGAGATTTCCCGTGCTGAAGCAATGAAAGCCATCTCTGCAGTCGTGCTGCCTGCCATGGAAAAGAACCAGATTCCTGGTATGGCGGTGGCATTGGTCTTGGGGGAGAAGACGTATGTCTTTAACTATGGCGTGTCAGATGTTGAGAAACAAACACCAGTAACTGACGAGACGATTTTTGAGATTGGCTCTATCAGCAAGACCTTCACAGCCACACTGGCGATGCACGCAGAAGCCACTGGGAAGCTGAAGCTGACCGATACCGCAGCAAGATACTTACCGGAGTTGGCTGGCACGGACTTCGGCAACTTGCAGCTTTTCCATCTTGGA…
20k_concatenated-long-orfs_DMEP01000279.1_seq1@@@class_c	c30		TTGAAAAACCGTCTGTTTACTGTCCTTCTGACAGCCGCTGTCTTTGGTCTGAGCTCGGCTGTCAATGCTGCTGAGATTTCCGATGCTGAAGCAATGAAAGCCATCTCTGCAGTCGTGCTGCCTGCCATGGAAAAGAACCAGATTCCTGGTATGGCCGTGGCATTGGTCTTGGGGGAAAAGACGTATGTCTTTAACTATGGCGTGTCAGATGTTGAGAAACAAACACCAGTAACTGACGAGACGATTTTTGAGATTGGCTCTATCAGCAAGACCTTCACAGCCACACTGGCGACGCACGCAGAAGCCACGGGGAAGCTGAAGCTGACCGATACCGCAGCAAGTTACTTACCGGAGTTGGCTGGCACGGACTTCGGCAACTTGCAGCTTTTCCATCTTGGA…
20k_concatenated-long-orfs_CP014646.1_seq1@@@class_c	c30		TTGAAAAACCGTCTGTTTACTGTACTTCTGACAGCCGCTGTCTTTGGTCTTGGCTCGGCTGTCAATGCTGCTGAAATTTCCAGTGCTGAAGCAATGAAAGCCATCTCTGCAGCCGTGCTGCCTGCCATGGAAAAGAACCAGATTCCTGGTATGGCTGTGGCATTGGTATTGGGGGACAAGACTTATGTCTTAAACTATGGCGTGTCAGATGTTGAGAAACAAACACCGGTAACTGACGAGACGATTTTTGAGATTGGCTCTATCAGTAAGACCTTCACAGCCACACTGGCGACGCACGCAGAAGCCACTGGGAAGCTGAAACTGACCGATACAGCAGCAAAGTATTTGCCTGAGTTGTCTGGTACGGACTTCGGTAACTTGCAGCTTTTCCATCTTGGA…
20k_concatenated-long-orfs_AP014856.1_seq1@@@class_c	c31	Yes	ATGTTCAAAACGACGCTCTGCGCCTTACTGCTCGCCATCTCTTACTCCACATTTGCCGCCTCCCACAGCGAACAACAGATCAACGAGATTGTGCATCGCACAATGACGCCACTCATTGAGCAACAACAAATCCCCGGCATGGCTGTGGCGGTGATTTATCAGGGCAAGCCTTATTACTTTACCTGGGGCTATGCGGACGTGGAAAAAAATCGGCCCGTCACGCAGCAAACATTATTTGAGCTAGGTTCGGTGAGCAAAACATTTACCGGCGTGCTTAGTGGCGACGCTATTGCACGAGAGGAAATCACTCTAAGCGATCCCGTCACAAAATACTGGCCTGAACTTACCGCTAAACAGTGGAATAGGATCACACTATTACATCTCGCAACCTATACCGCT…
20k_concatenated-long-orfs_SIZV01000009.1_seq1@@@class_c	c31		ATGTTCAAAACGACGCTCTGCGCCTTACTGCTCGCCATCTCTTACTCCACACTTGCCGCCTCCCACAGCGAACAACAGATCAACGAGATTGTGCATCGCACAATGACGCCACTCATTGAGCAACAACAAATCCCCGGCATGGCTGTGGCGGTGATTTATCAGGGCAAGCCTTATTACTTTACCTGGGGCTATGCGGACGTGGAAAAAAATCAGCCCGTCACGCAGAAAACATTATTTGAGCTAGGTTCGGTGAGCAAAACATTTACCGGCGTGCTTGGTGGCGACGCTATTGCACGAGAGGAAATCACCCTAAGCGATCCCGTCACAAAATACTGGCCTGAATTTACCGCTAAACAGTGGAATGGGATCACACTATTACATCTCGCAACCTATACCGCT…
20k_concatenated-long-orfs_PTTD01000028.1_seq1@@@class_c	c31		ATGTTCAAAACGACGCTCTGCGCCTTACTGCTCGCCATATCTTACTCCACACTTGCCGCCTCCCACAGCGAACAACAGATCAACGAGATTGTGCATCGCACAATGACGCCACTCATTGAGCAACAACAAATCCCCGGCATGGCTGTGGCGGTGATTTATCAGGGCAAGCCTTATTACTTTACCTGGGGCTATGCGGACGTGGAAAAAAATCAGCCCGTCACGCAGAAAACATTATTTGAGCTAGGTTCGGTGAGCAAAACATTTACCGGCGTGCTTGGTGGCGACGCTATTGCACGAGAGGAAATCACCCTAAGCGATCCCGTCACAAAATACTGGCCTGAACTTACCGCTAAACAGTGGAATGGGATCACACTATTACATCTCGCAACCTATACCGCT…
20k_concatenated-long-orfs_PDHK01000006.1_seq1@@@class_c	c31		ATGTTCAAAACGACGCTCTGCGCCTTACTGCTCGCCATCTCTTACTCCACACTTGCCGCCTCCCACAGCGAACAACAGATCAACGAGATTGTGCATCGCACAATGACGCCACTCATTGAGCAACAAAAAATCCCTGGCATGGCTGTGGCGGTGATTTATCAGGGCAAGCCTTATTACTTTACCTGGGGCTATGCGGACGTGGAAAAAAATCGGCCCGTCACGCAGAAAACATTATTTGAGCTAGGTTCGGTGAGCAAAACATTTACCGGCGTGCTTGGTGGCGACGCTATTGCACGAGAGGAAATAACTCTAAGCGATCCCGTCACAAAATACTGGCCTGAACTTACCGCTAAACAGTGGAATAGGATCACACTATTACATCTCGCAACCTATACCGCT…
20k_concatenated-long-orfs_CYFZ01000001.1_seq1@@@class_c	c31		ATGTTCAAAACGACGCTCTGCGCCTTACTGCTCGCCATCTCTTACTCCACACTTGCCGCCTCCCACAGCGAACAACAGATCAACGAGATTGTGCATCGCACAATGACGCCACTCATTGAGCAACAACAAATCCCCGGCATGGCTGTGGCGGTGATTTATCAGGGCAAGCCTTATTACTTTACCTGGGGCTATGCGGACGTGGAAAAAAATCGGCCCGTCACGCAGCAAACATTATTTGAGCTAGGTTCGGTGAGCAAAACATTTACCGGCGTACTTGGTGGCGACGCTATTGCACGAGAGGAAATCACTCTAAGCGATCCCGTCACAAAATACTGGCCTGAACTTACCGCTAAACAGTGGAATGGGATCACACTATTACATCTCGCAACCTATACCGCT…
20k_concatenated-long-orfs_CP034213.1_seq1@@@class_c	c31		ATGTTCAAAACGACGCTCTGCGCCTTACTGCTCGCCATCTCTTACTCCACACTTGCCGCCTCCCACAGCGAACAACAGATCAACGAGATTGTGCATCGCACAATGACGCCACTCATTGAGCAACAAAAAATCCCTGGCATGGCTGTGGCGGTGATTTATCAGGACAAGCCTTATTACTTTACCTGGGGCTATGCGGACGTGGAAAAAAATCGGCCCATCACGCAGCAAACATTATTTGAGCTAGGTTCGGTGAGCAAAACATTTACCGGCGTGCTTGGTGGCGACGCTATTGCACGAGAGGAAATCACTCTAAGCGATCCCGTCACAAAATACTGGCCTGAACTTACCGCTAAACAGTGGAATGGGATCACACTATTACATCTCGCAACCTATACCGCT…
20k_concatenated-long-orfs_CP034212.1_seq1@@@class_c	c31		ATGTTCAAAACGACGCTCTGCGCCTTACTGCTCGCCATCTCTTACTCCACACTTGCCGCCTCCCACAGCGAACAACAGATCAACGAGATTGTGCATCGCACAATGACGCCACTCATTGAGCAACAACAAATCCCCGGCATGGCTGTGGCGGTGATTTATCAGGGCAAGCCTTATTACTTTACCTGGGGCTATGCGGACGTGGAAAAAAATCAGCCCGTCACGCAGAAAACATTATTTGAGCTAGGTTCGGTGAGCAAAACATTTACCGGCGTGCTTGGTGGCGACGCTATTGCACGAGAGGAAATCACCCTAAGCGATCCCGTCACAAAATACTGGCCTGAACTTACCGCTAAACAGTGGAATGGGATCACACTATTACATCTCGCAACCTATACCGCT…
20k_concatenated-long-orfs_CP034166.1_seq1@@@class_c	c31		ATGTTCAAAACGACGCTCTGCGCCTTACTGCTCGCCATCTCTTACTCCACACTTGCCGCCTCCCACAGCGAACAACAGATCAACGAGATTGTGCATCGCACAATGACGCCACTCATTGAGCAACAACAAATCCCCGGCATGGCTGTGGCGGTGATTTATCAGGGCAAGCCTTATTACTTTACCTGGGGCTATGCGGACGTGGAAAAAAATCGGCCCGTCACGCAGCAAACATTATTTGAGCTAGGTTCGGTGAGCAAAACATTTACCGGCGTGCTTAGTGGCGACGCTATTGCACGAGAGGAAATCACTCTAAGCGATCCCGTCACAAAATACTGGCCTGAACTTACCGCTAAACAGTGGAATAGGATCACACTATTACATCTCGCAACCTATACCGCT…
20k_concatenated-long-orfs_CP030783.2_seq1@@@class_c	c31		ATGTTCAAAACGACGCTCTGCGCCTTACTGCTCGCCATCTCTTACTCCACATTTGCCGCCTCCCACAGCGAACAACAGATCAACGAGATTGTGCATCGCACAATGACGCCACTCATTGAGCAACAACAAATCCCCGGCATGGCTGTGGCGGTGATTTATCAGGGCAAGCCTTATTACTTTACCTGGGGCTATGCGGACGTGGAAAAAAATCGGCCCGTCACGCAGCAAACATTATTTGAGCTAGGTTCGGTGAGCAAAACATTTACCGGCGTGCTTAGTGGCGACGCTATTGCACGAGAGGAAATCACTCTAAGCGATCCCGTCACAAAATACTGGCCTGAACTTACCGCTAAACAGTGGAATAGGATCACACTATTACATCTCGCAACCTATACCGCT…
20k_concatenated-long-orfs_CP030781.2_seq1@@@class_c	c31		ATGTTCAAAACGACGCTCTGCGCCTTATTAATTACCGCCTCTTGCTCCACATTTGCCGCCCCTCAACAAATCAACGATATTGTGCATCGCACAATTACCCCGCTTATAGAGCAACAAAACATCCCCGGTATGGCGGTGGCAGTAATTTATCAGGGTAAACCTTATTACTTTACCTGGGGCTATGCGGACATCGCCAAAAAGCAGCCCGTCACACAGCAAACGCTGTTTGAGTTAGGCTCGGTCAGCAAAACATTTACGGGCGTGCTTGGTGGCGACGCTATTGCGCGAGGGGAAATCAACCTAAGCGATCCCACAACAAAATACTGGCCTGAACTTACCGCTAAACAGTGGAATGGGATCACACTATTACATCTCGCAACCTACACCGCTGGCGGCCTG…
20k_concatenated-long-orfs_CP030778.2_seq1@@@class_c	c31		ATGTTCAAAACGACGCTCTGCGCCTTACTGCTCGCCATCTCTTACTCCACACTTGCCGCCTCCCACAGCGAACAACAGATCAACGAGATTGTGCATCGCACAATGACGCCACTCATTGAGCAACAAAAAATCCCTGGCATGGCTGTGGCGGTGATTTATCAGGGCAAGCCTTATTACTTTACCTGGGGCTATGCGGACGTGGAAAAAAATCGGCCCATCACGCAGAAAACATTATTTGAGCTAGGTTCGGTGAGCAAAACATTTACCGGCGTGCTTGGTGGCGACGCTATTGCACGAGAGGAAATCACTCTAAGCGATCCCGTCACAAAATACTGGCCTGAACTTACCGCTAAACAGTGGAATGGGATCACACTATTACATCTCGCAACCTATACCGCT…
20k_concatenated-long-orfs_CP025317.1_seq1@@@class_c	c31		ATGTTCAAAACGACGCTCTGCGCCTTACTGCTCGCCATCTCTTACTCCACACTTGCCGCCTCCCACAGCGAACAACAGATCAACGAGATTGTGCATCGCACAATGACGCCACTCATTGAGCAACAACAAATCCCCGGCATGGCTGTGGCGGTGATTTATCAGGGCAAGCCTTATTACTTTACCTGGGGCTATGCGGACGTGGAAAAAAATCGGCCCGTCACGCAGCAAACATTATTTGAGCTAGGTTCGGTGAGCAAAACATTTACCGGCGTGCTTGGTGGCGACGCTATTGCACGAGAGGAAATCACTCTAAGCGATCCCGTCACAAAATACTGGCCTGAACTTACCGCTAAACAGTGGAATAGGATCACACTATTACATCTCGCAACCTATACCGCT…
20k_concatenated-long-orfs_CP024282.1_seq1@@@class_c	c31		ATGTTCAAAACGACGCTCTGCGCCTTACTGCTCGCCATCTCTTACTCCACACTTGCCGCCTCCCACAGCGAACAACAGATCAACGAGATTGTGCATCGCACAATGACGCCACTCATTGAGCAACAAAAAATCCCTGGCATGGCTGTGGCGGTGATTTATCAGGACAAGCCTTATTACTTTACCTGGGGCTATGCGGACGTGGAAAAAAATCGGCCCGTCACGCAGCAAACATTATTTGAGCTAGGTTCGGTGAGCAAAACATTTACCGGCGTGCTTGGTGGCGACGCTATTGCACGAGAGGAAATCACTCTAAGCGATCCCGTCACAAAATACTGGCCTGAACTTACCGCTAAACAGTGGAATGGGATCACACTATTACATCTCGCAACCTATACCGCT…
20k_concatenated-long-orfs_CP007025.1_seq1@@@class_c	c31		ATGTTCAAAACGACGCTCTGCGCCTTACTGCTCGCCATCTCTTACTCCACACTTGCCGCCTCCCACAGCGAACAACAGATCAACGAGATTGTGCATCGCACAATGACGCCACTCATTGAGCAACAAAAAATCCCTGGCATGGCTGTGGCGGTGATTTATCAGGGCAAGCCTTATTACTTTACCTGGGGCTATGCGGACGTGGAAAAAAATCGGCCCGTCACGCAGAAAACATTATTTGAGCTAGGTTCGGTGAGCAAAACATTTACCGGCGTGCTTGGTGGCGACGCTATTGCACGAGAGGAAATCACCCGAAGCGATCCCGTCACAAAATACTGGCCTGAACTTACCGCTAAACAGTGGAATGGGGTCACACTATTACATCTCGCAACCTATACCGCT…
20k_concatenated-long-orfs_CH991859.1_seq1@@@class_c	c31		ATGTTCAAAACGACGCTCTGCGCCTTACTGCTCGCCATATCTTACTCCACACTTGCCGCCTCCCACAGCGAACAACAGATCAACGAGATTGTGCATCGCACAATGACGCCACTCATTGAGCAACAAAAAATCCCTGGCATGGCTGTGGCGGTGATTTATCAGGGCAAGCCTTATTACTTTACCTGGGGCTATGCGGACGTGGAAAAAAATCGGCCCGTCACGCAGAAAACATTATTTGAGCTAGGTTCGGTGAGCAAAACATTTACCGGCGTGCTTGGTGGCGACGCTATTGCACGAGAGGAAATCACTCTAAGCGATCCCGTCACAAAATACTGGCCTGAACTTACCGCTAAACAGTGGAATAGGATCACACTATTACATCTCGCAACCTATACCGCT…
20k_concatenated-long-orfs_CCBU01000265.1_seq1@@@class_c	c31		ATGTTCAAAACGACGCTCTGCGCCTTACTGCTCGCCATCTCTTACTCCACACTTGCCGCCTCCCACAGCGAACAACAGATCAACGAGATTGTGCATCGCACAATGACGCCACTCATTGAGCAACAAAAAATCCCTGGCATGGCTGTGGCGGTGATTTATCAGGGCAAGCCTTATTACTTTACCTGGGGCTATGCGGACGTGGAAAAAAATCGGCCCGTCACGCAGAAAACATTATTTGAGCTAGGTTCGGTGAGCAAAACATTTACCGGCGTGCTTGGTGGCGACGCTATTGCACGAGAGGAAATCACTCTAAGCGATCCCGTCACAAAATACTGGCCTGAACTTACCGCTAAACAGTGGAATGGGATCACACTATTACATCTCGCAACCTATACCGCT…
20k_concatenated-long-orfs_CABMNM010000021.1_seq1@@@class_c	c31		ATGTTCAAAACGACGCTCTGCGCCTTACTGCTCGCCATCTCTTACTCCACACTTGCCGCCTCCCACAGCGAACAACAGATCAACGAGATTGTGCATCGCACAATGACGCCACTCATTGAGCAACAACAAATCCCCGGCATGGCTGTGGCGGTGATTTATCAGGGCAAGCCTTATTACTTTACCTGGGGCTATGCGGACGTGGAAAAAAATCGACCCGTCACGCAGCAAACATTATTTGAGTTAGGTTCAGTGAGCAAAACATTTACCGGCGTGCTTGGTGGCGACGCTATTGCACGAGAGGAAATCACTCTAAGCGATCCCGTCACAAAATACTGGCCTGAACTTACCGCTAAACAGTGGAATGGGATCACACTATTACATCTCGCAACCTATACCGCT…
20k_concatenated-long-orfs_BJWU01000001.1_seq1@@@class_c	c31		ATGTTCAAAACGACGCTCTGCGCCTTACTGCTCGCCATCTCTTACTCCACATTTGCCGCCTCCCACAGCGAACAACAGATCAACGAGATTGTGCATCGCACAATGACGCCACTCATTGAGCAACAACAAATCCCCGGCATGGCTGTGGCGGTGATTTATCAGGGCAAGCCTTATTACTTTACCTGGGGCTATGCGGACGTGGAAAAAAATCGGCCCGTCACGCAGCAAACATTATTTGAGCTAGGTTCGGTGAGCAAAACATTTACCGGCGTGCTTAGTGGCGACGCTATTGCACGAGAGGAAATCACTCTAAGCGATCCCGTCACAAAATACTGGCCTGAACTTACCGCTAAACAGTGGAATAGGATCACACTATTACATCTCGCAACCTATACCGCT…
20k_concatenated-long-orfs_BJWR01000125.1_seq1@@@class_c	c31		ATGTTCAAAACGACGCTCTGCGCCTTACTGCTCGCCATCTCTTACTCCACACTTGCCGCCTCCCACAGCGAACAACAGATCAACGAGATTGCGCATCGCACAATGACGCCACTCATTGAGCAACAACAAATCCCCGGCATGGCTGTGGCGGTGATTTATCAGGGCAAGCCTTATTACTTTACCTGGGGCTATGCGGACGTGGAAAAAAATCGGCCCGTCACGCAGCAAACATTATTTGAGCTAGGTTCGGTGAGCAAAACATTTACCGGCGTGCTTGGTGGCGACGCTATTGCACGAGAGGAAATCACTCTAAGCGATCCCGTCACAAAATACTGGCCTGAACTTACCGCTAAACAGTGGAATAGGATCACACTATTACATCTCGCAACCTATACCGCT…
20k_concatenated-long-orfs_BJWQ01000081.1_seq1@@@class_c	c31		ATGTTCAAAACGACGCTCTGCGCCTTACTGCTCGCCATCTCTTACTCCACACTTGCCGCCTCCCACAGCGAACAACAGATCAACGAGATTGTGCATCGCACAATGACGCCACTCATTGAGCAACAAAAAATCCCTGGCATGGCTGTGGCGGTGATTTATCAGGGCAAGCCTTATTACTTTACCTGGGGCTATGCGGACGTGGAAAAAAATCGGCCCGTCACGCAGAAAACATTATTTGAGCTAGGTTCGGTGAGCAAAACATTTACCGGCGTGCTTGGTGGCGACGCTATTGCACGAGAGGAAATCACTCTAAGCGATCCCGTCACAAAATACTGGCCTGAACTTACCGCTAAACAGTGGAATAGGATCACACTATTACATCTCGCAACCTATACCGCT…
20k_concatenated-long-orfs_BJWP01000025.1_seq1@@@class_c	c31		ATGTTCAAAACGACGCTCTGCGCCTTACTGCTCGCCATCTCTTACTCCACACTTGCCGCCTCCCACAGCGAACAACAGATCAACGAGATTGTGCATCGCACAATGACGCCACTCATTGAGCAACAAAAAATCCCTGGCATGGCTGTGGCGGTGATTTATCAGGACAAGCCTTATTACTTTACCTGGGGCTATGCGGACGTGGAAAAAAATCGGCCCATCACGCAGCAAACATTATTTGAGCTAGGTTCGGTGAGCAAAACATTTACCGGCGTGCTTGGTGGCGACGCTATTGCACGAGAGGAAATCACTCTAAGCGATCCCGTCACAAAATACTGGCCTGAACTTACCGCTAAACAGTGGAATGGGATCACACTATTACATCTCGCAACCTATACCGCT…
20k_concatenated-long-orfs_BJWO01000011.1_seq1@@@class_c	c31		ATGTTCAAAACGACGCTCTGCGCCTTACTGCTCGCCATCTCTTACTCCACACTTGCCGCCTCCCACAGCGAACAACAGATCAACGAGATTGTGCATCGCACAATGACGCCACTCATTGAGCAACAACAAATCCCCGGCATGGCTGTGGCGGTGATTTATCAGGGCAAGCCTTATTACTTTACCTGGGGCTATGCGGACGTGGAAAAAAATCGCCCCGTCACGCAGCAAACATTATTTGAGTTAGGTTCAGTGAGCAAAACATTTACCGGCGTGCTTGGTGGCGACGCTATTGCACGAGAGGAAATCACTCTAAGCGATCCCGTCACAAAATACTGGCCTGAACTTACCGCTAAACAGTGGAATGGGATCACACTATTACATCTCGCAACCTATACCGCT…
20k_concatenated-long-orfs_BJWM01000394.1_seq1@@@class_c	c31		ATGTTCAAAACGACGCTCTGCGCCTTACTGCTCGCCATCTCTTACTCCACACTTGCCGCCTCCCACAGCGAACAACAGATCAACGAGATTGTGCATCGCACAATGACGCCACTCATTGAGCAACAACAAATCTCCGGCATGGCTGTGGCGGTGATTTATCAGGGCAAGCCTTATTACTTTACCTGGGGCTATGCGGACGTGGAAAAAAATCGGCCCGTCACGCAGAAAACATTATTTGAGCTAGGTTCGGTGAGCAAAACATTTACCGGCGTGCTTGGTGGCGACGCTATTGCACGAGAGGAAATCACCCTAAGCGATCCCGTCACAAAATACTGGCCTGAACTTACCGCTAAACAGTGGAATGGGATCACACTATTACATCTCGCAACCTATACCGCT…
20k_concatenated-long-orfs_BJDE01000002.1_seq1@@@class_c	c31		ATGTTCAAAACGACGCTCTGCGCCTTACTGCTCGCCATCTCTTACTCCACACTTGCCGCCTCCCACAGCGAACAACAGATCAACGAGATTGTGCATCGCACAATGACGCCACTCATTGAGCAACAAAAAATCCCTGGCATGGCTGTGGCGGTGATTTATCAGGGCAAGCCTTATTACTTTACCTGGGGCTATGCGGACGTGGAAAAAAATCGGCCCGTCACGCAGAAAACATTATTTGAGCTAGGTTCGGTGAGCAAAACATTTACCGGCGTGCTTGGTGGCGACGCTATTGCACGAGAGGAAATCACCCTAAGCGATCCCGTCACAAAATACTGGCCTGAACTTACCGCTAAACAGTGGAATGGGATCACACTATTACATCTCGCAACCTATACCGCT…
20k_concatenated-long-orfs_BJCZ01000008.1_seq1@@@class_c	c31		ATGTTCAAAACGACGCTCTGCGCCTTACTGCTCGCCATCTCTTACTCCACACTTGCCGCCTCCCACAGCGAACAACAGATCAACGAGATTGTGCATCGCACAATGACGCCACTCATTGAGCAACAAAAAATCCCTGGCATGGCTGTGGCGGTGATTTATCAGGACAAGCCTTATTACTTTACCTGGGGCTATGCGGACGTGGAAAAAAATCGGCCCATCACGCAGCAAACATTATTTGAGCTAGGTTCGGTGAGCAAAACATTTACCGGCGTGCTTGGTGGCGACGCTATTGCACGAGAGGAAATCACTCTAAGCGATCCCGTCACAAAATACTGGCCTGAACTTACCGCTAAACAGTGGAATGGGATCACACTATTACATCTCGCAACCTATACCGCT…
20k_concatenated-long-orfs_BJCY01000006.1_seq1@@@class_c	c31		ATGTTCAAAACGACGCTCTGCGCCTTACTGCTCGCCATCTCTTACTCCACACTTGCCGCCTCCCACAGCGAACAACAGATCAACGAGATTGTGCATCGCACAATGACGCCACTCATTGAGCAACAAAAAATCCCTGGCATGGCTGTGGCGGTGATTTATCAGGGCAAGCCTTATTACTTTACCTGGGGCTATGCGGACGTGGAAAAAAATCGGCCCGTCACGCAGAAAACATTATTTGAGCTAGGTTCGGTGAGCAAAACATTTACCGGCGTGCTTGGTGGCGACGCTATTGCACGAGAGGAAATCACTCTAAGCGATCCCGTCACAAAATACTGGCCTGAACTTACCGCTAAACAGTGGAATGGGATCACACTATTACATCTCGCAACCTATACCGCT…
20k_concatenated-long-orfs_BJCW01000003.1_seq1@@@class_c	c31		ATGTTCAAAACGACGCTCTGCGCCTTACTGCTCGCCATCTCTTACTCCACACTTGCCGCCTCCCACAGCGAACAACAGATCAACGAGATTGTGCATCGCACAATGACGCCACTCATTGAGCAACAACAAATCCCCGGCATGGCTGTGGCGGTGATTTATCAGGGCAAGCCTTATTACTTTACCTGGGGCTATGCGGACGTGGAAAAAAATCGGCCCGTCACGCAGCAAACATTATTTGAGCTAGGTTCGGTGAGCAAAACATTTACCGGCGTGCTTAGTGGCGACGCTATTGCACGAGAGGAAATCACTCTAAGCGATCCCGTCACAAAATACTGGCCTGAACTTACCGCTAAACAGTGGAATAGGATCACACTATTACATCTCGCAACCTATACCGCT…
20k_concatenated-long-orfs_BJCV01000016.1_seq1@@@class_c	c31		ATGTTCAAAACGACGCTCTGCGCCTTACTGCTCGCCATCTCTTACTCCACACTTGCCGCCTCCCACAGCGAACAACAGATCAACGAGATTGTGCATCGCACAATGACGCCACTCATTGAGCAACAAAAAATCCCTGGCATGGCTGTGGCGGTGATTTATCAGGACAAGCCTTATTACTTTACCTGGGGCTATGCGGACGTGGAAAAAAATCGGCCCGTCACGCAGCAAACATTATTTGAGCTAGGTTCGGTGAGCAAAACATTTACCGGCGTGCTTGGTGGCGACGCTATTGCACGAGAGGAAATCACTCTAAGCGATCCCGTCACAAAATACTGGCCTGAACTTACCGCTAAACAGTGGAATGGGATCACACTATTACATCTCGCAACCTATACCGCT…
20k_concatenated-long-orfs_BJCU01000002.1_seq1@@@class_c	c31		ATGTTCAAAACGACGCTCTGCGCCTTACTGCTCGCCATCTCTTACTCCACACTTGCCGCCTCCCACAGCGAACAACAGATCAACGAGATTGTGCATCGCACAATGACGCCACTCATTGAGCAACAAAAAATCCCTGGCATGGCTGTGGCGGTGATTTATCAGGACAAGCCTTATTACTTTACCTGGGGCTATGCGGACGTGGAAAAAAATCGGCCCGTCACGCAGCAAACATTATTTGAGCTAGGTTCGGTGAGCAAAACATTTACCGGCGTGCTTGGTGGCGACGCTATTGCACGAGAGGAAATCACTCTAAGCGATCCCGTCACAAAATACTGGCCTGAACTTACCGCTAAACAGTGGAATGGGATCACACTATTACATCTCGCAACCTATACCGCT…
20k_concatenated-long-orfs_BJCT01000010.1_seq1@@@class_c	c31		ATGTTCAAAACGACGCTCTGCGCCTTACTGCTCGCCATATCTTACTCCACACTTGCCGCCTCCCACAGCGAACAACAGATCAACGAGATTGTGCATCGCACAATGACGCCACTCATTGAGCAACAAAAAATCCCTGGCATGGCTGTGGCGGTGATTTATCAGGGCAAGCCTTATTACTTTACCTGGGGCTATGCGGACGTGGAAAAAAATCGGCCCGTCACGCAGAAAACATTATTTGAGCTAGGTTCGGTGAGCAAAACATTTACCGGCGTGCTTGGTGGCGACGCTATTGCACGAGAGGAAATCACTCTAAGCGATCCCGTCACAAAATACTGGCCTGAACTTACCGCTAAACAGTGGAATAGGATCACACTATTACATCTCGCAACCTATACCGCT…
20k_concatenated-long-orfs_BBVX01000010.1_seq1@@@class_c	c31		ATGTTCAAAACGACGCTCTGCGCCTTACTGCTCGCCATCTCTTACTCCACACTTGCCGCCTCCCACAGCGAACAACAGATCAACGAGATTGTGCATCGCACAATGACGCCACTCATTGAGCAACAAAAAATCCCTGGCATGGCTGTGGCGGTGATTTATCAGGGCAAGCCTTATTACTTTACCTGGGGCTATGCGGACGTGGAAAAAAATCGGCCCGTCACGCAGAAAACATTATTTGAGCTAGGTTCGGTGAGCAAAACATTTACCGGCGTGCTTGGTGGCGACGCTATTGCACGAGAGGAAATCACTCTAAGCGATCCCGTCACAAAATACTGGCCTGAACTTACCGCTAAACAGTGGAATAGGATCACACTATTACATCTCGCAACCTATACCGCT…
20k_concatenated-long-orfs_BBVV01000009.1_seq1@@@class_c	c31		ATGTTCAAAACGACGCTCTGCGCCTTACTGCTCGCCATATCTTACTCCACACTTGCCGCCTCCCACAGCGAACAACAGATCAACGAGATTGTGCATCGCACAATGACGCCACTCATTGAGCAACAAAAAATCCCTGGCATGGCTGTGGCGGTGATTTATCAGGGCAAGCCTTATTACTTTACCTGGGGCTATGCGGACGTGGAAAAAAATCGGCCCGTCACGCAGAAAACATTATTTGAGCTAGGTTCGGTGAGCAAAACATTTACCGGCGTGCTTGGTGGCGACGCTATTGCACGAGAGGAAATCACCCTAAGCGATCCCGTCACAAAATACTGGCCTGAACTTACCGCTAAACAGTGGAATGGGATCACACTATTACATCTCGCAACCTATACCGCT…
20k_concatenated-long-orfs_BBVT01000039.1_seq1@@@class_c	c31		ATGTTCAAAACGACGCTCTGCGCCTTACTGCTCGCCATCTCTTACTCCACACTTGCCGCCTCCCACAGCGAACAACAGATCAACGAGATTGTGCATCGCACAATGACGCCACTCATTGAGCAACAAAAAATCCCTGGCATGGCTGTGGCGGTGATTTATCAGGGCAAGCCTTATTACTTTACCTGGGGCTATGCGGACGTGGAAAAAAATCGGCCCGTCACGCAGAAAACATTATTTGAGCTAGGTTCGGTGAGCAAAACATTTACCGGCGTGCTTGGTGGCGACGCTATTGCACGAGAGGAAATCACCCTAAGCGATCCCGTCACAAAATACTGGCCTGAACTTACCGCTAAACAGTGGAATGGGATCACACTATTACATCTCGCAACCTATACCGCT…
20k_concatenated-long-orfs_BBVR01000040.1_seq1@@@class_c	c31		ATGTTCAAAACGACGCTCTGCACCTTACTGCTCGCCATCTCTTACTCCACACTTGCCGCCTCCCACAGCGAACAACAGATCAACGAGATTGTGCATCGCACAATGACGCCACTCATTGAGCAACAAAAAATCCCTGGCATGGCTGTGGCGGTGATTTATCAGGGCAAGCCTTATTACTTTACCTGGGGCTATGCGGACGTGGAAAAAAATCGGCCCGTCACGCAGAAAACATTATTTGAGCTAGGTTCGGTGAGCAAAACATTTACCGGCGTGCTTGGTGGCGACGCTATTGCACGAGAGGAAATCACTCTAAGCGATCCCGTCACAAAATACTGGCCTGAACTTACCGCTAAACAGTGGAATGGGATCACACTATTACATCTCGCAACCTATACCGCT…
20k_concatenated-long-orfs_BBVQ01000004.1_seq1@@@class_c	c31		ATGTTCAAAACGACGCTCTGCGCCTTACTGCTCGCCATCTCTTACTCCACACTTGCCGCCTTCCACAGCGAACAACAGATCAACGAGATTGTGCATCGCACAATGACGCCACTCATTGAGCAACAACAAATCCCCGGCATGGCTGTGGCGGTGATTTATCAGGGCAAGCCTTATTACTTTACCTGGGGCTATGCGGACGTGGAAAAAAATCGGCCCGTCACGCAGCAAACATTATTTGAGCTAGGTTCGGTGAGCAAAACATTTACCGGCGTGCTTGGTGGCGACGCTATTGCACGAGAGGAAATCACCCTAAGCGATCCCGTCACAAAATACTGGCCTGAATTTACCGCTAAACAGTGGAATGGGATCACACTATTACATCTCGCAACCTATACCGCT…
20k_concatenated-long-orfs_BBVP01000003.1_seq1@@@class_c	c31		ATGTTCAAAACGACGCTCTGCGCCTTACTGCTCGCCATCTCTTACTCCACATTTGCCGCCTCCCACAGCGAACAACAGATCAACGAGATTGTGCATCGCACAATGACGCCACTCATTGAGCAACAACAAATCCCCGGCATGGCTGTGGCGGTGATTTATCAGGGCAAACCTTATTACTTTACCTGGGGCTATGCGGACGTGGAAAAAAATCGGCCCGTCACGCAGCAAACATTATTTGAGCTAGGTTCGGTGAGCAAAACATTTACCGGCGTGCTTAGTGGCGACGCTATTGCACGAGAGGAAATCACTCTAAGCGATCCCGTCACAAAATACTGGCCTGAACTTACCGCTAAACAGTGGAATAGGATCACACTATTACATCTCGCAACCTATACCGCT…
20k_concatenated-long-orfs_BBVN01000008.1_seq1@@@class_c	c31		ATGTTCAAAACGACGCTCTGCGCCTTACTGCTCGCCATCTCTTACTCCACACTTGCCGCCTCCCACAGCGAACAACAGATCAACGAGATTGTGCATCGCACAATGACGCCACTCATTGAGCAACAACAAATCCCCGGCATGGCTGTGGCGGTGATTTATCAGGGCAAGCCTTATTACTTTACCTGGGGCTATGCGGACGTGGAAAAAAATCGGCCCGTCACGCAGCAAACATTATTTGAGCTAGGTTCGGTGAGCAAAACATTTACCGGCGTGCTTAGTGGCGACGCTATTGCACGAGAGGAAATCACTCTAAGCGATCCCGTCACAAAATACTGGCCTGAACTTACCGCTAAACAGTGGAATAGGATCACACTATTACATCTCGCAACCTATACCGCT…
20k_concatenated-long-orfs_BBVJ01000022.1_seq1@@@class_c	c31		ATGTTCAAAACGACGCTCTGCGCCTTACTGCTCGCCATATCTTACTCCACACTTGCCGCCTCCCACAGCGAACAACAGATCAACGAGATTGTGCATCGCACAATGACGCCACTCATTGAGCAACAAAAAATCCCTGGCATGGCTGTGGCGGTGATTTATCAGGGCAAGCCTTATTACTTTACCTGGGGCTATGCGGACGTGGAAAAAAATCGGCCCGTCACGCAGAAAACATTATTTGAGCTAGGTTCGGTGAGCAAAACATTTACCGGCGTGCTTGGTGGCGACGCTATTGCACGAGAGGAAATCACTCTAAGCGATCCCATCACAAAATACTGGCCTGAACTTACCGCTAAACAGTGGAATAGGATCACACTATTACATCTCGCAACCTATACCGCT…
20k_concatenated-long-orfs_BBVG01000004.1_seq1@@@class_c	c31		ATGTTCAAAACGACGCTCTGCGCCTTACTGCTCGCCATCTCTTACTCCACACTTGCCGCCTCCCACAGCGAACAACAGATCAACGAGATTGTGCATCGCACAATGACGCCACTCATTGAGCAACAAAAAATCCCTGGCATGGCTGTGGCGGTGATTTATCAGGACAAGCCTTATTACTTTACCTGGGGCTATGCGGACGTGGAAAAAAATCGGCCCGTCACGCAGAAAACATTATTTGAGCTAGGTTCGGTGAGCAAAACATTTACCGGCGTGCTTGGTGGCGACGCTATTGCACGAGAGGAAATCACTCTAAGCGATCCCGTCACAAAATACTGGCCTGAACTTACCGCTAAACAGTGGAATAGGATCACACTATTACATCTCGCAACCTATACCGTT…
20k_concatenated-long-orfs_AP014857.1_seq1@@@class_c	c31		ATGTTCAAAACGACGCTCTGCGCCTTACTGCTCGCCATATCTTACTCCACACTTGCCGCCTCCCACAGCGAACAACAGATCAACGAGATTGTGCATCGCACAATGACGCCACTCATTGAGCAACAACAAATCCCCGGCATGGCTGTGGCGGTGATTTATCAGGGCAAGCCTTATTACTTTACCTGGGGCTATGCGGACGTGGAAAAAAATCAGCCCGTCACGCAGAAAACATTATTTGAGCTAGGTTCGGTGAGCAAAACATTTACCGGCGTGCTTGGTGGCGACGCTATTGCACGAGAGGAAATCACCCTAAGCGATCCCGTCACAAAATACTGGCCTGAACTTACCGCTAAACAGTGGAATGGGATCACACTATTACATCTCGCAACCTATACCGCT…
20k_concatenated-long-orfs_LLWP01000003.1_seq1@@@tet_enzyme	c32	Yes	ATGAATTTATTAAACAATAAAAAAATCGCCATAATTGGAGGCGGCCCCGTTGGGCTGACAATGGCAAGACTATTACAGCAAAACGGCGTGGACGTTACGGTTTATGAGAGAGACAAAAACCGACAGGCAAGAATTTTTGGCGGAACACTTGATCTGCACAAAGGTTCAGGTCAGGAAGCAATGAAAAAAGCAGGATTGCTGCAAACTTATTACGACTTGGCCTTGCCGATGGGGGTAAATATAGCTGACGAAAAGGGCAATATTTTAACCACCAATAATGTAAAGCCCGAAAATCGGTTTGATAATCCAGAAATAAACAGAAATGATTTAAGAACTATCTTATTGAATAGTTTACAAAACAATACGGTCATTTGGGATAGAAAACTTGTTATGCTTAAA…
20k_concatenated-long-orfs_POQQ01000054.1_seq1@@@aph2b	c33	Yes	ATGGAAAGTACTGATGTTATAAATGAAATTAGAGGTATATTACCTCGTAACTCAATTGGAAAATATAGATATGATGATAATGCCACAAATGTTAAGGCAATGAAATATTTAATTGAGCATTACTTTGATAATTTCAAAGTAGATAGTATTGAAATAATCGGTAGTGGTTATGATAGTGTGGCATATTTAGTTAATAATGAATACATTTTTAAAACAAAATTTAGTACTAATAAGAAAAAAGGTTATGCAAAAGAAAAAGCAATATATAATTTTTTAAATACAAATTTAGAAACTAATGTAAAAATTCCTAATATTGAATATTCGTATATTAGTGATGAATTATCTATACTAGGTTATAAAGAAATTAAAGGAACTTTTTTAACACCAGAAATTTATTCT…
20k_concatenated-long-orfs_QWGK01000027.1_seq1@@@aph2b	c33		ATGAAATATTTAATTGAGCATTACTTTGATAATTTCAAAGTAGATAGTATTGAAATAATCGGTAGTGGTTATGATAGTGTGGCATATTTAGTTAATAATGAATACATTTTTAAAACAAAATTTAGTACTAATAAGAAAAAAGGTTATGCAAAAGAAAAAGCAATATATAATTTTTTAAATACAAATTTAGAAACTAATGTAAAAATTCCTAATATTGAATATTCGTATATTAGTGATGAATTATCTATACTAGGTTATAAAGAAATTAAAGGAACTTTTTTAACACCAGAAATTTATTCTACTATGTCAGAAGAAGAACAAAATTTGTTAAAACGAGATATTGCCAGTTTTTTAAGACAAATGCACGGTTTAGATTATACAGATATTAGTGAATGTACT…
20k_concatenated-long-orfs_QUIG01000020.1_seq1@@@aph2b	c33		ATGAATACATTTTTAAAACAAAATTTAGTACTAATAAGAAAAAAGGTTATGCAAAAGAAAAAGCAATATTATAATTTTTTAAATACAAATTTAGAAACTAATGTAAAAATTCCTAATATTGAATATTCGTATATTAGTGATGAATTATCTATACTAGGTTATAAAGAAATTAAAGGAACTTTTTTAACACCAGAAATTTATTCTACTATGTCAGAAGAAGAACAAAATTTGTTAAAACGAGATATTGCCAGTTTTTTAAGACAAATGCACGGTTTAGATTATACAGATATTAGTGAATGTACTATTGATAATAAACAAAATGTATTAGAAGAGTATATATTGTTGCGTGAAACTATTTATAATGATTTAACTGATATAGAAAAAGATTATATAGAAAGT…
20k_concatenated-long-orfs_QHCN01000003.1_seq1@@@aph2b	c33		ATGGAATATAGATATGATGATAATGCCACAAATGTTAAGGCAATGAAATATTTAATTGAGCATTACTTTGATAATTTCAAAGTAGATAGTATTGAAATAATCGGTAGTGGTTATGATAGTGTGGCATATTTAGTTAATAATGAATACATTTTTAAAACAAAATTTAGTACTAATAAGAAAAAAGGTTATGCAAAAGAAAAAGCAATATATAATTTTTTAAATACAAATTTAGAAACTAATGTAAAAATTCCTAATATTGAATATTCGTATATTAGTGATGAATTATCTATACTAGGTTATAAAGAAATTAAAGGAACTTTTTTAACACCAGAAATTTATTCTACTATGTCAGAAGAAGAACAAAATTTGTTAAAACGAGATATTGCCAGTTTTTTAAGA…
20k_concatenated-long-orfs_PHKH01000036.1_seq1@@@aph2b	c33		TTGCCAGAACATGAATTACACGAGGGCAAAAAAGAAGATTGTTATTTAATGGAATATAGATATGATGATAATGCCACAAATGTTAAGGCAATGAAATATTTAATTGAGCATTACTTTGATAATTTCAAAGTAGATAGTATTGAAATAATCGGTAGTGGTTATGATAGTGTGGCATATTTAGTTAATAATGAATACATTTTTAAAACAAAATTTAGTACTAATAAGAAAAAAGGTTATGCAAAAGAAAAAGCAATATATAATTTTTTAAATACAAATTTAGAAACTAATGTAAAAATTCCTAATATTGAATATTCGTATATTAGTGATGAATTATCTATACTAGGTTATAAAGAAATTAAAGGAACTTTTTTAACACCAGAAATTTATTCTACTATGTCA…
20k_concatenated-long-orfs_JBMO01000034.1_seq1@@@aph2b	c33		ATGGAATATAGATATGATGATAATGCCACAAATGTTAAGGCAATGAAATATTTAATTGAGCATTACTTTGATAATTTCAAAGTAGATAGTATTGAAATAATCGGTAGTGGTTATGATAGTGTGGCATATTTAGTTAATAATGAATACATTTTTAAAACAAAATTTAGTACTAATAAGAAAAAAGGTTATGCAAAAGAAAAAGCAATATATAATTTTTTAAATACAAATTTAGAAACTAATGTAAAAATTCCTAATATTGAATATTCGTATATTAGTGATGAATTATCTATACTAGGTTATAAAGAAATTAAAGGAACTTTTTTAACACCAGAAATTTATTCTACTATGTCAGAAGAAGAACAAAATTTGTTAAAACGAGATATTGCCAGTTTTTTAAGA…
20k_concatenated-long-orfs_FMPG01000025.1_seq1@@@aph2b	c33		ATGAATGATGATACAAAAGGATTAGTAGTTAAAGAATTAGAATATATTAATGGTTCGGTTGAAGAGTTAAAAGCTTTTTTGGATAGATATGATGATAATGCCACAAATGTTAAGGCAATGAAATATTTAATTGAGCATTACTTTGATAATTTCAAAGTAGATAGTATTGAAATAATCGGTAGTGGTTATGATAGTGTGGCATATTTAGTTAATAATGAATACATTTTTAAAACAAAATTTAGTACTAATAAGAAAAAAGGTTATGCAAAAGAAAAAGCAATATATAATTTTTTAAATACAAATTTAGAAACTAATGTAAAAATTCCTAATATTGAATATTCGTATATTAGTGATGAATTATCTATACTAGGTTATAAAGAAATTAAAGGAACTTTTTTA…
20k_concatenated-long-orfs_CVUF01000018.1_seq1@@@aph2b	c33		ATGCAGTTATTTTTAGACCCTCATAAAAATAATCCAAGAGCAATAAGGGCATACCAAAAATCTGGTTTTAGAATTATTGAAGATTTGCCAGAACATGAATTACACGAGGGCAAAAAAGAAGATTGTTATTTAATGGAATATAGATATGATGATAATGCCACAAATGTTAAGGCAATGAAATATTTAATTGAGCATTACTTTGATAATTTCAAAGTAGATAGTATTGAAATAATCGGTAGTAGTTATGATAGTGTGGCATATTTAGTTAATAATGAATACATTTTTAAAACAAAATTTAGTACTAATAAGAAAAAAGGTTATGCAAAAGAAAAAGCAATATATAATTTTTTAAATACAAATTTAGAAACTAATGTAAAAATTCCTAATATTGAATATTCG…
20k_concatenated-long-orfs_ASWX01000060.1_seq1@@@aph2b	c33		ATGAATTACACGAGGGCAAAAAATGAAGATTGTTATTTAATGGAATATAGATATGATGATAATGCCACAAATGTTAAGGCAATGAAATATTTAATTGAGCATTACTTTGATAATTTCAAAGTAGATAGTATTGAAATAATCGGTAGTGGTTATGATAGTGTGGCATATTTAGTTAATAATGAATACATTTTTAAAACAAAATTTAGTACTAATAAGAAAAAAGGTTATGCAAAAGAAAAAGCAATATATAATTTTTTAAATACAAATTTAGAAACTAATGTAAAAATTCCTAATATTGAATATTCGTATATTAGTGATGAATTATCTATACTAGGTTATAAAGAAATTAAAGGAACTTTTTTAACACCAGAAATTTATTCTACTATGTCAGAAGAAGAA…
20k_concatenated-long-orfs_ASBO01000012.1_seq1@@@aph2b	c33		ATGGAAAGTACTGATGTTATAAATGAAATTAGAGGTATATTACCTCGTAACTCAATTGGAAAATATAGATATGATGATAATGCCACAAATGTTAAGGCAATGAAATATTTAATTGAGCATTACTTTGATAATTTCAAAGTAGATAGTATTGAAATAATCGGTAGTGGTTATGATAGTGTGGCATATTTAGTTAATAATGAATACATTTTTAAAACAAAATTTAGTACTAATAAGAAAAAAGGTTATGCAAAAGAAAAAGCAATATATAATTTTTTAAATACAAATTTAGAAACTAATGTAAAAATTCCTAATATTGAATATTCGTATATTAGTGATGAATTATCTATACTAGGTTATAAAGAAATTAAAGGAACTTTTTTAACACCAGAAATTTATTCT…
20k_concatenated-long-orfs_QRKW01000027.1_seq1@@@class_a	c34	Yes	ATGAGGTGTGTAAATTTGCAAGGTACACTGATAATCCGGTATCTTCGTACAATTAAAATCAGGAAAATGCGTATAACAAAAAAACGAAGCCCAAGGTTAATCTTGCAGTCTTTAGTAAAAAACGGATATCCATATATTATTATATGTATATGGTGTGTGTTGTCTGGCGGATGTGTTCAGAATAAATCCCAAGATTCATTGAAAACATTAAAAACAGAAATTCGACATATTATTAAAGATAAGAAAGCAACTATAGGAGTGGCTTTGATACTGGATGGAGAAGATACGCTGGCCATAAATAATGCCGAAAAATATCCCATGATGAGCGTTTATAAGTTTCATCAGGCATTGGCTGTATGTGATTACCTGCAAAAACGGCATATTCCACTTTCCACTTCC…
20k_concatenated-long-orfs_VOIF01000009.1_seq1@@@class_a	c34		ATGCGTATAACAAAAAAACGGAGTCCAAGGTTAATCTTGCAGTCTTTAGTAAAAAACGGATATCCATATATTATTATATGTATATGGTGTGTGTTGTCTGGCGGATGTGTTCAGAATAAATCCCAAGATTCATTGAAAACATTAAAAACAGAAATTCGACATATTATTAAAGATAAGAAAGCAACTATAGGAGTGGCTTTGATACTGGATGGAGAAGATACGCTGGCCATAAATAATGCCGAAAAATATCCCATGATGAGCGTTTATAAGTTTCATCAGGCATTGGCTGTATGTGATTACCTGCAAAAACGGCATATTCCACTTTCCACTTCCCTATATCTTGATAAAAAATATTTCAAACCGGATACATACAGCCCTTTGCGTGATAAATATCCCCAA…
20k_concatenated-long-orfs_UYXB01000001.1_seq1@@@class_a	c34		ATGCGTATAACAAAAAAACGGAGCCAAAGGTTAATCTTGCAGTCTTTAGTAAAAAACGGATGTCCATATATTATTATATGTATATGGTGTGTGTTGTCTGGCGGATGTGTTCAGAATAAATCCCAAGATTCATTGAAAACATTAAAAACAGAGATTCGACATATTATTAAAGATAAGAAAGCAACTATAGGAGTGGCTCTGATACTAGACGGAGAAGATACGCTGGCCGTAAATAATGCCGAAAAATATCCCATGATGAGCGTTTATAAGTTTCATCAGGCATTGGCTGTATGTGATTACCTGCAAAAACGGCATATTCCACTTTCCACTTCCCTATATCTTGATAAAAGGTATTTCAAACCGGATACATACAGCCCTTTGCGTGATAAATATCCCCAA…
20k_concatenated-long-orfs_SPHJ01000010.1_seq1@@@class_a	c34		ATGCGTATAACAAAAAAACGGAGCCCAAGGTTAATCTTGCAGTCTTTAGTAAAAAACGGATGTCCATATATTATTATATGTATATGGTGTGTGTTGTCTGGCGGATGTGTTCAGAATAAATCCCAAGATTCATTGAAAACATTAAAAACAGAAATTCGACATATTATTAAAGATAAGAAAGCAACTATAGGAGTGGCTTTGATATTGGATGGAGAAGATACGCTGGCCATAAATAATGCCGAAAAATATCCCATGATGAGCGTTTATAAGTTTCATCAGGCATTGGCTGTATGTGATTACCTGCAAAAACGGCATATTCCACTTTCCACTTCCCTATATCTTGATAAAAAATATTTCAAACCGGATACATACAGCCCTTTGCGTGATAAATATCCCCAA…
20k_concatenated-long-orfs_RWIA01000001.1_seq1@@@class_a	c34		ATGCGTATAACAAAAAAACGGAGCCCAAGGTTAATCTTGCAGTCTTTAGTAAAAAACGGATATCCATATATTATTATATGTATATGGTGTGTGTTGTCTGGCGGATGTGTTCAGAATAAATCCCAAGATTCATTGAAAACATTAAAAACAGAAATTCGACATATTATTAAAGATAAGAAAGCAACTATAGGAGTGGCTTTGATACTGGATGGAGAAGATACGCTGGCCATAAATAATGCCGAAAAATATCCCATGATGAGCGTTTATAAGTTTCATCAGGCATTGGCTGTATGTGATTACCTGCAAAAACGGCATATTCCACTTTCCACTTCCCTATATCTTGATAAAAAATATTTCAAACCGGATACATACAGCCCTTTGCGTGATAAATATCCCCAA…
20k_concatenated-long-orfs_QTUT01000007.1_seq1@@@class_a	c34		ATGCGTATAACAAAAAAACGGAGTCCAAGGTTAATCTTGCAGTCTTTAGTAAAAAACGGATATCCATATATTATTATATGTATATGGTGTGTGTTGTCTGGCGGATGTGTTCAGAATAAATCCCAAGATTCATTGAAAACATTAAAAACAGAAATTCGACATATTATTAAAGATAAGAAAGCAACTATAGGAGTGGCTTTGATATTGGATGGAGAAGATACGCTGGCCATAAATAATGCCGAAAAATATCCCATGATGAGCGTTTATAAGTTTCATCAGGCATTGGCTGTATGTGATTACCTGCAAAAACGGCATATTCCACTTTCCACTTCCCTATATCTTGATAAAAAATATTTCAAACCGGATACATACAGCCCTTTGCGTGATAAATATCCCCAA…
20k_concatenated-long-orfs_QTMN01000008.1_seq1@@@class_a	c34		ATGTCTTCTTTTAGTTCTTTAATAAAAAAAGAACTCTTATATATCTGTATATTCTGTGGAGCACTGTGTGGATGCATTCAGAGGAAGGCCCAAGACCCTTTAGAACCGTTAAAAACAGAGATTCGACATATTATTAAAGATAAGAAAGCAACTATAGGAGTGGCTTTGATACTGGATGGAGAAGATACGCTGGCCATAAATAATGCCGAAAAATATCCCATGATGAGCGTTTATAAGTTTCATCAGGCATTGGCTGTATGTGATTACCTGCAAAAACGGCATATTCCACTTTCCACTTCCCTATATCTTGATAAAAAATATTTCAAACCGGATACATACAGCCCTTTGCGTGATAAATATCCCCAAGGCAATTTAGAACTTCCGATTAGTGAACTTTTA…
20k_concatenated-long-orfs_QSPP01000019.1_seq1@@@class_a	c34		ATGCGTATAACAAAAAAACGGAGCCCAAGGTTAATCTTGCAGTCTTTAGTAAAAAACGGATGTCCATATATTATTATATGTATATGGTGTGTGTTGTCTGGCGGATGTGTTCAGAATAAATCCCAAGATTCATTGAAAACATTAAAAACAGAAATTCGACATATTATTAAAGATAAGAAAGCAACTATAGGAGTGGCTTTGATACTGGATGGAGAAGATACGCTGGCCATAAATAATGCCGAAAAATATCCCATGATGAGCGTTTATAAGTTTCATCAGGCATTGGCTGTATGTGATTACCTGCAAAAACGGCATATTCCACTTTCCACTTCCCTATATCTTGATAAAAAATATTTCAAACCGGATACATACAGCCCTTTGCGTGATAAATATCCCCAA…
20k_concatenated-long-orfs_QSOY01000020.1_seq1@@@class_a	c34		ATGCGTATAACAAAAAAACGAAGCCCAAGGTTAATCTTGCAGTCTTTAGTAAAAAACGGATATCCATATATTATTATATGTATATGGTGTGTGTTGTCTGGCGGATGTGTTCAGAATAAATCCCAAGATTCATTGAAAACATTAAAAACAGAAATTCGACATATTATTAAAGATAAGAAAGCAACTATAGGAGTGGCTTTGATACTGGATGGAGAAGATACGCTGGCCATAAATAATGCCGAAAAATATCCCATGATGAGCGTTTATAAGTTTCATCAGGCATTGGCTGTATGTGATTACCTGCAAAAACGGCATATTCCACTTTCCACTTCCCTATATCTTGATAAAAAATATTTCAAACCGGATACATACAGCCCTTTGCGTGATAAATATCCCCAA…
20k_concatenated-long-orfs_QSGZ01000026.1_seq1@@@class_a	c34		ATGCGTATAACAAAAAAACGGAGCCCAAGGTTAATCTTGCAGTCTTTAGTAAAAAACGGATATCCATATATTATTATATGTATATGGTGTGTGTTGTCTGGCGGATGTGTTCAGAATAAATCCCAAGATTCATTGAAAACATTAAAAACAGAAATTCGACATATTATTAAAGATAAGAAAGCAACTATAGGAGTGGCTTTGATACTGGATGGAGAAGATACGCTGGCCATAAATAATGCCGAAAAATATCCCATGATGAGCGTTTATAAGTTTCATCAGGCATTGGCTGTATGTGATTACCTGCAAAAACGGCATATTCCACTTTCCACTTCCCTATATCTTGATAAAAAATATTTCAAACCGGATACATATAGCCCTTTGCGTGATAAATATCCCCAA…
20k_concatenated-long-orfs_QSFK01000024.1_seq1@@@class_a	c34		ATGCGTATAACAAAAAAACGGAGCCCAAGGTTAATCTTGCAGTCTTTAGTAAAAAACGGATGTCCATATATTATTATATGTATATGGTGTGTGTTGTCTGGCGGATGTGTTCAGAATAAATCCCAAGATTCATTGAAAACATTAAAAACAGAAATTCGACATATTATTAAAGATAAGAAAGCAACTATAGGAGTGGCTTTGATATTGGATGGAGAAGATACGCTGGCCATAAATAATGCCGAAAAATATCCCATGATGAGCGTTTATAAGTTTCATCAGGCATTGGCTGTATGTGATTACCTGCAAAAACGGCATATTCCACTTTCCACTTCCCTATATCTTGATAAAAAATATTTCAAACCGGATACATACAGCCCTTTGCGTGATAAATATCCCCAA…
20k_concatenated-long-orfs_QRYD01000017.1_seq1@@@class_a	c34		ATGCGTATAACAAAAAAACGGAGTCCAAGGTTAATCTTGCAGTCTTTAGTAAAAAACGGATATCCATATATTATTATATGTATATGGTGTGTGTTGTCTGGCGGATGTGTTCAGAATAAATCCCAAGATTCATTGAAAACATTAAAAACAGAAATTCGACATATTATTAAAGATAAGAAAGCAACTATAGGAGTGGCTTTGATACTGGATGGAGAAGATACGCTGGCCATAAATAATGCCGAAAAATATCCCATGATGAGCGTTTATAAGTTTCATCAGGCATTGGCTGTATGTGATTACCTGCAAAAACGGCATATTCCACTTTCCACTTCCCTATATCTTGATAAAAAATATTTCAAACCGGATACATACAGCCCTTTGCGTGATAAATATCCCCAA…
20k_concatenated-long-orfs_QRXI01000029.1_seq1@@@class_a	c34		ATGCGTATAACAAAAAAACGGAGCCCAAGGTTAATCTTGCAGTCTTTAGTAAAAAACGGATGTCCATATATTATTATATGTATATGGTGTGTGTTGTCTGGCGGATGTGTTCAGAATAAATCCCAAGATTCATTGAAAACATTAAAAACAGAAATTCGACATATTATTAAAGATAAGAAAGCAACTATAGGAGTGGCTTTGATACTGGATGGAGAAGATACGCTGGCCATAAATAATGCCGAAAAATATCCCATGATGAGCGTTTATAAGTTTCATCAGGCATTGGCTGTATGTGATTACCTGCAAAAACGGCATATTCCACTTTCCACTTCCCTATATCTTGATAAAAAATATTTCAAACCGGATACATACAGCCCTTTGCGTGATAAATATCCCCAA…
20k_concatenated-long-orfs_QRTN01000004.1_seq1@@@class_a	c34		ATGTCTTCTTTTAGTTCTTTAATAAAAAAAGAACTCTTATATATCTGTATATTCTGTGGAGCACTGTGTGGATGCATTCAGAGGAAGGCCCAAAACCCTTTAGAACCGTTAAAAACAGAGATTCGACATATTATTAAAGATAAGAAAGCAACTATAGGAGTGGCTCTGATACTAGACGGAGAAGATACGCTGGCCGTAAATAATGCCGAAAAATATCCCATGATGAGCGTTTATAAGTTTCATCAGGCATTGGCTGTATGTGATTACCTGCAAAAACGGCATATTCCACTTTCCACTTCCCTATATCTTGATAAAAGGTATTTCAAACCGGATACATACAGCCCTTTGCGTGATAAATATCCCCAAGGTAATTTGGAACTTCCGATTAGTGAACTTTTA…
20k_concatenated-long-orfs_QRSZ01000007.1_seq1@@@class_a	c34		ATGCGTATAACAAAAAAACGGAGCCCAAGGTTAATCTTGCAGTCTTTAGTAAAAAACGGATGTCCATATATTATTATATGTATATGGTGTGTGTTGTCTGGCGGATGTGTTCAGAATAAATCCCAAGATTCATTGAAAACATTAAAAACAGAAATTCGACATATTATTAAAGATAAGAAAGCAACTATAGGAGTGGCTTTGATACTGGATGGAGAAGATACGCTGGCCATAAATAATGCCGAAAAATATCCCATGATGAGCGTTTATAAGTTTCATCAGGCATTGGCTGTATGTGATTACCTGCAAAAACGGCATATTCCACTTTCCACTTCCCTATATCTTGATAAAAAATATTTCAAACCGAATACATACAGCCCTTTGCGTGATAAATATCCCCAA…
20k_concatenated-long-orfs_QRSX01000039.1_seq1@@@class_a	c34		ATGCGTATAACAAAAAAACGAAGCCCAAGGTTAATCTTGCAGTCTTTAGTAAAAAACGGATATCCATATATTATTATATGTATATGGTGTGTGTTGTCTGGCGGATGTGTTCAGAATAAATCCCAAGATTCATTGAAAACATTAAAAACAGAAATTCGACATATTATTAAAGATAAGAAAGCAACTATAGGAGTGGCTTTGATACTGGATGGAGAAGATACGCTGGCCATAAATAATGCCGAAAAATATCCCATGATGAGCGTTTATAAGTTTCATCAGGCATTGGCTGTATGTGATTACCTGCAAAAACGGCATATTCCACTTTCCACTTCCCTATATCTTGATAAAAAATATTTCAAACCGGATACATATAGCCCTTTGCGTGATAAATATCCCCAA…
20k_concatenated-long-orfs_QRLF01000028.1_seq1@@@class_a	c34		ATGCGTATAACAAAAAAACGGAGTCCAAGGTTAATCTTGCAGTCTTTAGTAAAAAACGGATATCCATATATTATTATATGTATATGGTGTGTGTTGTCTGGCGGATGTGTTTTCAATAAATCCCAAGATTCATTGAAAACATTAAAAACAGAAATTCGACATATTATTAAAGATAAGAAAGCAACTATAGGAGTGGCTTTGATACTGGATGGAGAAGATACGCTGGCCATAAATAATGCCGAAAAATATCCCATGATGAGCGTTTATAAGTTTCATCAGGCATTGGCTGTATGTGATTACCTGCAAAAACGGCATATTCCACTTTCCACTTCCCTATATCTTGATAAAAAATATTTCAAACCGGATACATACAGCCCTTTGCGTGATAAATATCCCCAA…
20k_concatenated-long-orfs_QRKA01000036.1_seq1@@@class_a	c34		ATGCGTATAACAAAAAAACGGAGCCCAAGGTTAATCTTGCAGTCTTTAGTAAAAAACGGATGTCCATATATTATTATATGTATATGGTGTGTGTTGTCTGGCGGATGTGTTCAGAATAAATCCCAAGATTCATTGAAAACATTAAAAACAGAAATTCGACATATTATTAAAGATAAGAAAGCAACTATAGGAGTGGCTTTGATACTGGATGGAGAAGATACGCTGGCCATAAATAATGCCGAAAAATATCCCATGATGAGCGTTTATAAGTTTCATCAGGCATTGGCTGTATGTGATTACCTGCAAAAACGGCATATTCCACTTTCCACTTCCCTATATCTTGATAAAAAATATTTCAAACCGGATACATATAGCCCTTTGCGTGATAAATATCCCCAA…
20k_concatenated-long-orfs_NAKL01000012.1_seq1@@@class_a	c34		ATGCGTATAACAAAAAAACGAAGCCCAAGGTTAATCTTGCAGTCTTTAGTAAAAAACGGATGTCCATATATTATTATATGTATATGGTGTGTGTTGTCTGGCGGATGTGTTCAGAATAAATCCCAAGATTCATTGAAAACATTAAAAACAGAAATTCGACATATTATTAAAGATAAGAAAGCAACTATAGGAGTGGCTTTGATATTGGATGGAGAAGATACGCTGGCCATAAATAATGCCGAAAAATATCCCATGATGAGCGTTTATAAGTTTCATCAGGCATTGGCTGTATGTGATTACCTGCAAAAACGGCATATTCCACTGTCCACTTCCCTATATCTTGATAAAAAATATTTCAAACCGGATACATACAGCCCTTTGCGTGATAAATATCCCCAA…
20k_concatenated-long-orfs_KE159510.1_seq1@@@class_a	c34		ATGCGTATAACAAAAAAACGGAGCCCAAGGTTAATCTTGCAGTCTTTAGTAAAAAACGGATGTCCATATATTATTATATGTATATGGTGTGTGTTGTCTGGCGGATGTGTTTTCAATAAATCCCAAGATTCATTGAAAACATTAAAAACAGAAATTCGACATATTATTAAAGATAAGAAAGCAACTATAGGAGTGGCTTTGATACTGGATGGAGAAGATACGCTGGCCGTAAATAATGCCGAAAAATATCCCATGATGAGCGTTTATAAGTTTCATCAGGCATTGGCTGTGTGTGATTACCTGCAAAAACAGCATATTCCACTTTCCACTTCCCTATATCTTGATAAAAGGTATTTCAAACCGGATACATACAGTCCTTTGCGTGATAAATATCCCCAA…
20k_concatenated-long-orfs_KB890408.1_seq1@@@class_a	c34		ATGCGTATAACAAAAAAACGGAGTCCAAGGTTAATCTTGCAGTCTTTAGCAAAAAACGGATATCCATATATTATTATATGTATATGGTGTGTGTTGTCTGGCGGATGTGTTCAGAATAAATCCCAAGATTCATTGAAAACATTAAAAACAGAAATTCGACATATTATTAAAGATAAGAAAGCAACTATAGGAGTGGCTTTGATACTGGATGGAGAAGATACGCTGGCCATAAATAATGCCGAAAAATATCCCATGATGAGCGTTTATAAGTTTCATCAGGCATTGGCTGTATGTGATTACCTGCAAAAACGGCATATTCCACTTTCCACTTCCCTATATCTTGATAAAAAATATTTCAAACCGGATACATACAGCCCTTTGCGTGATAAATATCCCCAA…
20k_concatenated-long-orfs_JH724286.1_seq1@@@class_a	c34		ATGCGTATAACAAAAAAACGGAGCCCAAGGTTAATCTTGCAGTCTTTAGTAAAAAACGGATGTCCATATATTATTATATGTATATGGTGTGTGTTGTCTGGCGGATGTGTTCAGAATAAATCCCAAGATTCATTGAAAACATTAAAAACAGAAATTCGACATATTATTAAAGATAAGAAAGCAACTATAGGAGTGGCTTTGATATTGGATGGAGAAGATACGCTGGCCATAAATAATGCCGAAAAATATCCCATGATGAGCGTTTATAAGTTTCATCAGGCATTGGCTGTATGTGATTACCTGCAAAAACGGCATATTCCACTGTCCACTTCCCTATATCTTGATAAAAAATATTTCAAACCGGATACATACAGCCCTTTGCGTGATAAATATCCCCAA…
20k_concatenated-long-orfs_JH114323.1_seq1@@@class_a	c34		ATGTCTTCTTTTAGTTCTTTAATAAAAAAAGAACTCTTATATATCTGTATATTCTGTGGAGCACTGTGTGGATGCATTCAGAGGAAGGCCCAAGACCCTTTAGAACCGTTAAAAACAGAGATTCGACATATTATTAAAGATAAGAAAGCAACTATAGGAGTGGCTCTGATACTAGACGGAGAAGATACGCTGGCCGTAAATAATGCCGAAAAATATCCCATGATGAGCGTTTATAAGTTTCATCAGGCATTGGCTGTATGTGATTACCTGCAAAAACGGCATATTCCACTTTCCACTTCCCTATATCTTGATAAAAGGTATTTCAAACCGGATACATACAGCCCTTTGCGTGATAAATATCCCCAAGGTAATTTGGAACTTCCGATTAGTGAACTTTTA…
20k_concatenated-long-orfs_GL635654.1_seq1@@@class_a	c34		ATGCGTATAACAAAAAAACGGAGCCCAAGGTTAATCTTGCAGTCTTTAGTAAAAAACGGATGTCCATATATTATTATATGTATATGGTGTGTGTTGTCTGGCGGATGTGTTCAGAATAAATCCCAAGATTCATTGAAAACATTAAAAACAGAAATTCGACATATTATTAAAGATAAGAAAGCAACTATAGGAGTGGCTTTGATACTGGATGGAGAAGATACGCTGGCCATAAATAATGCCGAAAAATATCCCATGATGAGCGTTTATAAGTTTCATCAGGCATTGGCTGTATGTGATTACCTGCAAAAACGGCATATTCCACTTTCCACTTCCCTATATCTTGATAAAAAATATTTCAAACCGGATACATATAGCCCTTTGCGTGATAAATATCCCCAA…
20k_concatenated-long-orfs_FR903492.1_seq1@@@class_a	c34		ATGCGTATAACAAAAAAACGGAGCCCAAGGTTAATCTTGCAGTCTTTAGTAAAAAACGGATGTCCATATATTATTATATGTATATGGTGTGTGTTGTCTGGCGGATGTGTTCAGAATAAATCCCAAGATTCATTGAAAACATTAAAAACAGAAATTCGACATATTATTAAAGATAAGAAAGCAACTATAGGAGTGGCTTTGATACTGGATGGAGAAGATACGCTGGCCATAAATAATGCCGAAAAATATCCCATGATGAGCGTTTATAAGTTTCATCAGGCATTGGCTGTATGTGATTACCTGCAAAAACGGCATATTCCACTTTCCACTTCCCTATATCTTGATAAAAAATATTTCAAACCGGATACATACAGCCCTTTGCGTGATAAATATCCCCAA…
20k_concatenated-long-orfs_FOBA01000008.1_seq1@@@class_a	c34		ATGCGTATAACAAAAAAACGGAGTCCAAGGTTAATCTTGCAGTCTTTAGTAAAAAACGGATATCCATATATTATTATATGTATATGGTGTGTGTTGTCTGGCGGATGTGTTCAGAATAAATCCCAAGATTCATTGAAAACATTAAAAACAGAAATTCGACATATTATTAAAGATAAGAAAGCAACTATAGGAGTGGCTTTGATACTGGATGGAGAAGATACGCTGGCCATAAATAATGCCGAAAAATATCCCATGATGAGCGTTTATAAGTTTCATCAGGCATTGGCTGTATGTGATTACCTGCAAAAACGGCATATTCCACTTTCCACTTCCCTATATCTTGATAAAAAATATTTCAAACCGGATACATACAGCCCTTTGCGTGATAAATATCCCCAA…
20k_concatenated-long-orfs_DS995535.1_seq1@@@class_a	c34		ATGTCTTCTTTTAGTTCTTTAATAAAAAAAGAACTCTTATATATCTGTATATTCTGTGGAGCACTGTGTGGATGCATTCAGAGGAAGGCCCAAAACCCTTTAGAACCGTTAAAAACAGAGATTCGACATATTATTAAAGATAAGAAAGCAACTATAGGAGTGGCTCTGATACTAGACGGAGAAGATACGCTGGCCGTAAATAATGCCGAAAAATATCCCATGATGAGCGTTTATAAGTTTCATCAGGCATTGGCTGTATGTGATTACCTGCAAAAACGGCATATTCCACTTTCCACTTCCCTATATCTTGATAAAAGGTATTTCAAACCGGATACATACAGCCCTTTGCGTGATAAATATCCCCAAGGTAATTTGGAACTTCCGATTAGTGAACTTTTA…
20k_concatenated-long-orfs_DLAO01000064.1_seq1@@@class_a	c34		ATGCGTATAACAAAAAAACGGAGCCCAAGGTTAATCTTGCAGTCTTTAGTAAAAAACGGATGTCCATATATTATTATATGTATATGGTGTGTGTTGTCTGGCGGATGTGTTCAGAATAAATCCCAAGATTCATTGAAAACATTAAAAACAGAAATTCGACATATTATTAAAGATAAGAAAGCAACTATAGGAGTGGCTTTGATACTGGATGGAGAAGATACGCTGGCCATAAATAATGCCGAAAAATATCCCATGATGAGCGTTTATAAGTTTCATCAGGCATTGGCTGTATGTGATTACCTGCAAAAACGGCATATTCCACTTTCCACTTCCCTATATCTTGATAAAAAATATTTCAAACCGGATACATACAGCCCTTTGCGTGATAAATATCCCCAA…
20k_concatenated-long-orfs_DDJK01000069.1_seq1@@@class_a	c34		ATGCGTATAACAAAAAAACGGAGCCAAAGGTTAATCTTGCAGTCTTTAGTAAAAAACGGATGTCCATATATTATTATATGTATATGGTGTGTGTTGTCTGGCGGATGTGTTCAGAATAAATCCCAAGATTCATTGAAAACATTAAAAACAGAAATTCGACATATTATTAAAGATAAGAAAGCAACTATAGGAGTGGCTTTGATACTGGATGGAGAAGATACGCTGGCCATAAATAATGCCGAAAAATATCCCATGATGAGCGTTTATAAGTTTCATCAGGCATTGGCTGTATGTGATTACCTGCAAAAACGGCATATTCCACTTTCCACTTCCCTATATCTTGATAAAAGGTATTTCAAACCGGATACATACAGCCCTTTGCGTGATAAATATCCCCAA…
20k_concatenated-long-orfs_CP013020.1_seq1@@@class_a	c34		ATGCGTATAACAAAAAAACGGAGCCCAAGGTTAATCTTGCAGTCTTTAGTAAAAAACGGATGTCCATATATTATTATATGTATATGGTGTGTGTTGTCTGGCGGATGTGTTCAGAATAAATCCCAAGATTCATTGAAAACATTAAAAACAGAAATTCGACATATTATTAAAGATAAGAAAGCAACTATAGGAGTGGCTTTGATATTGGATGGAGAAGATACGCTGGCCATAAATAATGCCGAAAAATATCCCATGATGAGCGTTTATAAGTTTCATCAGGCATTGGCTGTATGTGATTACCTGCAAAAACGGCATATTCCACTTTCCACTTCCCTATATCTTGATAAAAAATATTTCAAACCGGATACATACAGCCCTTTGCGTGATAAATATCCCCAA…
20k_concatenated-long-orfs_CP007619.1_seq1@@@class_a	c34		ATGTCTTCTTTTAGTTCTTTAATAAAAAAAGAACTCTTATATATCTGTATATTCTGTGGAGCACTGTGTGGATGCATTCAGAGGAAGGCCCAAGACCCTTTAGAACCGTTAAAAACAGAGATTCGACATATTATTAAAGATAAGAAAGCAACTATAGGAGTGGCTCTGATACTAGACGGAGAAGATACGCTGGCCGTAAATAATGCCGAAAAATATCCCATGATGAGCGTTTATAAGTTTCATCAGGCATTGGCTGTATGTGATTACCTGCAAAAACGACATATTCCACTTTCCACTTCCCTATATCTTGATAAAAGGTATTTCAAACCGGATACATACAGCCCTTTGCGTGATAAATATCCCCAAGGTAATTTGGAACTTCCGATTAGTGAACTTTTA…
20k_concatenated-long-orfs_CP000139.1_seq1@@@class_a	c34		ATGCGTATAACAAAAAAACGGAGTCCAAGGTTAATCTTGCAGTCTTTAGTAAAAAACGGATATCCATATATTATTATATGTATATGGTGTGTGTTGTCTGGCGGATGTGTTCAGAATAAATCCCAAGATTCATTGAAAACATTAAAAACAGAAATTCGACATATTATTAAAGATAAGAAAGCAACTATAGGAGTGGCTTTGATACTGGATGGAGAAGATACGCTGGCCATAAATAATGCCGAAAAATATCCCATGATGAGCGTTTATAAGTTTCATCAGGCATTGGCTGTATGTGATTACCTGCAAAAACGGCATATTCCACTTTCCACTTCCCTATATCTTGATAAAAAATATTTCAAACCGGATACATACAGCCCTTTGCGTGATAAATATCCCCAA…
20k_concatenated-long-orfs_BCAD01000004.1_seq1@@@class_a	c34		GTGTTGTCTGGCGGATGTGTTCAGAATAAATCCCAAGATTCATTGAAAACATTAAAAACAGAAATTCGACATATTATTAAAGATAAGAAAGCAACTATAGGAGTGGCTTTGATACTGGATGGAGAAGATACGCTGGCCATAAATAATGCCGAAAAATATCCCATGATGAGCGTTTATAAGTTTCATCAGGCATTGGCTGTATGTGATTACCTGCAAAAACGGCATATTCCACTTTCCACTTCCCTATATCTTGATAAAAGGTATTTCAAACCGGATACATACAGCCCTTTGCGTGATAAATATCCCCAAGGTAATTTGGAACTTCCGATTAGTGAACTTTTAGCTTATACAATGCAGTTAAGTGACAATGTAGCCTGTGATATTTTATTCGATTATATA…
20k_concatenated-long-orfs_CP036539.1_seq1@@@class_a	c35	Yes	ATGTTTAAAAATCGTAGTATGAAAAAAAGTAGAAGAAAACGCCTTGTAATTTTGTGTATAGCTTTAGTTTGTATCATAGTTTTAGTTTTTTTATTGTTCTCTAAATCAACTTCTAATAATAGTACAAATCCACCTTTGACAGATGTTTTGACTGATAGCATTTCTCGGATAGTATCAGCTTGTCCTGGTGAAATTGGAGTGGCAATTATTATTAATAACACAGATACAGTTAAAGTTAATGATAAGAGTGTATATCCTATGATGAGTGTATTTAAGGTTCATCAGGCATTAGCTCTTTGCAATGATTTTGATAACAAAGGGATTTCACTTGATACCTTAGTAAAGATAGATAGGAATAGACTTGATTCAAAGACTTGGAGTCCTATGATGAAAGATTAT…
20k_concatenated-long-orfs_VKLV01000032.1_seq1@@@class_a	c35		ATGCTTAAAAATCGTAGTATGAAAAAAAGTAGAAGAAAACGCCTTGTAATTTTGTGTATAGCTTTAGTTTGTATCATAGTTTTAGTTTTTTTATTGTTCTCTAAATCAATTTCTAATGATAGTACAAATCCTCCTTTGACAGATGTTTTGACTGATAGCATTTCTCGGATAGTATCAGCTTGTCCTGGTGAAATTGGAGTGGCAATTATTATTAATAACACAGATACAGTTAAAGTTAATGATAAGAGTGTATATCCTATGATGAGTGTATTTAAGGTTCATCAGGCATTAGCTCTTTGTAATGACTTTGATAATAAAGGGATTTCACTTGATACTTTAGTAAAGATAGATAGGAATAGACTTGATTCAAAGACTTGGAGTCCTATGATGAAAGATTAT…
20k_concatenated-long-orfs_UQEB01000040.1_seq1@@@class_a	c35		ATGAAAAAAAGTAGAAGAAAACGCCTTGTAATTTTGTGTATAGCTTTAGTTTGTATCATAGTTTTAGTTTTTTTATTGTTCTCTAAATCAACTTCTAATAATAGTACAAATCCACCTTTGACAGATGTTTTGACTGATAGCATTTCTCGGATAGTATCAGCTTGTCCTGGTGAAATTGGAGTGGCAATTATTATTAATAACACAGATACAGTTAAAGTTAATGATAAGAGTGTATATCCTATGATGAGTGTATTTAAGGTTCATCAGGCATTAGCTCTTTGCAATGATTTTGATAACAAAGGGATTTCACTTGATACCTTAGTAAAGATAGATAGGAATAGACTTGATTCAAAGACTTGGAGTCCTATGATGAAAGATTATTCCGAGTTGGTTATATCA…
20k_concatenated-long-orfs_QRLY01000001.1_seq1@@@class_a	c35		ATGTTTAAAAATCGTAGTATGAAAAAAAGTAGAAGAAAACGCCTTGTAATTTTGTGTATAGCTTTAGTTTGTATCATAGTTTTAGTTTTTTTATTGTTCTCTAAATCAACTTCTAATAATAGTACAAATCCACCTTTGACAGATGTTTTGACTGATAGCATTTCTCGGATAGTATCAGCTTGTCCTGGTGAAATTGGAGTGGCAATTATTATTAATAACACAGATACAGTTAAAGTTAATGATAAGAGTGTATATCCTATGATGAGTGTATTTAAGGTTCATCAGGCATTAGCTCTTTGCAATGATTTTGATAACAAAGGGATTTCACTTGATACCTTAGTAAAGATAGATAGGAATAGACTTGATTCAAAGACTTGGAGTCCTATGATGAAAGATTAT…
20k_concatenated-long-orfs_JRAO01000011.1_seq1@@@class_a	c35		ATGTTTAAAAATCGTAGTATGAAAAAAAGTAGAAGAAAACGCCTTGTAATTTTGTGTATAGCTTTAGTTTGTATCATAGTTTTAGTTTTTTTATTGTTCTCTAAATCAACTTCTAATAATAGTACAAATCCACCTTTGACAGATGTTTTGACTGATAGCATTTCTCGGATAGTATCAGCTTGTCCTGGTGAAATTGGAGTGGCAATTATTATTAATAACACAGATACAGTTAAAGTTAATGATAAGAGTGTATATCCTATGATGAGTGTATTTAAGGTTCATCAGGCATTAGCTCTTTGCAATGATTTTGATAACAAAGGGATTTCACTTGATACCTTAGTAAAGATAGATAGGAATAGACTTGATTCAAAGACTTGGAGTCCTATGATGAAAGATTAT…
20k_concatenated-long-orfs_JH114339.1_seq1@@@class_a	c35		ATGTTTAAAAATCGTAGTATGAAAAAAAGTAGAAGAAAACGCCTTGTAATTTTGTGTATAGCTTTAGTTTGTATCATAGTTTTAGTTTTTTTATTGTTCTCTAAATCAACTTCTAATAATAGTACAAATCCACCTTTGACAGATGTTTTGACTGATAGCATTTCTCGGATAGTATCAGCTTGTCCTGGTGAAATTGGAGTGGCAATTATTATTAATAACACAGATACAGTTAAAGTTAATGATAAGAGTGTATATCCTATGATGAGTGTATTTAAGGTTCATCAGGCATTAGCTCTTTGCAATGATTTTGATAACAAAGGGATTTCACTTGATACCTTAGTAAAGATAGATAGGAATAGACTTGATTCAAAGACTTGGAGTCCTATGATGAAAGATTAT…
20k_concatenated-long-orfs_JANI01000060.1_seq1@@@class_a	c35		ATGAAAAAAAGTAGAAGAAAACGCCTTGTAATTTTGTGTATAGCTTTAGTTTGTATCATAGTTTTAGTTTTTTTATTGTTCTCTAAATCAACTTCTAATAATAGTACAAATCCACCTTTGACAGATGTTTTGACTGATAGCATTTCTCGGATAGTATCAGCTTGTCCTGGTGAAATTGGAGTGGCAATTATTATTAATAACACAGATACAGTTAAAGTTAATGATAAGAGTGTATATCCTATGATGAGTGTATTTAAGGTTCATCAGGCATTAGCTCTTTGCAATGATTTTGATAACAAAGGGATTTCACTTGATACCTTAGTAAAGATAGATAGGAATAGACTTGATTCAAAGACTTGGAGTCCTATGATGAAAGATTATTCCGAGTTGGTTATATCA…
20k_concatenated-long-orfs_GL945043.1_seq2@@@class_a	c35		ATGAATCGTAGTATGAAAAAAAGTAGAAGAAAACGCCTTGTAATTTTGTGTATAGCTTTAGTTTGTATCATAGTTTTAGTTTTTTTATTGTTCTCTAAATCAACTTCTAATAATAGTACAAATCCACCTTTGACAGATGTTTTGACTGATAGCATTTCTCGGATAGTATCAGCTTGTCCTGGTGAAATTGGAGTGGCAATTATTATTAATAACACAGATACAGTTAAAGTTAATGATAAGAGTGTATATCCTATGATGAGTGTATTTAAGGTTCATCAGGCATTAGCTCTTTGCAATGATTTTGATAACAAAGGGATTTCACTTGATACCTTAGTAAAGATAGATAGGAATAGACTTGATTCAAAGACTTGGAGTCCTATGATGAAAGATTATTCCGAG…
20k_concatenated-long-orfs_GL622538.1_seq2@@@class_a	c35		ATGTTTAAAAATCGTAGTATGAAAAAAAGTAGAAGAAAACGCCTTGTAATTTTGTGTATAGCTTTAGTTTGTATCATAGTTTTAGTTTTTTTATTGTTCTCTAAATCAACTTCTAATAATAGTACAAATCCACCTTTGACAGATGTTTTGACTGATAGCATTTCTCGGATAGTATCAGCTTGTCCTGGTGAAATTGGAGTGGCAATTATTATTAATAACACAGATACAGTTAAAGTTAATGATAAGAGTGTATATCCTATGATGAGTGTATTTAAGGTTCATCAGGCATTAGCTCTTTGCAATGATTTTGATAACAAAGGGATTTCACTTGATACCTTAGTAAAGATAGATAGGAATAGACTTGATTCAAAGACTTGGAGTCCTATGATGAAAGATTAT…
20k_concatenated-long-orfs_HF988614.1_seq1@@@class_a	c36	Yes	ATGGAAAAAACAAAAAAACAATTTGTAGTTTTGTGTATAGTTTTAGTTTGCATCTTCACTTTAGTGTTTTCATTGTTCTGTAAATCAGCTACTAAAGATAGCGCAATTTCTCCATTAACAGATATTTTGACTGACAGTATTTCTCAAATTGTTTCGGCTTGTCCTGGTGAAATCGGGGTGGCGGTTATTATTAATAACACTGATACGGTTAAGGTCAATAATAAGAGTGTTTATCCTATGATGAGTGTGTTTAAGGTTCATCAAGCATTAGCACTTTGCAATGACTTTGATAATAAAGGAATTTCACTTGATACCTTGGTAAATATAAATAGAGGTAAACTTAACCTAAAGACTTGGAGTCCTATGATAAAAGATTATTCAGAACCTATCATATCATTG…
20k_concatenated-long-orfs_VWKX01000216.1_seq1@@@class_a	c37	Yes	ATGAAAAAAAACAAGATTATTTTATCAGTTTCAATTGTCATTTTATTGTGCTTAACTATCATTTCATTAAAGCAATTTTCGCACCACAAGTCAATAGAGGACAAGAGTAAATCAGAGCTAAACAGTCAGGTTATCAGCGATTCTATTTCTAAGATTGCATCCGAATATCCAGGAGAAATCGGAGTTGCTGTAATCATAAACAATCAAGATACAGTAACAGTAAACAACAAAAGTATTTATCCAATGATGAGCGTATTTAAGGTTCATCAGGCATTAGCTCTTTGCAATGACTTTGACAAAAAAGGCAGTTCCCTTGACACTTTGGTAAAGATAAATAGGGAAAAACTTGATCCAAAAACGTGGAGTCCTATGATGAAAGATTATTCAACACCTGTCATA…
20k_concatenated-long-orfs_QSIB01000126.1_seq1@@@class_a	c37		TTGTGTTTAACTATCATTTCATTAAAGCAATTTTCGCACAAGTCAATAGCGAACAAGAGTAAATCAGAGCTAAACAGTCAGGTTATCAGCGATTCTATTTCTAAGATTGCATCCGAATATCCAGGAGAAATCGGAGTTGCTGTAATCATAAACAATCAGGACACAGTAACAGTAAACAACAAAAGTATTTATCCAATGATGAGCGTATTTAAGGTTCATCAGGCATTAGCTCTTTGCAATGACTTTGACAAAAAAGGTATTTCCCTTGACACATTGGTAAAGATAAATAGGGAAAAACTTGATCCAAAAACGTGGAGCCCTATGATGAAAGATTATTCAACATCTGTCATATCATTAACAGTGAGAGATTTATTACGTTATACTCTTATTCAAAGCGAC…
20k_concatenated-long-orfs_QRWL01000040.1_seq1@@@class_a	c37		ATGAAAAAAAACAAGATTATTTTATCAGTTTCAATTGTCATTTTATTGTGTTTAACTATCATTTCATTAAAGCAATTTTCGCACAAGTCAATAGCGAACAAGAGTAAATCAGAGCTAAACAGTCAGGTTATCAGCGATTCTATTTCTAAGATTGCATCCGAATATCCAGGAGAAATCGGAGTTGCTGTAATCATAAACAATCAGGACACAGTAACAGTAAACAACAAAAGTATTTATCCAATGATGAGCGTATTTAAGGTTCATCAGGCATTAGCTCTTTGCAATGACTTTGACAAAAAAGGTATTTCCCTTGACACATTGGTAAAGATAAATAGGGAAAAACTTGATCCAAAAACGTGGAGCCCTATGATGAAAGATTATTCAACATCTGTCATATCA…
20k_concatenated-long-orfs_CABOHB010000002.1_seq1@@@methyltransferase_grp2	c38	Yes	ATGAGAATAGAACATTCACAAAACTTTTTGCATAGCAAAAAACTTGTTTCGGAGTTGCTTGATAAGACTAATCTTAATGATGATGATACAGTTATTGAAATAGGTCCCGGTAAAGGAATTATAACAGAGGAATTATCTAAAAAATGCAAACGAATTATAGCGATTGAATATGATAATAAATTATCTGCTTCGTTGAAGGAAACTTTTTCAGAAGATTCAAAGATACAAATTATCGAACAAGATTTTCTTAAATATAAGTTGCCAAATAGCGGAGAATATAAAATTTGTGCAAACATCCCCTTCAATCTTACAGCTGATATAATGAAAAAAGTGCTTGAATTTGAAAATTCTCCAACGGACATATATTTTATAATGCAATATGAAGCGTTTTTAAAGTAT…
20k_concatenated-long-orfs_URIO01000020.1_seq1@@@methyltransferase_grp2	c38		ATGAGAATAGAACATTCACAAAACTTTTTGCATAGCAAAAAACTTGTTTCGGAGTTGCTTGATAAGACTAATCTTAATGATGATGATACAGTTATCGAAATAGGTCCCGGTAAAGGAATTATAACAGAGGAATTATCTAAAAAATGCAAACGAATTATAGCGATTGAATATGATAATAAATTATCTGCTTCGTTGAAGGAAACTTTTTCAGAAGATTCAAAGATACAAATTATCGAACAAGATTTTCTTAAATATAAGTTGCCAAATAGCGGAGAATATAAAATTTGTGCAAACATCCCCTTCAATCTTACAGCTGATATAATGAAAAAAGTACTTGAATTTGAAAATTCTCCAACGGACATATATTTTATAATGCAATATGAAGCGTTTTTAAAGTAT…
20k_concatenated-long-orfs_SFUN01000045.1_seq1@@@methyltransferase_grp2	c38		ATGAGAATAGAACATTCACAAAACTTTTTGCATAGCAAAAAACTTGTTTCGGAGTTGCTTGATAAGACTAATCTTAATGATGATGATACAGTTATCGAAATAGGTCCCGGTAAAGGAATTATAACAGAGGAATTATCTAAAAAATGCAAACGAATTATAGCGATTGAATATGATAATAAATTATCTGCTTCGTTGAAGGAAACTTTTTCAGAAGATTCAAAGATACAAATTATCGAACAAGATTTTCTTAAATATAAGTTGCCAAATAGCGGAGAATATAAAATTTGTGCAAACATCCCCTTCAATCTTACAGCTGATATAATGAAAAAAGTACTTGAATTTGAAAATTCTCCAACGGACATATATTTTATAATGCAATATGAAGCGTTTTTAAAGTAT…
20k_concatenated-long-orfs_SFTQ01000008.1_seq1@@@methyltransferase_grp2	c38		ATGAGAATAGAACATTCACAAAACTTTTTGCATAGCAAAAAACTTGTTTCGGAGTTGCTTGATAAGACTAATCTTAATGATGATGATACAGTTATCGAAATAGGTCCCGGTAAAGGAATTATAACAGAGGAATTATCTAAAAAATGCAAACGAATTATAGCGATTGAATATGATAATAAATTATCTGCTTCGTTGAAGGAAACTTTTTCAGAAGATTCAAAGATACAAATTATCGAACAAGATTTTCTTAAATATAAGTTGCCAAATAGCGGAGAATATAAAATTTGTGCAAACATCCCCTTCAATATTACAGCTGATATAATGAAAAAAGTACTTGAATTTGAAAATTCTCCAACGGACATATATTTTATAATGCAATATGAAGCGTTTTTAAAGTAT…
20k_concatenated-long-orfs_SFIJ01000074.1_seq1@@@methyltransferase_grp2	c38		TTGCTTGATAAGACTAATCTTAATGATGATGATACAGTTATCGAAATAGGTCCCGGTAAAGGAATTATAACAGAGGAATTATCTAAAAAATGCAAACGAATTATAGCGATTGAATATGATAATAAATTATCTGCTTCGTTGAAGGAAACTTTTTCAGAAGATTCAAAGATACAAATTATCGAACAAGATTTTCTTAAATATAAGTTGCCAAATAGCGGAGAATATAAAATTTGTGCAAACATCCCCTTCAATCTTACAGCTGATATAATGAAAAAAGTACTTGAATTTGAAAATTCTCCAACGGACATATATTTTATAATGCAATATGAAGCGTTTTTAAAGTATGCAGGTCAACCTTATTATAGTGAAAGCATGCGTTCTCTTTTTTATAAACCTTGG…
20k_concatenated-long-orfs_DNAP01000098.1_seq1@@@class_a	c39	Yes	ATGCGAACACTCACCCGGATACTTCTCTTCTGCCTCCTGCTCCCGGCCGGCTGCACCACCGACATCGGACGGCTGGAGCGCCGCATCGACCGGATCGCGGAACGCTGCGACGCCCGGATCGGCGTTGCCGTAACCACGCCCGCGGGTCTGCTGCTCAGCCGCAACGACACCCTGCTGCCGATGTTGAGCGTCTTCAAGTTTCCCGTGGCGCTGGCCGCACTCGACCGTATGGAACGCGACACGCTTCCGCTGACGCATCCCGTAACGGTCGGTTTCGAACGGCTCGACCGCAACACGTACAGCCCCATGCGGGACTCGCTCCCCGCCGGCGGCGGCACGGTCGCGCTCGGAGCGCTGCTCCGCTACGCCGTCTCCGCGAGCGACAACATCGCCTGCGAC…
20k_concatenated-long-orfs_LURA01000034.1_seq1@@@class_b_3	c40	Yes	ATGATGGGAGTGTCGCTCGGCATGATGTTGCTCGCGCTGGCTACAGGGTCGGCACAGCAGCAGTCGGACGCGCATCGCGCGGCGGCTCGCGACCTCGCAGCGCGGAGCGGTTTTTCGGTCACTTATGAGTTGCAATGCCGCGAGGCGGGCGGCTTGCCCGCCGCTTTGTTTACGCCGGGCGCCCCGCCGGCCACCCGATTGTTCGACAATTTCTTCTATGTCGGGCTTAACGGGGTGGGTGCCTATGTCCTGCGCACCGGCGACGGACTGATCCTGATCGATACGCTTAACAGCACCAAGGACGCGCAGACCATCATTGTCCCTGGGATGGAGGCGTTGGGGCTCAATCCCCATGATCTGCGCTATATACTGATCTCCCACGGTCATGGCGATCATTAT…
20k_concatenated-long-orfs_AAGYCZ010000001.1_seq1@@@methyltransferase_grp2	c41	Yes	ATGAAAAATCTTGGATATTCACAAAATTTTTTGGTTAATAAAAAGTTGGTAGAACGTTTAATAAGCAAGTCAAATATTGATGTAACAGATTATGTTATTGAAATTGGTCCTGGAAAAGGGATAATAACAGATGTACTTTCTCAGCATGCTGGAGAGGTTGTTGCAGTTGAATATGATCAAGAATTATATAATAATTTAGTAAGATATCACAGTCATGATAATGTTACATATATATTTGGTGATTTTTTAAAATATAAGTTGCCTTTAAATCGCAGATATAAAATATTCTCCAATATTCCTTTTCAGATAACAGCGGATATTATTAGGAAATTAACAGACGATGTAAATCCACCATCAGATATAAATATCATAATTCAAAGAGAGGCAGCTAAAAAGAAT…
20k_concatenated-long-orfs_QRXF01000014.1_seq1@@@methyltransferase_grp2	c41		ATGAAAAATCTTGGATATTCACAAAATTTTTTGGTTAATAAAAAGTTGGTAGAACGTTTAATAAGCAAGTCAAATATTGATGTAACAGATTATGTTATTGAAATTGGTCCTGGAAAAGGGATAATAACAGATGTACTTTCTCAGCATGCTGGAGAGGTTGTTGCAGTTGAATATGATCAAGAATTATATAATAATTTAGTAAGATATCACAGTCATGATAATGTTACATATATATTTGGTGATTTTTTAAAATATAAGTTGCTTTTAAATCGCAGATATAAAATATTCTCCAATATTCCTTTTCAGATAACAGCGGATATTATTAGGAAATTAACAGACGATGTAAATCCACCATCAGATATAAATATCATAATTCAAAGAGAGGCAGCTAAAAAGAAT…
20k_concatenated-long-orfs_GL520141.1_seq1@@@methyltransferase_grp2	c41		ATGAAAAATCTTGGATATTCACAAAATTTTTTGGTTAATAAAAAGTTGGTAGAACGTTTAATAAGCAAGTCAAATATTGATGTAACAGATTATGTTATTGAAATTGGTCCTGGAAAAGGGATAATAACAGATGTACTTTCTCAGCATGCTGGAGAGGTTGTTGCAGTTGAATATGATCAAGAATTATATAATAATTTAGTAAGATATCACAGTCATGATAATGTTACATATATATTTGGTGATTTTTTAAAATATAAGTTGCCTTTAAATCGCAGATATAAAATATTCTCCAATATTCCTTTTCAGATAACAGCGGATATTATTAGGAAATTAACAGACGATGTAAATCCACCATCAGATATAAATATCATAATTCAAAGAGAGGCAGCTAAAAAGAAT…
20k_concatenated-long-orfs_CAAAHG010000023.1_seq1@@@methyltransferase_grp2	c41		ATGAAAAATCTTGGATATTCACAAAATTTTTTGGTTAATAAAAAGTTGGTAGAACGTTTAATAAGCAAGTCAAATATTGATGTAACAGATTATGTTATTGAAATTGGTCCTGGAAAAGGGATAATAACAGATGTACTTTCTCAGCATGCTGGAGAGGTTGTTGCAGTTGAATATGATCAAGAATTATATAATAATTTAGTAAGATATCACAGTCATGATAATGTTACATATATATTTGGTGATTTTTTAAAATATAAGTTGCCTTTAAATCGCAGATATAAAATATTCTCCAATATTCCTTTTCAGATAACAGCGGATATTATTAGGAAATTAACAGACGATGTAAATCCACCATCAGATATAAATATCATAATTCAAAGAGAGGCAGCTAAAAAGAAT…
20k_concatenated-long-orfs_JAFU01000001.1_seq1@@@class_a	c42	Yes	ATGCAAAGACGAACGATTTCTTTGGGCTTGGTGGCTGTTGCTGCGCTGCCCCTCTGGGGTTGTGCCGCTGCAGGCATCGCCAATGGGCCGGGTGGCGCAGCCCATGGCAAGACGGCCCGCCAATGGAGCGACGCGCTGGCCGGCATCGAGCGCGCCGCCCAGGGCCGCCTGGGCGTGGCCATGCTGGACACGGGCTCGGGCCTGGCGCTGGGCTGGCGGCAGGACGAACGTTTTGCCATGGCCAGCACCTTCAAGCTGGTGCTGGCGGGCTGGATGCTGGCCCTGGTGGATCAGGGCAAGGAGCGTCTGGACGCCCGCGTGCACTACCCGGTGGCCGAGGTGGTGGCGTATTCGCCCGTCAGCAGCCCGCGTGCGGGCGACGGAGGTGGCCTCACGGTG…
20k_concatenated-long-orfs_QOZT01000007.1_seq1@@@class_a	c42		ATGCAAAGACGAACGATTTCTTTGGGCTTGGTGGCTGTTGCTGCGCTGCCCCTCTGGGGTTGTGCCGCTGCAGGCATCGCCAATGGGCCGGGTGGCGCAGCCCATGGCAAGACGGCCCGCCAATGGAGCGACGCGCTGGCCGGCATCGAGCGCGCCGCCCAGGGCCGCCTGGGCGTGGCCATGCTGGACACGGGCTCGGGCCTGGCGCTGGGCTGGCGGCAGCACGAACGTTTTGCCATGGCCAGCACCTTCAAGCTGGTGCTGGCGGGCTGGATGCTGGCCCTGGTGGATCAGGGCAAGGAGCGGCTGGATGCCCGCGTGCACTACCCGGTGGCCGATGTGGTGGCGTATTCGCCCGTCAGCGGCCCGCGTGCGGGCGACGGCGGTGGCCTCACGGTG…
20k_concatenated-long-orfs_QLTU01000001.1_seq1@@@class_a	c42		ATGCAAAGACGAACGATTTCTTTGGGCTTGGTGGCTGTTGCTGCGCTGCCCCTCTGGGGTTGTGCCGCTGCAGGCATCGCCAATGGGCCGGGTGGCGCAGCCCATGGCAAGACGGCCCGCCAATGGAGCGACGCGCTGGCCGGCATCGAGCGCGCCGCCCAGGGCCGCCTGGGCGTGGCCATGCTGGACACGGGCTCGGGCCTGGCGCTGGGCTGGCGGCAGGACGAACGTTTTGCCATGGCCAGCACCTTCAAGCTGGTGCTGGTGGGCTGGATGCTGGCCCTGGTGGATCAGGGCAAGGAGCGGCTGGATGCCCGCGTGCACTACCCGGTGGCCGATGTGTTGGCGTATTCACCCGTCAGCGGCCCGCGTGCGGGCGACGGTGGTGGCCTCACGGTG…
20k_concatenated-long-orfs_NCHK01000070.1_seq1@@@class_a	c42		ATGCAAAGACGAACGATTTCTTTGGGCTTGGTGGCTGTTGCTGCGCTGCCCCTCTGGGGTTGTGCCGCTGCAGGCATCGCCAATGGGCCGGGTGGCGCAGCCCATGGCAAGACGGCCCGCCAATGGAGCGACGCGCTGGCCGGGATCGAGCGCGCCGCCCAGGGCCGCCTGGGCGTGGCCATGCTGGACACGGGCTCGGGCCTGGCGCTGGGCTGGCGGCAGGACGAACGTTTTGCCATGGCCAGCACCTTCAAGCTGGTGCTGGCGGGCTGGATGCTGGCCCTGGTGGATCAGGGCAAGGAGCGGCTGGATGCCCGCGTGCACTACCCGGTGGCCGATGTGGTGGCGTATTCGCCCGTCAGCGGCCCGCGTGCGGGCGACGGCGGTGGCCTCACCGTG…
20k_concatenated-long-orfs_NCGE01000216.1_seq1@@@class_a	c42		ATGCAAAGACGAACGATTTCTTTGGGCTTGGTGGCTGTTGCTGCGCTGCCCCTCTGGGGTTGTGCCGCTGCAGGCATCGCCAATGGGCCGGGTGGCGCAGCCCATGGCAAGACGGCCCGCCAATGGAGCGACGCGCTGGCCGGGATCGAGCGCGCCGCCCAGGGCCGCCTGGGCGTGGCCATGCTGGACACGGGCTCGGGCCTGGCGCTGGGCTGGCGGCAGGACGAACGTTTTGCCATGGCCAGCACCTTCAAGCTGGTGCTGGCGGGCTGGATGCTGGCCCTGGTGGATCAGGGCAAGGAGCGTCTGGACGCCCGCGTGCACTACCCGGTGGCCGATGTGGTGGCGTATTCGCCCGTCAGCGGCCCGCGTGCGGGCGACGGCGGTGGCCTCACCGTG…
20k_concatenated-long-orfs_LUNT01000033.1_seq1@@@class_a	c43	Yes	ATGAAAGGGCGTCTCAGCCGACGCGAATTGATCGCGGCTTCGGCCAGCCTGGCGGCACTGGCCTGCGCTCCGGTTACGAATTCGTCCGAAGGTAAGACTGGCTATTGGGCCGAAGAGATATACGCGCGCCTAGCCGAACTCGCTGAACGCGCTGAGGGCACTTTGGGCGCATCAGTCCTCGATCCCGGCAGCGGCGCATTCGCTTCGTGGAACGGTGACAGGCGCTTCCCCCATTGTTCCAGCTTCAAGGTTTCGCTCGCCGCCATGGTGCTCGACCTCGTGGCCCGCGGGCAGATCGACGGCAAGCGGCTGCTGCACTGGAGCGAAGCGGATCTGATGTGGGTCTCCCCCTTCACGACACGCCGCCTCGGCCAGGGCGCGACTTTCCTAGAACTGGCG…
20k_concatenated-long-orfs_RXED01000017.1_seq1@@@aph6	c44	Yes	GTGAACGAATCCCTCGACTTCTCGCCCTACCTCGAGCGCTGGGCGTTGCAACCCGACGGCGAGCCCTTCGCCACCCACAGCAGCCGCCTGCTGCCGGTGCGCCATCGCGGCGCAGCGGCGATGCTGAAGATATCCAGTGCCGAGGAAGAGCGTTTCGGCCACGTACTGCTCAACTGGTGGGACGGCCAGGGCGCGGCCAGGGTGCTGGCCTACGACCACCAGGCGCTGCTGATGGAGCGTGCCACCGGCGGGCGCTCGCTGCTGGAGATGGTCAAGCGCGGCGACGACGACGAGGCTACGCGTATCCTCTGCCAGGCCATCGAACGCATCCATGCCCCGCGCCCGGGTCCGTTGCCGGAACTGACCCCGCTGGAGCGCTGGTTCGACTCGCTGTATGCC…
20k_concatenated-long-orfs_LEGM01000111.1_seq1@@@aph6	c44	Yes	GTGAACGAATCCCTCGATTTCTCGCCCTACCTCGAGCGCTGGGCGTTGCAACCCGACGGCGAGCCCTTCGCCACCCACAGCAGCCGCCTGCTGCCGGTGCGCCATCGCGGCGCAGCGGCGATGCTGAAGATATCCAGTGCCGAAGAAGAGCGTTTCGGCCACGTACTGCTCAACTGGTGGGACGGCCAGGGCGCGGCCAGGGTGCTGGCCTACGACCACCAGGCGCTGCTGATGGAGCGTGCCACCGGCGGGCGCTCGCTGCTGGAAATGGTCAGGCGCGGCGACGACGACGAGGCTACGCGTATCCTCTGCCAGGCCATCGAACGCATCCATGCCCCGCGCCCGGGTCCGTTGCCGGAGCTGACCCCGCTGGAGCGCTGGTTCGACTCGCTGTATGCC…
20k_concatenated-long-orfs_VJNJ01000003.1_seq1@@@aph6	c44		GTGAACGAATCCCTCGATTTCTCGCCCTACCTCGAGCGCTGGGCGTTGCAACCCGACGGCGAGCCCTTCGCCACCCACAGCAGCCGCCTGCTGTCGGTGCGCCATCGCGGCGCAGCGGCGATGCTGAAGATATCCAGTGCCGAAGAAGAGCGTTTCGGCCACGTACTGCTCAACTGGTGGGACGGCCAGGGCGCGGCCAGGGTGCTGGCCTACGACCACCAGGCGCTGCTGATGGAGCGTGCCACCGGCGGGCGCTCGCTGCTGGAAATGGTCAGGCGCGGCGACGACGACGAGGCTACGCGTATCCTCTGCCAGGCCATCGAACGCATCCATGCCCCGCGCCCGGGTCCGTTGCCGGAGCTGACCCCGCTGGAGCGCTGGTTCGACTCGCTGTATGCC…
20k_concatenated-long-orfs_UGUK01000002.1_seq1@@@aph6	c44		GTGAACGAATCCCTCGATTTCTCGCCCTACCTCGAGCGCTGGGCGTTGCAACCCGACGGCGAGCCCTTCGCCACCCACAGCAGCCGCCTGCTGCCGGTGCGCCATCGCGGCGCAGCGGCGATGCTGAAGATATCCAGTGCCGAAGAAGAGCGTTTCGGCCACGTACTGCTCAACTGGTGGGACGGCCAGGGCGCAGCCAGGGTGCTGGCCTACGACCACCAGGCGCTGCTGATGGAGCGTGCCACCGGCGGGCGCTCGCTGCTGGAGATGGTCAGGCGCGGCGACGACGACGAGGCTACGCGTATCCTCTGCCAGGCCATCGAACGCATCCATGCCCCGCGCCCGGGTCCGTTGCCAGAGCTGACCCCGCTGGAGCGCTGGTTCGACTCGCTGTATGCC…
20k_concatenated-long-orfs_UGUE01000002.1_seq1@@@aph6	c44		GTGAACGAATCCCTCGATTTCTCGCCCTACCTCGAGCGCTGGGCGTTGCAACCCGACGGCGAGCCCTTCGCCACCCACAGCAGCCGCCTGCTGCCGGTGCGCCATCGCGGCGCAGCGGCGATGCTGAAGATATCCAGTGCCGAAGAAGAGCGTTTCGGCCACGTACTGCTCAACTGGTGGGACGGCCAGGGCGCGGCCAGGGTGCTGGCCTACGACCACCAGGCGCTGCTGATGGAGCGTGCCACCGGCGGGCGCTCGCTGCTGGAAATGGTCAGGCGCGGCGACGACGACGACGAGGCTACGCGTATCCTCTGCCAGGCCATCGAACGCATCCATGCCCCGCGCCCGGGTCCGTTGCCGGAGCTGACCCCGCTGGAGCGCTGGTTCGACTCGCTGTAT…
20k_concatenated-long-orfs_UATW01000001.1_seq1@@@aph6	c44		GTGAACGAATCCCTCGATTTCTCGCCCTACCTCGAGCGCTGGGCGTTGCAACCCGACGGCGAGCCCTTCGCCACCCACAGCAGCCGCCTGCTGCCGGTGCGCCATCGCGGCGCAGCGGCGATGCTGAAGATATCCAGTGCCGAAGAAGAGCGTTTCGGCCACGTACTGCTCAACTGGTGGGCCGGCCAGGGCGCGGCCAGGGTGCTGGCCTACGACCACCAGGCGCTGCTGATGGAGCGTGCCACCGGCGGGCGCTCGCTGCTGGAAATGGTCACGCGCGGCGACGACGACGAGGCTACGCGTATCCTCTGCCAGGCCATCGAACGCATCCATGCCCCGCGCTCGGGAGCGTTGCCGGAGCTGACCCCGCTGGAGCGCTGGTTCGACTCGCTGTATGCC…
20k_concatenated-long-orfs_SEIG01000064.1_seq1@@@aph6	c44		GTGAACGAATCCCTCGATTTCTCGCCCTACCTCGAGCGCTGGGCGTTGCAACCCGACGGCGAGCCCTTCGCCACCCACAGCAGCCGCCTGCTGCCGGTGCGCCATCGCGGCGCAGCGGCGATGCTGAAGATATCCAGTGCCGAAGAAGAGCGTTTCGGCCACGTACTGCTCAACTGGTGGGACGGCCAGGGCGCGGCCAGGGTGCTGGCCTACGACCACCAGGCGCTGCTGATGGAGCGTGCCACCGGCGGGCGCTCGCTGCTGGAGATGGTCAGGCGCGGCGACGACGACGAGGCTACGCGTATCCTCTGCCAGGCCATCGAACGCATCCATGCCCCGCGCCCGGGTCCGTTGCCAGAGCTGACCCCGCTGGAGCGCTGGTTCGACTCGCTGTATGCC…
20k_concatenated-long-orfs_SEIA01000243.1_seq1@@@aph6	c44		GTGAACGAATCCCTCGATTTCTCGCCCTACCTCGAGCGCTGGGCGTTGCAACCCGACGGCGAGCCCTTCGCCACCCACAGCAGCCGCCTGCTGCCGGTGCGCCATCGCGGCGCAGCGGCGATGCTGAAGATATCCAGTGCCGAAGAAGAGCGTTTCGGCCACGTACTGCTCAACTGGTGGGACGGCCAGGGCGCGGCCAGGGTGCTGGCCTACGACCACCAGGCGCTGCTGATGGAGCGTGCCACCGGCGGGCGCTCGCTGCTGGAAATGGTCAGGCGCGGCGACGACGACGAGGCTACGCGTATCCTCTGCCAGGCCATCGAACGCATCCATGCCCCGCGCCCGGGTCCGTTGCCGGAGCTGACCMCGCTGGAGCGCTGGTTCGACTCGCTGTATGCC…
20k_concatenated-long-orfs_SEHZ01000125.1_seq1@@@aph6	c44		GTGAACGAATCCCTCGATTTCTCGCCCTACCTCGAGCGCTGGGCGTTGCAACCCGACGGCGAGCCCTTCGCCACCCACAGCAGCCGCCTGCTGCCGGTGCGCCATCGCGGCGCAGCGGCGATGCTGAAGATATCCAGTGCCGAAGAAGAGCGTTTCGGCCACGTACTGCTCAACTGGTGGGACGGCCAGGGCGCGGCCAGGGTGCTGGCCTACGACCACCAGGCGCTGCTGATGGAGCGTGCCACCGGCGGGCGCYCGCTGCTGGAAATGGTCAGGCGCGGCGACGACGACGAGGCTACGCGTATCCTCTGCCAGGCCATCGAACGCATCCATGCCCCGCGCCCGGGTCCGTTGCCGGAGCTGACCCCGCTGGAGCGCTGGTTCGACTCGCTGTATGCC…
20k_concatenated-long-orfs_SCZF01000112.1_seq1@@@aph6	c44		GTGAACGAATCCCTCGATTTCTCGCCCTACCTCGAGCGCTGGGCGTTGCAACCCGACGGCGAGCCCTTCGCCACCCACAGCAGCCGCCTGCTGCCGGTGCGCCATCGCGGCGCAGCGGCGATGCTGAAGATATCCAGTGCCGAAGAAGAGCGTTTCGGCCACGTACTGCTCAACTGGTGGGACGGCCAGGGCGCGGCCAGGGTGCTGGCCTACGACCACCAGGCGCTGCTGATGGAGCGTGCCACCGGCGGGCGCTCGCTGCTGGAGATGGTCAGGCGCGGCGACGACGACGAGGCTACGCGTATCCTCTGCCAGGCCATCGAACACATCCATGCCCCGCGCCCGGGTCCGTTGCCAGAGCTGACCCCGCTGGAGCGCTGGTTCGACTCGCTGTATGCC…
20k_concatenated-long-orfs_SCYO01000086.1_seq1@@@aph6	c44		GTGAACGAATCCCTCGATTTCTCGCCCTACCTCGAGCGCTGGGCGTTGCAACCCGACGGCGAGCCCTTCGCCACCCACAGCAGCCGCCTGCTGCCGGTGCGCCATCGCGGCGCAGCGGCGATGCTGAAGATATCCAGTGCCGAAGAAGAGCGTTTCGGCCACGTACTGCTCAACTGGTGGGACGGCCAGGGCGCGGCCAGGGTGCTGGCCTACGACCACCAGGCGCTGCTGATGGAGCGTGCCACCGGCGGGCGCTCGCTGCTGGAGATGGTCAGGCGCGGCGACGACGACGAGGCTACGCGTATCCTCTGCCAGGCCATCGAACGCATCCATGCCCCGCGCCCGGGTCCGTTGCCAGAGCTGACCCCGCTGGAGCGCTGGTTCGACTCGCTGTATGCC…
20k_concatenated-long-orfs_SCYK01001160.1_seq1@@@aph6	c44		GTGAACGAATCCCTCGATTTCTCGCCCTACCTCGAGCGCTGGGCGTTGCAACCCGACGGCGAGCCCTTCGCCACCCACAGCAGCCGCCTGCTGCCGGTGCGCCATCGCGGCGCAGCGGCGATGCTGAAGATATCCAGTGCCGAAGAAGAGCGTTTCGGCCACGTACTGCTCAACTGGTGGGACGGCCAGGGCGCGGCCAGGGTGCTGGCCTACGACCACCAGGCGCTGCTGATGGAGCGTGCCACCGGCGGGCGCTCGCTGCTGGAAATGGTCAGGCGCGGCGACGACGACGAGGCTACGCGTATCCTCTGCCAGGCCATCGAACGCATCCATGCCCCGCGCCCGGGTCCGTTGCCGGAGCTGACCCCGCTGGAGCGCTGGTTCGACTCGCTGTATGCC…
20k_concatenated-long-orfs_RXWR01000020.1_seq1@@@aph6	c44		GTGAACGAATCCCTCGATTTCTCGCCCTACCTCGAGCGCTGGGCGTTGCAACCCGACGGCGAGCCCTTCGCCACCCACAGCAGCCGCCTGCTGCCGGTGCGCCATCGCGGCGCAGCGGCGATGCTGAAGATATCCAGTGCCGAAGAAGAGCGTTTCGGCCACGTACTGCTCAACTGGTGGGACGGCCAGGGCGCGGCCAGGGTGCTGGCCTACGACCACCAGGCGCTGCTGATGGAGCGTGCCACCGGCGGGCGCTCGCTGCTGGAGATGGTCAGGCGCGGCGACGACGACGAGGCTACGCGTATCCTCTGCCAGGCCATCGAACGCATCCATGCCCCGCGCCCGGGTCCGTTGCCAGAGCTGACCCCGCTGGAGCGCTGGTTCGACTCGCTGTATGCC…
20k_concatenated-long-orfs_RXVJ01000009.1_seq1@@@aph6	c44		GTGAACGAATCCCTCGATTTCTCGCCCTACCTCGAGCGCTGGGCGTTGCAACCCGACGGCGAGCCCTTCGCCACCCACAGCAGCCGCCTGCTGCCGGTGCGCCATCGCGGCGCAGCGGCGATGCTGAAGATATCCAGTGCCGAAGAAGAGCGTTTCGGCCACGTACTGCTCAACTGGTGGGACGGCCAGGGCGCGGCCAGGGTGCTGGCCTACGACCACCAGGCGCTGCTGATGGAGCGTGCCACCGGCGGGCGCTCGCTGCTGGAAATGGTCAGGCGCGGCGACGACGACGAGGCTACGCGTATCCTCTGCCAGGCCATCGAACGCATCCATGCCCCGCGCCCGGGTCCGTTGCCGGAGCTGACCCCGCTGGAGCGCTGGTTCGACTCGCTGTATGCC…
20k_concatenated-long-orfs_RXUV01000027.1_seq1@@@aph6	c44		GTGAACGAATCCCTCGATTTCTCGCCCTACCTCGAGCGCTGGGCGTTGCAACCCGACGGCGAGCCCTTCGCCACCCACAGCAGCCGCCTGCTGCCGGTGCGCCATCGCGGCGCAGCGGCGATGCTGAAGATATCCAGTGCCGAAGAAGAGCGTTTCGGCCACGTACTGCTCAACTGGTGGGACGGCCAGGGCGCGGCCAGGGTGCTGGCCTACGACCACCAGGCGCTGCTGATGGAGCGTGCCACCTGCGGGCGCTCGCTGCTGGAAATGGTCAGACGCGGCGACGACGACGAGGCTACGCGTATCCTCTGCCAGGCCATCGAACGCATCCATGCCCCGCGCCCGGGTCCGTTGCCGGAGCTGACCCCGCTGGAGCGCTGGTTCGACTCGCTGTATGCC…
20k_concatenated-long-orfs_RXUS01000001.1_seq1@@@aph6	c44		GTGAACGAATCCCTCGATTTCTCGCCCTACCTCGAGCGCTGGGCGTTGCAACCCGACGGCGAGCCCTTCGCCACCCACAGCAGCCGCCTGCTGCCGGTGCGCCATCGCGGCGCAGCGGCGATGCTGAAGATATCCAGTGCCGAAGAAGAGCGTTTCGGCCACGTACTGCTCAACTGGTGGGCCGGCCAGGGCGCGGCCAGGGTGCTGGCCTACGACCACCAGGCGCTGCTGATGGAGCGTGCCACCGGCGGGCGCTCGCTGCTGGAAATGGTCAGGCGCGGCGACGACGACGATGCTACGCGTATCCTCTGCCAGGCCATCGAACGCATCCATGCCCCGCGCTCGGGAGCGTTGCCGGAGCTGACCCCGCTGGAGCGCTGGTTCGACTCGCTGTATGCC…
20k_concatenated-long-orfs_RXUF01000008.1_seq1@@@aph6	c44		GTGAACGAATCCCTCGATTTCTCGCCCTACCTCGAGCGCTGGGCGTTGCAACCCGACGGCGAGCCCTTCGCCACCCACAGCAGCCGCCTGCTGCCGGTGCGCCATCGCGGCGCAGCGGCGATGCTGAAGATATCCAGTGCCGAAGAAGAGCGTTTCGGCCACGTACTGCTCAACTGGTGGGACGGCCAGGGCGCGGCCAGGGTGCTGGCCTACGACCACCAGGCGCTGCTGATGGAGCGTGCCACCGGCGGGCGCTCGCTGCTGGAAATGGTCAGGCGCGGCGACGACGACGAGGCTACGCGTATCCTCTGCCAGGCCATCGAACGCATCCATGCCCCGCGCCCGGGTCCGTTGCCGGAGCTGACCCCGCTGGAGCGCTGGTTCGACTCGCTGTATGCC…
20k_concatenated-long-orfs_RXTU01000020.1_seq1@@@aph6	c44		GTGAGCGAATCCCTCGATTTCTCGCCCTACCTCGAGCGCTGGGCGTTGCAACCCGACGGCGAGCCCTTCGCCACCCACAGCAGCCGCCTGCTGCCGGTGCGCCATCGCGGCGCAGCGGCGATGCTGAAGATATCCAGTGCCGAAGAAGAGCGTTTCGGCCACGTACTGCTCAACTGGTGGGACGGCCAGGGCGCGGCCAGGGTGCTGGCCTACGACCACCAGGCGCTGCTGATGGAGCGTGCCACCGGCGGGCGCTCGCTGCTGGAGATGGTCAGGCGCGGCGACGACGACGAGGCTACGCGTATCCTCTGCCAGGCCATCGAACGCATCCATGCCCCGCGCCCGGGTCCGTTGCCGGAGCTGACCCCGCTGGAGCGCTGGTTCGACTCGCTGTATGCC…
20k_concatenated-long-orfs_RXEY01000002.1_seq1@@@aph6	c44		GTGAACGAATCCCTCGATTTCTCGCCCTACCTCGAGCGCTGGGCGTTGCAACCCGACGGCGAGCCCTTCGCCACCCACAGCAGCCGCCTGCTGCCGGTGCGCCATCGCGGCGCAGCGGCGATGCTGAAGATATCCAGTGCCGAAGAAGAGCGTTTCGGCCACGTACTGCTCAACTGGTGGGACAGCCAGGGCGCGGCCAGGGTGCTGGCCTACGACCACCAGGCGCTGCTGATGGAGCGTGCCACCGGCGGGCGCTCGCTGCTGGAAATGGTCAGGCGCGGCGACGACGACGAGGCTACGCGTATCCTCTGCCAGGCCATCGAACGCATCCATGCCCCGCGCCCGGGTCCGTTGCCGGAGCTGACCCCGCTGGAGCGCTGGTTCGACTCGCTGTATGCC…
20k_concatenated-long-orfs_RXDU01000017.1_seq1@@@aph6	c44		GTGAACGAATCCCTCGATTTCTCGCCCTACCTCGAGCGCTGGGCGTTGCAACCCGACGGCGAGCCCTTCGCCACCCACAGCAGCCGCCTGCTGCCGGTGCGCCATCGCGGCGCAGCGGCGATGCTGAAGACATCCAGTGCCGAAGAAGAGCGTTTCGGCCACGTACTGCTCAACTGGTGGGACGGCCAGGGCGCGGCCAGGGTGCTGGCCTACGACCACCAGGCGCTGCTGATGGAGCGTGCCACCGGCGGGCGCTCGCTGCTGGAAATGGTCAGGCGCGGCGACGACGACGAGGCTACGCGTATCCTCTGCCAGGCCATCGAACGCATCCATGCCCCGCGCCCGGGTCCGTTGCCGGAGCTGACCCCGCTGGAGCGCTGGTTCGACTCGCTGTATGCC…
20k_concatenated-long-orfs_RXCQ01000005.1_seq1@@@aph6	c44		GTGAACGAATCCCTCGATTTCTTGCCCTACCTCGAGCGCTGGGCGTTGCAACCCGACGGCGAGCCCTTCGCCACCCACAGCAGCCGCCTGCTGCCGGTGCGCCATCGCGGCGCAGCGGCGATGCTGAAGATATCCAGTGCCGAAGAAGAGCGTTTCGGCCACGTACTGCTCWACTGGTGGGACGGCCAGGGCGCGGCCAGGGTGCTGGCCTACGACCACCAGGCGCTGCTGATGGAGCGTGCCACCGGCGGGCGCTCGCTGCTGGAGATGGTCAGGCGCGGCGACGACGACGAGGCTACGCGTATCCTCTGCCAGGCCATCGAACGCATCCATGCCCCGCGCCCGGGTCCGTTGCCAGAGCTGACCCCGCTGGAGCGCTGGTTCGACTCGCTGTATGCC…
20k_concatenated-long-orfs_RXCD01000007.1_seq1@@@aph6	c44		GTGAACGAATCCCTCGATTTCTCGCCCTACCTCGAGCGCTGGGCGTTGCAACCCGACGGCGAGCCCTTCGCCACCCACAGCAGCCGCCTGCTGCCGGTGCGCCATCGCGGCGCAGCGGCGATGCTGAAGATATCCAGTGCCGAAGAAGAGCGTTTCGGCCACGTACTGCTCAACTGGTGGGACGGCCAGGGCGCGGCCAGGGTGCTGGCCTACGACCACCAGGCGCTGCTGATGGAGCGTGCCACCGGCGGGCGCTCGCTGCTGGAGATGGTCAGGCGCGGCGACGACGACGAGGCTACGCGCATCCTCTGCCAGGCCATCGAACGCATCCATGCCCCGCGCCCGGATCCGTTGCCAGAGCTGACCCCGCTGGAGCGCTGGTTCGACTCGCTGTATGCC…
20k_concatenated-long-orfs_RXAG01000005.1_seq1@@@aph6	c44		GTGAACGAATCCCTCGATTTCTCGCCCTACCTCGAGCGCTGGGCGTTGCAACCCGACGGCGAGCCCTTCGCCACCCACAGCAGCCGCCTGCTGCCGGTGCGCCATCGCGGCGCAGCGGCGATGCTGAAGATATCCAGTGCCGAAGAAGAGCGTTTCGGCCACGTACTGCTCAACTGGTGGGACGGCCAGGGCGCGGCCAGGGTGCTGGCCTACGACCACCAGGCGCTGCTGATGGAGCGTGCCACCGGCGGGCGCTCGCTGCTGGAGATGGTCAGGCGCGGCGACGACGACGAGGCTACGCGTATCCTCTGCCAGGCCATCGAACGCATCCATGCCCCGCGCCCGGGTCCGTTGCCAGAGCTGACCCCGCTGGAGCGCTGGTTCGACTCGCTGTATGCC…
20k_concatenated-long-orfs_RWZX01000017.1_seq1@@@aph6	c44		GTGAACGAATCCCTCGATTTCTCGCCCTACCTCGAGCGCTGGGCGTTGCAACCCGACGGCGAGCCCTTCGCCACCCACAGCAGCCGCCTGCTGCCGGTGCGCCATCGCGGCGCACCGGCGATGCTGAAGATATCCAGTGCCGAAGAAGAGCGTTTCGGCCACGTACTGCTCAACTGGTGGGCCGGCCAGGGCGCGGCCAGGGTGCTGGCCTACGACCACCAGGCGCTGCTGATGGAGCGAGCCACCGGCGGGCGCTCGCTGCTGGAAATGGTCAGGCGCGGCGACGACGACGAGGCTACGCGTATCCTCTGCCAGGCCATCGAACGCATCCATGCCCCGCGCTCGGGAGCGTTGCCGGAGCTGACCCCGCTGGAGCGCTGGTTCGACTCGCTGTATGCC…
20k_concatenated-long-orfs_RWZR01000005.1_seq1@@@aph6	c44		GTGAACGAATCCCTCGATTTCTCGCCCTACCTCGAGCGCTGGGCGTTGCAACCCGACGGCGAGCCCTTCGCCACCCACAGCAGCCGCCTGCTGCCGGTGCGCCATCGCGGCGCAGCGGCGATGCTGAAGATATCCAGTGCCGAAGAAGAGCGTTTCGGCCACGTACTGCTCAACTGGTGGGACGGCCAGGGCGCGGCCAGGGTGCTGGCCTACGACCACCAGGCGCTGCTGATGGAGCGTGCCACCGGCGGGCGCTCGCTGCTGGAGATGGTCAGGCGCGGCGACGACGACGAGGCTACGCGTATCCTCTGCCAGGCCATCGAACGCATCCATGCCCCGCGCTCGGGAGCGTTGCCGGAGCTGACCCCGCTGGAGCGCTGGTTCGACTCGCTGTATGCC…
20k_concatenated-long-orfs_RWVH01000004.1_seq1@@@aph6	c44		GTGAACGAATCCCTCGATTTCTCGCCCTACCTCGAGCGCTGGGCGTTGCAACCCGACGGCGAGCCCTTCGCCACCCACAGCAGCCGCCTGCTGCCGGTGCGCCATCGCGGCGCAGCGGCGATGCTGAAGATATCCAGTGCCGAAGAAGAGCGTTTCGGCCACGTACTGCTCAACTGGTGGGACGGCCAGGGCGCGGCCAGGGTGCTGGCCTACGACCACCAGGCGCTGCTGATGGAGCGTGCCACCGGCGGGCGCTCGCTGCTGGAAATGGTCAGGCGCGGCGACGACGACGAGGCTACGCGTATCCTCTGCCAGGCCATCGAACGCATCCATGCCCCGCGCCCGGGTCCGTTGCCGGAGCTGACCCCGCTGGAGCGCTGGTTCGACTCGCTGTATGCC…
20k_concatenated-long-orfs_RWUW01000007.1_seq1@@@aph6	c44		GTGAGCGAATCCCTCGATTTCTCGCCCTACCTCGAGCGCTGGGCGTTGCAACCCGACGGCGAGCCCTTCGCCACCCACAGCAGCCGCCTGCTGCCGGTGCGCCATCGCGGCGCAGCGGCGATGCTGAAGATATCCAGTGCCGAAGAAGAGCGTTTCGGCCACGTACTGCTCAACTGGTGGGACGGCCAGGGCGCGGCCAGGGTGCTGGCCTACGACCACCAGGCGCTGCTGATGGAGCGTGCCACCGGCGGGCGCTCGCTGCTGGAGATGGTCAGGCGCGGCGACGACGACGAGGCTACGCGTATCCTCTGCCAGGCCATCGAACGCATCCATGCCCCGCGCCCGGGTCCGTTGCCAGAGCTGACCCCGCTGGAGCGCTGGTTCGACTCGCTGTATGCC…
20k_concatenated-long-orfs_RWTQ01000023.1_seq1@@@aph6	c44		GTGAACGAATCCCTCGATTTCTCGCCCTACCTCGAGCGCTGGGCGTTGCAACCCGACGGCGAGCCCTTCGCCACCCACAGCAGCCGCCTGCTGCCGGTGCGCCATCGCGGCACAGCGGCGATGCTGAAGATATCCAGTGCCGAAGAAGAGCGTTTCGGCCACGTACTGCTCAACTGGTGGGYCGGCCAGGGCGCGGCCAGGGTGCTGGCCTACGACCACCAGGCGCTGCTGATGGAGCGTGCCACCGGCGGGCGCTCGCTGCTGGAAATGGTCAGGCGCGGCGACGACGACGAGGCTACGCGTATCCTCTGCCAGGCCATCGAACGCATCCATGCCCCGCGCCCGGGTCCGTTGCCGGAGCTGACCCCGCTGGAGCGCTGGTTCGACTCGCTGTATGCC…
20k_concatenated-long-orfs_RWTK01000007.1_seq1@@@aph6	c44		GTGAACGAATCCCTCGATTTCTCGCCCTACCTCGAGCGCTGGGCGTTGCAACCCGACGGCGAGCCCTTCGCCCCCCACAGCAGCCGCCTGCTGCCGGTGCGCCATCGCGGCGCAGCGGCGATGCTGAAGATATCCAGTGCCGAAGAAGAGCGTTTCGGCCACGTACTGCTCAACTGGTGGGACGGCCAGGGCGCAGCCAGGGTGCTGGCCTACGACCACCAGGCGCTGCTGATGGAGCGTGCCACCGGCGGGCGCTCGCTGCTGGAGATGGTCAGGCGCGGCGACGACGACGAGGCTACGCGTATCCTCTGCCAGGCCATCGAACGCATCCATGCCCCGCGCCCGGGTCCGTTGCCAGAGCTGACCCCGCTGGAGCGCTGGTTCGACTCGCTGTATGCC…
20k_concatenated-long-orfs_RWSL01000001.1_seq1@@@aph6	c44		GTGAACGAATCCCTCGATTTCTCGCCCTACCTCGAGCGCTGGGCGTTGCAACCCGACGGCGAGCCCTTCGCCACCCACAGCAGCCGCCTGCTGCCGGTGCGCCATCGCGGCGCAGCGGCGATGCTGAAGATATCCAGTGCCGAAGAAGAGCGTTTCGGCCACGTACTGCTCAACTGGTGGGACGGCCAGGGCGCGGCCAGGGTGCTGGCCTATGACCACCAGGCGCTGCTGATGGAGCGTGCCACCGGCGGGCGCTCGCTGCTGGAAATGGTCAGGCGCGGCGACGACGACGAGGCTACGCGTATCCTCTGCCAGGCCATCGAACGCATCCATGCCCCGCGCCCGGGTCCGTTGCCGGAGCTGACCCCGCTGGAGCGCTGGTTCGACTCGCTGTATGCC…
20k_concatenated-long-orfs_RWRI01000007.1_seq1@@@aph6	c44		GTGAACGAATCCCTCGATTTCTCGCCCTACCTCGAGCGCTGGGCGTTGCAACCCGACGGCGAGCCCTTCGTCACCCACAGCAGCCGCCTGCTGCCGGTGCGCCATCGCGGCGCAGCGGCGATGCTGAAGATATCCAGTGCCGAAGAAGAGCGTTTCGGCCACGTACTGCTCAACTGGTGGGACGGCCAGGGCGCGGCCAGGGTGCTGGCCTACGACCACCAGGCGCTGCTGATGGAGCGTGCCACCGGCGGGCGCTCGCTGCTGGAAATGGTCAGGCGCGGCGACGACGACGAGGCTACGCGTATCCTCTGCCAGGCCATCGAACGCATCCATGCCCCGCGCCCGGGTCCGTTGCCGGAGCTGACCCCGCTGGAGCGCTGGTTCGACTCGCTGTATGCC…
20k_concatenated-long-orfs_RWRD01000003.1_seq1@@@aph6	c44		GTGAACGAATCCCTGGATTTCTCGCCCTACCTCGAGCGCTGGGCGTTGCAACCCGACGGCGAGCCCTTCGCCACCCACAGCAGCCGCCTGCTGCCGGTGCGCCATCGCGGCGCAGCGGCGATGCTGAAGATATCCAGTGCCGAAGAAGAGCGTTTCGGCCACGTACTGCTCAACTGGTGGGACGGCCAGGGCGCGGCCAGGGTGCTGGCCTACGACCACCAGGCGCTGCTGATGGAGCGTGCCACCGGCGGGCGCTCGCTGCTGGAGATGGTCAGGCGCGGCGACGACGACGAGGCTACGCGTATCCTCTGCCAGGCCATCGAACGCATCCATGCCCCGCGCCCGGGTCCGTTGCCGGAGCTGACCCCGCTGGAGCGCTGGTTCGACTCGCTGTATGCC…
20k_concatenated-long-orfs_RWPA01000006.1_seq1@@@aph6	c44		GTGAACGAATCCCTCGATTTCTCGCCCTACCTCGAGCGCTGGGCGTTGCAACCCGACGGCGAGCCCTTCGCCACCCACAGCAGCCGCCTGCTGCCGGTGCGCCATCGCGGCGCAGCGGCGATGCTGAAGATATCCAGTGCCGAAGAAGAGCGTTTCGGCCACGTACTGCTCAACTGGTGGGACGGCCAGGGCGCGGCCAGGGTGCTGGCCTACGACCACCAGGCGCTGCTGATGGAGCGTGCCACCGGCGGGCGCTCGCTGCTGGAGATGGTCAGGCGCGGCGACGACGACGAGGCTACGCGTATCCTCTGCCAGGCCATCGAACGCATCCATGCCCCGCGCCCGGGTCCGTTGCCAGAGCTGACCCCGCTGGAGCGCTGGTTCGACTCGCTGTATGCC…
20k_concatenated-long-orfs_RWOZ01000001.1_seq1@@@aph6	c44		GTGAACGAATCCCTCGATTTCTTGCCCTACCTCGAGCGCTGGGCGTTGCAACCCGACGGCGAGCCCTTCGCCACCCACAGCAGCCGCCTGCTGCCGGTGCGCCATCGCGGCGCAGCGGCGATGCTGAAGATATCCAGTGCCGAAGAAGAGCGTTTCGGCCACGTACTGCTCAACTGGTGGGACGGCCAGGGCGCGGCCAGGGTGCTGGCCTACGACCACCAGGCGCTGCTGATGGAGCGTGCCACCGGCGGGCGCTCGCTGCTGGAGATGGTCAGGCGCGGCGACGACGACGAGGCTACGCGTATCCTCTGCCAGGCCATCGAACGCATCCATGCCCCGCGCCCGGGTCCGTTGCCAGAGCTGACCCCGCTGGAGCGCTGGTTCGACTCGCTGTATGCC…
20k_concatenated-long-orfs_RWNY01000011.1_seq1@@@aph6	c44		GTGAACGAATCCCTCGATTTCTCGCCCTACCTCGAGCGCTGGGCGTTGCAACCCGACGGCGAGCCCTTCGCCACCCACAGCAGCCGCCTGCTGCCGGTGCGCCATCGCGGCGCAGCGGCGATGCTGAAGATATCCAGTGCCGAAGAAGAGCGTTTCGGCCACGTACTGCTCAACTGGTGGGACGGCCAGGGCGCGGCCAGGGTGCTGGCCTACGACCACCAGGCGCTGCTGATGGAGCGTGCCACCGGCGGGCGCTCGCTGCTGGAGATGGTCAGGCGCGGCGACGACGACGAGGCTACGCGTATCCTCTGCCAGGCCATCGAACGCATCCATGCCCCGCGCCCGGGTCCGTTGCCAGAGCTGACCCCGCTGGAGCGCTGGTTCGACTCGCTGTATGCC…
20k_concatenated-long-orfs_RWNP01000005.1_seq1@@@aph6	c44		GTGAACGAATCCCTCGATTTCTCGCCCTACCTCGAGCGCTGGGCGTTGCAACCCGACGGCGAGCCCTTCGCCACCCACAGCAGCCGCCTGCTGCCGGTGCGCCATCGCGGCGCAGCGGCGATGCTGAAGATATCCAGTGCCGAAGAAGAGCGTTTCGGCCACGTACTGCTCAACTGGTGGGACGGCCAGGGCGCGGCCAGGGTGCTGGCCTACGACCACCAGGCGCTGCTGATGGAGCGTGCCACCGGCGGGCGCTCGCTGCTGGAGATGGTCAGGCGCGGCGACGACGACGAGGCTACGCGTATCCTCTGCCAGGCCATCGAACGCATCCATGCCCCGCGCCCGGGTCCGTTGCCGGAGCTGACCCCGCTGGAGCGCTGGTTCGACTCGCTGTATGCC…
20k_concatenated-long-orfs_RWLT01000006.1_seq1@@@aph6	c44		GTGAACGAATCCCTCGATTTCTCGCCCTACCTCGAGCGCTGGGCGTTGCAACCCGACGGCGAGCCCTTCGCCACCCACAGCAGCCGCCTGCTGCCGGTGCGCCATCGCGGCGCAGCGGCGATGCTGAAGATATCCAGTGCCGAAGAAGAGCGTTTCGGCCACGTACTGCTCAACTGGTGGGACGGCCAGGGCGCGGCCAGGGTGCTGGCCTACGACCACCAGGCGCTGCTGATGGAGCGTGCCACCGGCGGGCGCTCGCTGCTGGAGATGGTCAGGCGCGGCGACGACGAGGCTACGCGTATCCTCTGCCAGGCCATCGAACACATCCATGCCCCGCGCCCGGGTCCGTTGCCAGAGCTGACCCCGCTGGAGCGCTGGTTCGACTCGCTGTATGCCGCC…
20k_concatenated-long-orfs_RWLK01000005.1_seq1@@@aph6	c44		GTGAACGAATCCCTCGATTTCTCGCCCTACCTCGAGCGCTGGGCGTTGCAACCCGACGGCGAGCCCTTCGCCACCCACAGCAGCCGCCTGCTGCCGGTGCGCCATCGCGGCGCAGCGGCGATGCTGAAGATATCCAGTGCCGAAGAAGAGCGTTTCGGCCACGTACTGCTCAACTGGTGGGACGGCCAGGGCGCGGCCAGGGTGCTGGCCTACGACCACCAGGCGCTGCTGATGGAGCGCGCCACCGGCGGGCGCTCGCTGCTGGAAATGGTCAGGCGCGGCGACGACGACGAGGCTACGCGTATCCTCTGCCAGGCCATCGAACGCATCCATGCCCCGCGCCCGGGTCCGTTGCCGGAGCTGACCCCGCTGGAGCGCTGGTTCGACTCGCTGTATGCC…
20k_concatenated-long-orfs_RRBO01000003.1_seq1@@@aph6	c44		GTGAACGAATCCCTCGATTTCTCGCCCTACCTCGAGCGCTGGGCGTTGCAACCCGACGGCGAGCCCTTCGCCACCCACAGCAGCCGCCTGCTGCCGGTGCGCCATCGCGGCGCAGCGGCGATGCTGAAGATATCCAGTGCCGAAGAAGAGCGTTTCGGCCACGTACTGCTCAACTGGTGGGACGGCCAGGGCGCGGCCAGGGTGCTGGCCTACGACCACCAGGCGCTACTGATGGAGCGTGCCACCGGCGGGCGCTCGCTGCTGGAAATGGTCAGGCGCGGCGACGACGACGAGGCTACGCGTATCCTCTGCCAGGCCATCGAACGCATCCATGCCCCGCGCCCGGGTCCGTTGCCGGAGCTGACCCCGCTGGAGCGCTGGTTCGACTCGCTGTATGCC…
20k_concatenated-long-orfs_RRBJ01000004.1_seq1@@@aph6	c44		GTGAACGAATCCCTCGATTTCTCGCCCTACCTCGAGCGCTGGGCGTTGCAACCCGACGGCGAGCCCTTCGCCACCCACAGCAGCCGCCTGCTGCCGGTGCGCCATCGCGGCGCAGCGGCGATGCTGAAGATATCCAGTGCCGAAGAAGAGCGTTTCGGCCACGTACTGCTCAACTGGTGGGACGGCCAGGGCGCGGCCAGGGTGCCGGCCTACGACCACCAGGCGCTGCTGATGGAGCGTGCCACCGGCGGGCGCTCGCTGCTGGAGATGGTCAGGCGCGGCGACGACGACGAGGCTACGCGTATCCTCTGCCAGGCCATCGAACGCATCCATGCCCCGCGCCCGGGTCCGTTGCCAGAGCTGACCCCGCTGGAGCGCTGGTTCGACTCGCTGTATGCC…
20k_concatenated-long-orfs_RAEY01000009.1_seq1@@@aph6	c44		GTGAACGAATCCCTCGATTTCTCGCCCTACCTCGAGCGCTGGGCGTTGCAACCCGACGGCGGGCCCTTCGCCACCCACAGCAGCCGCCTGCTGCCGGTGCGCCATCGCGGCGCAGCGGCGATGCTGAAGATATCCAGTGCCGAAGAAGAGCGTTTCGGCCACGTACTGCTCAACTGGTGGGACGGCCAGGGCGCGGCCAGGGTGCTGGCCTACGACCACCAGGCGCTGCTGATGGAGCGTGCCACCGGCGGGCGCTCGCTGCTGGAGATGGTCAGGCGCGGCGACGACGACGAGGCTACGCGTATCCTCTGCCAGGCCATCGAACGCATCCATGCCCCGCGCCCGGGTCCGTTGCCAGAGCTGACCCCGCTGGAGCGCTGGTTCGACTCGCTGTATGCC…
20k_concatenated-long-orfs_QZXP01000065.1_seq1@@@aph6	c44		GTGAACGAATCCCTCGATTTCTCGCCCTACCTCGAGCGCTGGGCGTTGCAACCCGACGGCGAGCCCTTCGCCACCCACAGCAGCCGCCTGCTGCCGGTGCGCCATCGCGGCGCAGCGGCGATGCTGAAGATATCCAGTGCCGAAGAAGAGCGTTTCGGCCACGTACTGCTCAACTGGTGGGCCGGCCAGGGCGCGGCCAGGGTGCTGGCCTACGACCACCAGGCGCTGCTGATGGAGCGTGCCACCGGCGGGCGCTCGCTGCTGGAAATGGTCAGGCGCGGCGACGACGACGAGGCTACGCGTATCCTCTGCCAGGCCATCGAACGCATCCATGCCCCGCGCTCGGGAGCGTTGCCGGAGCTGACCCCGCTGGAGCGCTGGTTCGACTCGCTGTATGCC…
20k_concatenated-long-orfs_QZXL01000450.1_seq1@@@aph6	c44		GTGAACGAATCCCTCGATTTCTCGCCCTACCTCGAGCACTGGGCGTTGCAACCCGACGGCGAGCCCTTCGCCACCCACAGCAGCCGCCTGCTGCCGGTGCGCCATCGCGGTGCAGCGGCGATGCTGAAGATATCCAGTGCCGAAGAAGAGCGTTTCGGCCACGTACTGCTCAACTGGTGGGCCGGCCAGGGCGCGGCCAGGGTGCTGGCCTACGACCACCAGGCGCTGCTGATGGAGCGTGCCACCGGCGGGCGCTCGCTGCTGGAAATGGTCAGGCGCGGCGACGACGACGAGGCTACGCGTATCCTCTGCCAGGCCATCGAACGCATCCATGCCCCGCGCTCGGGAGCGTTGCCGGAGCTGACCCCGCTGGAGCGCTGGTTCGACTCGCTGTATGCC…
20k_concatenated-long-orfs_QZXK01000043.1_seq1@@@aph6	c44		GTGAACGAATCCATCGATTTCTCGCCCTACCTCGAGCGCTGGGCGTTGCAACCCGACGGCGAGCCCTTCGCCACCCACAGCAGCCGCCTGCTGCCGGTGCGCCATCGCGGCGCAGCGGCGATGCTGAAGATATCCAGTGCCGAAGAAGAGCGTTTCGGCCACGTACTGCTCAACTGGTGGGACGGCCAGGGCGCGGCCAGGGTGCTGGCCTACGACCACCAGGCGCTGCTGATGGAGCGTGCCACCGGCGGGCGCTCGCTGCTGGAGATGGTCAGGCGCGGCGACGACGACGAGGCTACGCGTATCCTCTGCCAGGCCATCGAACGCATCCATGCCCCGCGCTCGGGAGCGTTGCCGGAGCTGACCCCGCTGGAGCGCTGGTTCGACTCGCTGTATGCC…
20k_concatenated-long-orfs_QZXI01000012.1_seq1@@@aph6	c44		GTGAACGAATCCATCGATTTCTCGCCCTACCTCGAGCGCTGGGCGTTGCAACCCGACGGCGAGCCCTTCGCCACCCACAGCAGCCGCCTGCTGCCGGTGCGCCATCGCGGCGCAGCGGCGATGCTGAAGATATCCAGTGCCGAAGAAGAGCGTTTCGGCCACGTACTGCTCAACTGGTGGGACGGCCAGGGCGCGGCCAGGGTGCTGGCCTACGACCACCAGGCGCTGCTGATGGAGCGTGCCACCGGCGGGCGCTCGCTGCTGGAGATGGTCAGGCGCGGCGACGACGACGAGGCTACGCGTATCCTCTGCCAGGCCATCGAACGCATCCATGCCCCGCGCTCGGGAGCGTTGCCGGAGCTGACCCCGCTGGAGCGCTGGTTCGACTCGCTGTATGCC…
20k_concatenated-long-orfs_QVEG01000076.1_seq1@@@aph6	c44		GTGAACGAATCCCTCGATTTCTCGCCCTACCTCGAGCGCTGGGCGTTGCAACCCGACGGCGAGCCCTTCGCCACCCACAGCAGCCGCCTGCTGCCGGTGCGCCATCGCGGCGCAGCGGCGATGCTGAAGATATCCAGTGCCGAAGAAGAGCGTTTCGGCCACGTACTGCTCAACTGGTGGGACGGCCAGGGCGCGGCCAGGGTGCTGGCCTACGACCACCAGGCGCTGCTGATGGAGCGTGCCACCGGCGGGCGCTCGTTGCTGGAGATGGTCAGGCGCGGCGACGACGACGAGGCTACGCGTATCCTCTGCCAGGCCATCGAACGCATCCATGCCCCGCGCCCGGGTCCGTTGCCAGAGCTGACCCCGCTGGAGCGCTGGTTCGACTCGCTGTATGCC…
20k_concatenated-long-orfs_QVCS01000108.1_seq1@@@aph6	c44		GTGAACGAATCCCTCGATTTCTCGCCCTACCTCGAGCGCTGGGCGTTGCAACCCGACGGCGAGCCCTTCGCCACCCACAGCAGCCGCCTGCTGCCGGTGCGCCATCGCGGCGCAGCGGCGATGCTGAAGATATCCAGTGCCGAAGAAGAGCGTTTCGGCCACGTACTGCTCAACTGGTGGGACGGCCAGGGCGCGGCCAGGGTGCTGGCCTACGACCACCAGGCGCTGCTGATGGAGCGTGCCACCGGCGGGCGCTCGCTGCTGGAGATGGTCAGGCGCGGCGACGACGACGAGGCTACGCGTATCCTCTGCCAGGCCATCGAACGCATCCATGCCCCGCGCCCGGGTCCGTTGCCGGAGCTGACCCCGCTGGAGCGCTGGTTCGACTCGCTGTATGCC…
20k_concatenated-long-orfs_QVCI01000028.1_seq1@@@aph6	c44		GTGAACGAATCCCTCGATTTCTCGCCCTACCTCGAGCGCTGGGCGTTGCAACCCGACGGCGAGCCCTTCGCCACCCACAGCAGCCGTCTGCTGCCGGTGCGCCATCGCGGCGCAGCGGCGATGCTGAAGATATCCAGTGCCGAAGAAGAGCGTTTCGGCCACGTACTGCTCAACTGGTGGGACGGCCAGGGCGCGGCCAGGGTGCTGGCCTACGACCACCAGGCGCTGCTGATGGAGCGTGCCACCGGCGGGCGCTCGCTGCTGGAGATGGTCAGGCGCGGCGACGACGACGAGGCTACGCGTATCCTCTGCCAGGCCATCGAACGCATCCATGCCCCGCGCCCGGGTCCGTTGCCAGAGCTGACCCCGCTGGAGCGCTGGTTCGACTCGCTGTATGCC…
20k_concatenated-long-orfs_QMGJ01000001.1_seq1@@@aph6	c44		GTGAACGAATCCCTCGATTTCTCGCCCTACCTCGAGCGCTGGGCGTTGCAACCCGACGGCGAGCCCTTCGCCACCCACAGCAGCCGCCTGCTGCCGGTGCGCCATCGCGGCGCAGCGGCGATGCTGAAGATATCCAGTGCCGAAGAAGAGCGTTTCGGCCACGTACTGCTCAACTGGTGGGACGGCCAGGGCGCGGCCAGGGTGCTGGCCTACGACCACCAGGCGCTGCTGATGGAGCGTGCCACCGGCGGGCGCTCGCTGCTGGAGATGGTCAGGCGCGGCGACGACGACGAGGCTACGCGTATCCTCTGCCAGGCCATCGAACGCATCCATGCCCCGCGCCCGGGTCCGTTGCCGGAGCTGACCCCGCTGGAGCGCTGGTTCGACTCGCTGTATGCC…
20k_concatenated-long-orfs_QDGR01000002.1_seq1@@@aph6	c44		GTGAACGAATCCCTCGATTTCTCGCCCTACCTCGAGCGCTGGGCGTTGCAACCCGACGGCGAGCCCTTCGCCACCCACAGCAGCCGCCTGCTGCCGGTGCGCCATCGCGGCGCAGCGGCGATGCTGAAGATATCCAGTGCCGAAGAAGAGCGTTTCGGCCACGTACTGCTCAACTGGTGGGACGGCCAGGGCGCGGCCAGGGTGCTGGCCTACGACCACCAGGCGCTGCTGATGGAACGTGCCACCGGCGGGCGCTCGCTGCTGGAGATGGTCAGGCGCGGCGACGACGACGAGGCTACGCGTATCCTCTGCCAGGCCATCGAACGCATCCATGCCCCGCGCCCGGGTCCGTTGCCAGAGCTGACCCCGCTGGAGCGCTGGTTCGACTCGCTGTATGCC…
20k_concatenated-long-orfs_QBEH01000010.1_seq1@@@aph6	c44		GTGAACGAATCCCTCGATTTCTCGCCCTACCTCGAGCGCTGGGCGTTGCAACCCGACGGCGAGCCCTTCGCCACCCACAGCAGCCGCCTGCTGCCGGTGCGCCATCGCGGCGCAGCGGCGATGCTGAAGATATCCAGTGCCGAAGAAGAGCGTTTCGGCCACGTACTGCTCAACTGGTGGGACGGCCAGGGCGCGGCCAGGGTGCTGGCCTACGACCACCAGGCGCTGCTGATGGAGCGTGCCACCGGCGGGCGCTCGCTGCTGGAGATGGTCAGGCGCGGCGACGACGACGAGGCTACGCGTATCCTCTGCCAGGCCATCGAACGCATCCATGCCCCGCGCCCGGGTCCGTTGCCAGAGCTGACCCCGCTGGAGCGCTGGTTCGACTCGCTGTATGCC…
20k_concatenated-long-orfs_PUQE01000005.1_seq1@@@aph6	c44		GTGAGCGAATCCCTCGATTTCTCGCCCTACCTCGAGCGCTGGGCGTTGCAACCCGACGGCGAGCCCTTCGCCACCCACAGCAGCCGCCTGCTGCCGGTGCGCCATCGCGGCGCAGCGGCGATGCTGAAGATATCCAGTGCCGAAGAAGAGCGTTTCGGCCACGTACTGCTCAACTGGTGGGACGGCCAGGGCGCGGCCAGGGTGCTGGCCTACGACCACCAGGCGCTGCTGATGGAGCGTGCCACCGGCGGGCGCTCGCTGCTGGAGATGGTCAGGCGCGGCGACGACGACGAGGCTACACGTATCCTCTGCCAGGCCATCGAACGCATCCATGCCCCGCGCCCGGGTCCGTTGCCAGAGCTGACCCCGCTGGAGCGCTGGTTCGACTCGCTGTATGCC…
20k_concatenated-long-orfs_PPDU01000004.1_seq1@@@aph6	c44		GTGAACGAATCCCTCGATTTCTCGCCCTACCTCGAGCGCTGGGCGTTGCAACCCGACGGCGAGCCCTTCGCCACCCACAGCAGCCGCCTGCTGCCGGTGCGCCATCGCGGCGCAGCGGCGATGCTGAAGATATCCAGTGCCGAAGAAGAGCGTTTCGGCCACGTACTGCTCAACTGGTGGGACGGCCAGGGCGCGGCCAGGGTGCTGGCCTACGACCACCAGGCGCTGCTGATGGAGCGTGCCACCGGCGGGCGCTCGCTGCTGGAGATGGTCAGGCGCGGCGACGACGACGAGGCTACGCGTATCCTCTGCCAGGCCATCGAACGCATCCATGCCCCGCGCCCGGGTCCGTTGCCGGAACTGACCCCGCTGGAGCGCTGGTTCGACTCGCTGTATGCC…
20k_concatenated-long-orfs_PPDT01000005.1_seq1@@@aph6	c44		GTGAACGAATCCCTCGATTTCTCGCCCTACCTCGAGCGCTGGGCGTTGCAACCCGACGGCGAGCCCTTCGCCACCCACAGCAGCCGCCTGCTGCCGGTGCGCCATCGCGGCGCAGCGGCGATGCTGAAGATATCCAGTGCCGAAGAAGAGCGTTTCGGCCACGTACTGCTCAACTGGTGGGACGGCCAGGGCGCGGCCAGGGTGCTGGCCTACGACCACCAGGCGCTGCTGATGGAGCGTGCCACCGGCGGGCGCTCGCTGCTGGAGATGGTCAGGCGCGGCGACGACGACGAGGCTACGCGTATCCTCTGCCAGGCCATCGAACGCATCCATGCCCCGCGCCCGGGTCCGTTGCCAGAGCTGACCCCGCTGGAGCGCTGGTTCGACTCGCTGTATGCC…
20k_concatenated-long-orfs_OVDC01000009.1_seq1@@@aph6	c44		GTGAACGAATCCCTCGATTTCTCGCCCTACCTCGAGCGCTGGGCGTTGCAACCCGACGGCGAGCCCTTCGCCACCCACAGCAGCCGCCTGCTGCCGGTGCGCCATCGCGGCGCAGCGGCGATGCTGAAGATATCCAGTGCCGAAGAAGAGCGTTTCGGCCACGTACTGCTCAACTGGTGGGACGGCCAGGGCGCGGCCAGGGTGCTGGCCTACGACCACCAGGCGCTGCTGATGGAGCGTGCCACCGGCGGGCGCTCGCTGCTGGAGATGGTCAGGCGCGGCGACGACGACGAGGCTACGCGTATCCTCTGCCAGGCCATCGAACGCATCCATGCCCCGCGCCCGGGTCCGTTGCCAGAGCTGACCCCGCTGGAGCGCTGGTTCGACTCGCTGTATGCC…
20k_concatenated-long-orfs_NTAB01000010.1_seq1@@@aph6	c44		GTGAACGAATCCCTCGATTTCTCGCCCTACCTCGAGCGCTGGGCGTTGCAACCCGACGGCGAGCCCTTCGCCACCCACAGCAGCCGCCTGCTGCCGGTGCGCCATCGCGGCGCAGCGGCGATGCTGAAGATATCCAGTGCCGAAGAAGAGCGTTTCGGCCACGTACTGCTCAACTGGTGGGACGGCCAGGGCGCGGCCAGGGTGCTGGCCTACGACCACCAGGCGCTGCTGATGGAGCGTGCCACCGGCGGGCGCTCGCTGCTGGAGATGGTCAGGCGCGGCGACGACGACGAGGCTACGCGTATCCTCTGCCAGGCCATCGAACGCATCCATGCCCCGCGCCCGGGTCCGTTGCCAGAGCTGACCCCGCTGGAGCGCTGGTTCGACTCGCTGTATGCC…
20k_concatenated-long-orfs_NSZP01000008.1_seq1@@@aph6	c44		GTGAACGAATCCCTCGATTTCTTGCCCTACCTCGAGCGCTGGGCGTTGCAACCCGACGGCGAGCCCTTCGCCACCCACAGCAGCCGCCTGCTGCCGGTGCGCCATCGCGGCGCAGCGGCGATGCTGAAGATATCCAGTGCCGAAGAAGAGCGTTTCGGCCACGTACTGCTCAACTGGTGGGACGGCCAGGGCGCGGCCAGGGTGCTGGCCTACGACCACCAGGCGCTGCTGATGGAGCGTGCCACCGGCGGGCGCTCGCTGCTGGAAATGGTCAGGCGCGGCGACGACGACGAGGCTACGCGTATCCTCTGCCAGGCCATCGAACGCATCCATGCCCCGCGCCCGGGTCCGTTGCCGGAGCTGACCCCGCTGGAGCGCTGGTTCGACTCGCTGTATGCC…
20k_concatenated-long-orfs_NSYH01000037.1_seq1@@@aph6	c44		GTGAACGAATCCCTCGATTTCTCGCCCTACCTCGAGCGCTGGGCGTTGCAACCCGACGGCGAGCCCTTCGCCACCCACAGCAGCCGCCTGCTGCCGGTGCGCCATCGCGGCGCAGCGGCGATGCTGAAGATATCCAGTGCCGAAGAAGAGCGTTTCGGCCACGTACTGCTCAACTGGTGGGACGGCCAGGGCGCGGCCAGGGTGCTGGCCTACGACCACCAGGCGCTGCTGATGGAGCGTGCCACCGGCGGGCGCTCGCTGCTGGAAATGGTCAGGCGCGGCGACGACGACGAGGCTACGCGTATCCTCTGCCAGGCCATCGAACGCATCCATGCCCCGCGCCCGGGTCCGTTGCCGGAGCTGACCCCGCTGGAGCGCTGGTTCGACTCGCTGTATGCC…
20k_concatenated-long-orfs_NSYE01000015.1_seq1@@@aph6	c44		GTGAACGAATCCCTCGATTTCTCGCCCTACCTCGAGCGCTGGGCGTTGCAACCCGACGGCGAGCCCTTCGCCACCCACAGCAGCCGCCTGCTGCCGGTGCGCCATCGCGGCGCAGCGGCGATGCTGAAGATATCCAGTGCCGAAGAAGAGCGTTTCGGCCACGTACTGCTCAACTGGTGGGACGGCCAGGGCGCGGCCAGGGTGCTGGCCTACGACCACCAGGCGCTGCTGATGGAGCGTGCCACCGGCGGGCGCTCGCTGCTGGAGATGGTCAGGCGCGGCGACGACGACGAGGCTACGCGTATCCTCTGCCAGGCCATCGAACGCATCCATGCCCCGCGCCCGGGTCCGTTGCCAGAGCTGACCCCGCTGGAGCGCTGGTTCGACTCGCTGTATGCC…
20k_concatenated-long-orfs_NSXT01000004.1_seq1@@@aph6	c44		GTGAGCGAATCCCTCGATTTCTCGCCCTACCTCGAGCGCTGGGCGTTGCAACCCGACGGCGAGCCCTTCGCCACCCACAGCAGCCGCCTGCTGCCGGTGCGCCATCGCGGCGCAGCGGCGATGCTGAAGATATCCAGTGCCGAAGAAGAGCGTTTCGGCCACGTACTGCTCAACTGGTGGGACGGCCAGGGCGCGGCCAGGGTGCTGGCCTACGACCACCAGGCGCTGCTGATGGAGCGTGCCACCGGCGGGCGCTCGCTGCTGGAGATGGTCAGGCGCGGCGACGACGACGAGGCTACGCGTATCCTCTGCCAGGCCATCGAACGCATCCATGCCCCGCGCCCGGGTCCGTTGCCAGAGCTGACCCCGCTGGAGCGCTGGTTCGACTCGCTGTATGCC…
20k_concatenated-long-orfs_NSXP01000005.1_seq1@@@aph6	c44		GTGAACGAATCCCTCGATTTCTCGCCCTACCTCGAGCGCTGGGCGTTGCAACCCGACGGCGAGCCCTTCGCCACCCACAGCAGCCGCCTGCTGCCGGTGCGCCATCGCGGCGCAGCGGCGATGCTGAAGATATCCAGTGCCGAAGAAGAGCGTTTCGGCCACGTACTGCTCAACTGGTGGGACGGCCAGGGTGCGGCCAGGGTGCTGGCCTACGACCACCAGGCGCTGCTGATGGAGCGTGCCACCGGCGGGCGCTCGCTGCTGGAGATGGTCAGGCGCGGCGACGACGACGAGGCTACGCGTATCCTCTGCCAGGCCATCGAACGCATCCATGCCCCGCGCCCGGGTCCGTTGCCAGAGCTGACCCCGCTGGAGCGCTGGTTCGACTCGCTGTATGCC…
20k_concatenated-long-orfs_NSXN01000006.1_seq1@@@aph6	c44		GTGAGCGAATCCCTCGATTTCTCGCCCTACCTCGAGCGCTGGGCGTTGCAACCCGACGGCGAGCCCTTCGCCACCCACAGCAGCCGCCTGCTGCCGGTGCGCCATCGCGGCGCAGCGGCGATGCTGAAGATATCCAGTGCCGAAGAAGAGCGTTTCGGCCACGTACTGCTCAACTGGTGGGACGGCCAGGGCGCGGCCAGGGTGCTGGCCTACGACCACCAGGCGCTGCTGATGGAGCGTGCCACCGGCGGGCGCTCGCTGCTGGAAATGGTCAGGCGCGGCGACGACGACGAGGCTACGCGTATCCTCTGCCAGGCCATCGAACGCATCCATGCCCCGCGCCCGGGTCCGTTGCCGGAGCTGACCCCGCTGGAGCGCTGGTTCGACTCGCTGTATGCC…
20k_concatenated-long-orfs_NSXI01000011.1_seq1@@@aph6	c44		GTGAACGAATCCCTCGATTTCTCGCCCTACCTCGAGCGCTGGGCGTTGCAACCCGACGGCGAGCCCTTCGCCACCCACAGCAGCCGCCTGCTGCCGGTGCGCCATCGCGGCGCAGCGGCGATGCTGAAGATATCCAGTGCCGAAGAAGAGCGTTTCGGCCACGTACTGCTCAACTGGTGGGACGGCCAGGGCGCGGCCAGGGTGCTGGCCTACGACCACCAGGCGCTGCTGATGGAGCGTGCCACCGGCGGGCGCTCGCTGCTGGAGATGGTCAGGCGCGGCGACGACGACGAGGCTACGCGTATCCTCTGCCAGGCCATCGAACGCATCCATGCCCCGCGCCCGGATCCGTTGCCAGAGCTGACCCTGCTGGAGCGCTGGTTCGACTCGCTGTATGCC…
20k_concatenated-long-orfs_NSXB01000006.1_seq1@@@aph6	c44		GTGAACGAATCCCTCGATTTCTCGCCCTACCTCGAGCGCTGGGCGTTGCAACCCGACGGCGAGCCCTTCGCCACCCACAGCAGCCGCCTGCTGCCGGTGCGCCATCGCGGCGCAGCGGCGATGCTGAAGATATCCAGTGCCGAAGAAGAGCGTTTCGGCCACGTACTGCTCAACTGGTGGGACGGCCAGGGCGCGGCCAGGGTGCTGGCCTACGACCACCAGGCGCTGCTGATGGAGCGTGCCACCGGCGGGCGCTCGCTGCTGGAGATGGTCAGGCGCGGCGACGACGACGACGACGAGGCTACGCGTATCCTCTGCCAGGCCATCGAACGCATCCATGCCCCGCGCCCGGATCCGTTGCCAGAGCTGACCCCGCTGGAGCGCTGGTTCGACTCGCTG…
20k_concatenated-long-orfs_NSWY01000006.1_seq1@@@aph6	c44		GTGAACGAATCCCTCGATTTCTCGCCCTACCTCGAGCGCTGGGCGTTGCAACCCGACGGCGAGCCCTTCGCCACCCACAGCAGCCGCCTGCTGCCGGTGCGCCATCGCGGCGCAGCGGCGATGCTGAAGATATCCAGTGCCGAAGAAGAGCGTTTCGGCCACGTACTGCTCAACTGGTGGGACAGCCAGGGCGCGGCCAGGGTGCTGGCCTACGACCACCAGGCGCTGCTGATGGAGCGTGCCACCGGCGGGCGCTCGCTGCTGGAAATGGTCAGGCGCGGCGACGACGAGGCTACGCGTATCCTCTGCCAGGCCATCGAACGCATCCATGCCCCGCGCCCGGGTCCGTTGCCGGAGCTGACCCCGCTGGAGCGCTGGTTCGACTCGCTGTATGCCGCC…
20k_concatenated-long-orfs_NSWW01000004.1_seq1@@@aph6	c44		GTGAACGAATCCCTCGATTTCTCGCCCTACCTCGAGCGCTGGGCGTTGCAACCCGACGGCGAGCCCTTCGCCACCCACAGCAGCCGCCTGCTGCCGGTGCGCCATCGCGGCGCAGCGGCGATGCTGAAGATATCCAGTGCCGAAGAAGAGCGTTTCGGCCACGTACTGCTCAACTGGTGGGACGGCCAGGGCGCGGCCAGGGTGCTGGCCTACGACCACCAGGCGCTGCTGATGGAGCGTGCCACCGGCGGGCGCTCGCTGCTGGAGATGGTCAGGCGCGGCGACGACGAGGCTACGCGTATCCTCTGCCAGGCCATCGAACGCATCCATGCCCCGCGCCCGGGTCCGTTGCCAGAGCTGACCCCGCTGGAGCGCTGGTTCGACTCGCTGTATGCCGCC…
20k_concatenated-long-orfs_NSUE01000018.1_seq1@@@aph6	c44		GTGAACGAATCCCTCGATTTCTCGCCCTACCTCGAGCGCTGGGCGTTGCAACCCGACGGCGAGCCCTTCGCCACCCACAGCAGCCGCCTGCTGCCRGTGCGCCATCGCGGCGCACCGGCGATGCTGAAGATATCCAGTGCCGAAGAAGAGCGTTTCGGCCACGTACTGCTCAACTGGTGGGCCGGCCAGGGCGCGGCCAGGGTGCTGGCCTACGACCACCAGGCGCTGCTGATGGAGCGTGCCACCGGCGGGCGCTCGCTGCTGGAAATGGTCAGGCGCGGCGACGACGACGAGGCTACGCGTATCCTCTGCCAGGCCATCGAACGCATCCATGCCCCGCGCTCGGGAGCGTTGCCGGAGCTGACCCCGCTGGAGCGCTGGTTCGACTCGCTGTATGCC…
20k_concatenated-long-orfs_NSTF01000002.1_seq1@@@aph6	c44		GTGAACGAATCCCTCGATTTCTCGCCCTACCTCGAGCGCTGGGCGTTGCAACCCGACGGCGAGCCCTTCGCCACCCACAGCAGCCGCCTGCTGCCGGTGCGCCATCGCGGCGCAGCGGCGATGCTGAAGATATCCAGTGCCGAAGAAGAGCGTTTCGGCCACGTACTGCTCAACTGGTGGGACGGCCAGGGCGCGGCYAGGGTGCTGGCCTACGACCACCAGGCGCTGCTGATGGAGCGTGCCACCGGCGGGCGCTCGCTGCTGGAAATGGTCAGGCGCGGCGACGACGACGAGGCTACGCGTATCCTCTGCCAGGCCATCGAACGCATCCATGCCCCGCGCCCGGGTCCGTTGCCGGAGCTGACCCCGCTGGAGCGCTGGTTCGACTCGCTGTATGCC…
20k_concatenated-long-orfs_NSTB01000002.1_seq1@@@aph6	c44		GTGAACGAATCCCTCGATTTCTCGCCCTACCTCGAGCGCTGGGCGTTGCAACCCGACGGCGAGCCCTTCGCCACCCACAGCAGCCGCCTGCTGCCGGTGCGCCATCGCGGCGCAGCGGCGATGCTGAAGATATCCAGTGCCGAAGAAGAGCGTTTCGGCCACGTACTGCTCAACTGGTGGGACGGCCAGGGCGCGGCCAGGGTGCTGGCCTACGACCACCAGGCGCTGCTGATGGAGCGTGCCACCGGCGGGCGCTCGCTGCTGGAGATGGTCAGGCGCGGCGACGACGACGAGGCTACGCGTATCCTCTGCCAGGCCATCGAACGCATCCATGCCCCGCGCCCGGGTCCGTTGCCGGAGCTGACCCCGCTGGAGCGCTGGTTCGACTCGCTGTATGCC…
20k_concatenated-long-orfs_NSQD01000003.1_seq1@@@aph6	c44		GTGAACGAATCCCTCGATTTCTCGCCCTACCTCGAGCGCTGGGCGTTGCAACCCGACGGCGAGCCCTTCGCCACCCACAGCAGCCGCCTGCTGCCGGTGCGCCATCGCGGCGCAGCGGCGATGCTGAAGATATCCAGTGCCGAAGAAGAGCGTTTCGGCCACGTACTGCTCAACTGGTGGGACGGCCAGGGCGCGGCCAGGGTGCTGGCCTACGACCACCAGGCGCTGCTGATGGAGCGTGCCACCGGCGGGCGCTCGCTGCTGGAAATGGTCAGGTGCGGCGACGACGACGAGGCTACGCGTATCCTCTGCCAGGCCATCGAACGCATCCATGCCCCGCGCCCGGGTCCGTTGCCGGAGCTGACCCCGCTGGAGCGCTGGTTCGACTCGCTGTATGCC…
20k_concatenated-long-orfs_NQZM01000006.1_seq1@@@aph6	c44		GTGAACGAATCCCTCGATTTCTCGCCCTACCTCGAGCGCTGGGCGTTGCAACCCGACGGCGAGCCCTTCGCCACCCACAGCAGCCGCCTGCTGCCGGTGCGCCATCGCGGCGCAGCGGCGATGCTGAAGATATCCAGTGCCGAAGAAGAGCGTTTCGGCCACGTACTGCTCAACTGGTGGGACGGCCAGGGCGCGGCCAGGGTGCTGGCCTACGACCACCAGGCGCTGCTGATGGAGCGTGCCACCGGCGGGCGCTCGCTGCTGGAGATGGTCAGGCGCGGCGACGACGACGAGGCTATGCGTATCCTCTGCCAGGCCATCGAACGCATCCATGCCCCGCGCCCGGGTCCGTTGCCAGAGCTGACCCCGCTGGAGCGCTGGTTCGACTCGCTGTATGCC…
20k_concatenated-long-orfs_NQZJ01000006.1_seq1@@@aph6	c44		GTGAACGAATCCCTCGATTTCTCGCCCTACCTCGAGCGCTGGGCGTTGCAACCCGACGGCGAGCCCTTCGCCACCCACAGCAGCCGCCTGCTGCCGGTGCGCCATCGCGGCGCAGCGGCGATGCTGAAGATATCCAGTGCCGAAGAAGAGCGTTTCGGCCACGTACTGCTCAACTGGTGGGACAGCCAGGGCGCGGCCAGGGTGCTGGCCTACGACCACCAGGCGCTGCTGATGGAGCGTGCCACCGGCGGGCGCTCGCTGCTGGAAATGGTCAGGCGCGGCGACGACGACGAGGCTACGCGTATCCTCTGCCAGGCCATCGAACGCATCCATGCCCCGCGCCCGGGTCCGTTGCCGGAGCTGACCCCGCTGGAGCGCTGGTTCGACTCGCTGTATGCC…
20k_concatenated-long-orfs_NQYY01000007.1_seq1@@@aph6	c44		GTGAACGAATCCCTCGATTTCTCGCCCTACCTCGAGCGCTGGGCGTTGCAACCCGACGGCGAGCCCTTCGCCACCCACAGCAGCCGCCTGCTGCCGGTGCGCCATCGCGGCGCAGCGGCGATGCTGAAGATATCCAGTGCCGAAGAAGAGCGTTTCGGCCACGTACTGCTCAACTGGTGGGACGGCCAGGGCGCGGCCAGGGTGCTGGCCTACGACCACCAGGCGCTGCTGATGGAGCGTGCCACCGGCGGGCGCTCGCTGCTGGAAATGGTCAGGCGCGGCGACGACGACGAGGCTACGCGTATCCTCTGCCAGGCCATCGAACGCATCCATGCCCCGCGCCCGGGTCCGTTGCCGGAGCTGACCCCGCTGGAGCGCTGGTTCGACTCGCTGTATGCC…
20k_concatenated-long-orfs_NQYW01000029.1_seq1@@@aph6	c44		GTGAACGAATCCCTCGATTTCTCGCCCTACCTCGAGCGCTGGGCGTTGCAACCCGACGGCGAGCCCTTCGCCACCCACAGCAGCCGCCTGCTGCCGGTGCGCCATCGCGGCGCAGCGGCGATGCTGAAGATATCCAGTGCCGAAGAAGAGCGTTTCGGCCACGTACTGCTCAACTGGTGGGACGGCCAGGGCGCGGCCAGGGTGCTGGCCTACGACCACCAGGCGCTACTGATGGAGCGTGCCACCGGCGGGCGCTCGCTGCTGGAGATGGTCAGGCGCGGCGACGACGACGAGGCTACGCGTATCCTCTGCCAGGCCATCGAACGCATCCATGCCCCGCGCCCGGGTCCGTTGCCAGAGCTGACCCCGCTGGAGCGCTGGTTCGACTCGCTGTATGCC…
20k_concatenated-long-orfs_NIOZ01000053.1_seq1@@@aph6	c44		GTGAACGAATCCCTCGATTTCTCGCCCTACCTCGAGCGCTGGGCGTTGCAACCCGACGGCGAGCCCTTCGCCACCCACAGCAGCCGCCTGCTGCCGGTGCGCCATCGCGGCGCAGCGGCGATGCTGAAGATATCCAGTGCCGAAGAAGAGCGTTTCGGCCACGTACTGCTCAACTGGTGGGACGGCCAGGGCGCGGCCAGGGTGCTGGCCTACGACCACCAGGCGCTGCTAATGGAGCGTGCCACCGGCGGGCGCTCGCTGCTGGAGATGGTCAGGCGCGGCGACGACGACGAGGCTACGCGTATCCTCTGCCAGGCCATCGAACGCATCCATGCCCCGCGCCCGGGTCCGTTGCCAGAGCTGACCCCGCTGGAGCGCTGGTTCGACTCGCTGTATGCC…
20k_concatenated-long-orfs_NION01000033.1_seq1@@@aph6	c44		GTGAACGAATCCCTCGATTTCTCGCCCTACCTCGAGCGCTGGGCGTTGCAACCCGACGGCGAGCCCTTCGCCACCCACAGCAGCCGCCTGCTGCCGGTGCGCCATCGCGGCGCAGCGGCGATGCTGAAGATATCCAGTGCCGAAGAAGAGCGTTTCGGCCACGTACTGCTCAACTGGTGGGACGGCCAGGGCGCGGCCAGGGTGCTGGCCTACGACCACCAGGCGCTGCTGATGGAGCGTGCCACCGGCGGGCGCTCGCTGCTGGAAATGGTCAGGCGCGGCGACGACGACGAGGCTACGCGTATCCTCTGCCAGGCCATCGAACGCATCCATGCCCCGCGCCCGGGTCCGTTGCCGGAACTGACCCCGCTGGAGCGCTGGTTCGACTCGCTGTATGCC…
20k_concatenated-long-orfs_NFGN01000028.1_seq1@@@aph6	c44		GTGAACGAATCCCTCGATTTCTCGCCCTACCTCGAGCGCTGGGCGTTGCAACCCGACGGCGAGCCCTTCGCCACCCACAGCAGCCGCCTGCTGCCGGTGCGCCATCGCGGCGCAGCGGCGATGCTGAAGATATCCAGTGCCGAAGAAGAGCGTTTCGGCCACGTACTGCTCAACTGGTGGGACGGCCAGGGCGCGGCCAGGGTGCTGGCCTACGACCACCAGGCGCTGCTGATGGAGCGTGCCACCGGCGGGCGCTCGCTGCTGGAAATGGTCAGGCGCGGCGACGACGACGAGGCTACGCGTATCCTCTGCCAGGCCATCGAACGCATCCATGCCCCGCGCCCGGGTCCGTTGCCGGAGCTGACCCCGCTGGAGCGCTGGTTCGACTCGCTGTATGCC…
20k_concatenated-long-orfs_MWXV01000003.1_seq1@@@aph6	c44		GTGAGCGAATCCCTCGATTTCTCGCCCTACCTCGAGCGCTGGGCGTTGCAACCCGACGGCGAGCCCTTCGCCACCCACAGCAGCCGCCTGCTGCCGGTGCGCCATCGCGGCGCAGCGGCGATGCTGAAGATATCCAGTGCCGAAGAAGAGCGTTTCGGCCACGTACTGCTCAACTGGTGGGACGGCCAGGGCGCGGCCAGGGTGCTGGCCTACGACCACCAGGCGCTGCTGATGGAGCGTGCCACCGGCGGGCGCTCGCTGCTGGAGATGGTCAGGCGCGGCGACGACGACGAGGCTACGCGTATCCTCTGCCAGGCCATCGAACGCATCCATGCCCCGCGCCCGGGTCCGTTGCCAGAGCTGACCCCGCTGGAGCGCTGGTTCGACTCGCTGTATGCC…
20k_concatenated-long-orfs_MWXM01000006.1_seq1@@@aph6	c44		GTGAACGAATCCCTCGATTTCTTGCCCTACCTCGAGCGCTGGGCGTTGCAACCCGACGGCGAGCCCTTCGCCACCCACAGCAGCCGCCTGCTGCCGGTGCGCCATCGCGGCGCAGCGGCGATGCTGAAGATATCCAGTGCCGAAGAAGAGCGTTTCGGCCACGTACTGCTCAACTGGTGGGACGGCCAGGGCGCGGCCAGGGTGCTGGCCTACGACCACCAGGCGCTGCTGATGGAGCGTGCCACCGGCGGGCGCTCGCTGCTGGAGATGGTCAGGCGCGGCGACGACGACGAGGCTACGCGTATCCTCTGCCAGGCCATCGAACGCATCCATGCCCCGCGCCCGGGTCCGTTGCCAGAGCTGACCCCGCTGMAGCGCTGGTTCGACTCGCTGTATGCC…
20k_concatenated-long-orfs_MWLA01000090.1_seq1@@@aph6	c44		GTGAACGAATCCCTCGATTTCTCGCCCTACCTCGAGCGCTGGGCGTTGCAACCCGACGGCGAGCCCTTCGCCACCCACAGCAGCCGCCTGCTGCCGGTGCGCCATCGCGGCGCAGCGGCGATGCTGAAGATATCCAGTGCCGAAGAAGAGCGTTTCGGCCACGTACTGCTCAACTGGTGGGACGGCCAGGGCGCGGCCAGGGTGCTGGCCTACGACCACCAGGCGCTGCTGATGGAGCGTGCCACCGGCGGGCGCTCGCTGCTGGAAATGATCAGGCGCGGCGACGACGACGAGGCTACGCGTATCCTCTGCCAGGCCATCGAACGCATCCATGCCCCGCGCCCGGGTCCGTTGCCGGAGCTGACCCCGCTGGAGCGCTGGTTCGACTCGCTGTATGCC…
20k_concatenated-long-orfs_MVGV01000015.1_seq1@@@aph6	c44		GTGAACGAATCCCTCGATTTCTCGCCCTACCTCGAGCGCTGGGCGTTGCAACCCGACGGCGAGCCCTTCGCCACCCACAGCAGCCGCCTGCTGCCGGTGCGCCATCGCGGCGCAGCGGCGATGCTGAAGATATCCAGTGCCGAAGAAGAGCGTTTCGGCCACGTACTGCTCAACTGGTGGGACGGCCAGGGCGCGGCCAGGGTGCTGGCCTACGACCACCAGGCGCTGCTGATGGAGCGTGCCACCGGCGGGCGCTCGCTGCTGGAAATGGTCAGGCGCGGCGACGACGACGAGGCTACGCGTATCCTCTGCCAGGCCATCGAACGCATCCATGCCCCGCGCCCGGGTCCGTTGCCGGAGCTAACCCCGCTGGAGCGCTGGTTCGACTCGCTGTATGCC…
20k_concatenated-long-orfs_MCMC01000004.1_seq1@@@aph6	c44		GTGAACGAATCCCTCGATTTCTCGCCCTACCTCGAGCGCTGGGCGTTGCAACCCGACGGCGAGCCCTTCGCCACCCACAGCAGCCGCCTGCTGCCGGTGCGCCATCGCGGCGCAGCGGCGATGCTGAAGATATCCAGTGCCGAAGAAGAGCGTTTCGGCCACGTACTGCTCAACTGGTGGGACGGCCAGGGCGCGRCCAGGGTGCTGGCCTACGACCACCAGGCGCTGCTGATGGAGCGTGCCACCGGCGGGCGCTCGCTGCTGGAGATGGTCAGGCGCGGCGACGACGACGAGGCTACGCGTATCCTCTGCCAGGCCATCGAACACATCCATGCCCCGCGCCCGGGTCCGTTGCCAGAGCTGACCCCGCTGGAGCGCTGGTTCGACTCGCTGTATGCC…
20k_concatenated-long-orfs_MAZQ01000047.1_seq1@@@aph6	c44		GTGAACGAATCCCTCGATTTCTCGCCCTACCTCGAGCGCTGGGCGTTGCAACCCGACGGCGAGCCCTTCGCCACCCACAGCAGCCGCCTGCTGCCGGTGCGCCATCGCGGCGCAGCGGCGATGCTGAAGATATCCAGTGCCGAAGAAGAGCGTTTCGGCCACGTACTGCTCAACTGGTGGGACGGCCAGGGCGCGGCCAGGGTGCTGGCCTACGACCACCAGGCGCTGCTGATGGAGCGTGCCACCGGCGGGCGCTCGCTGCTGGAGATGGTCAGGCGCGGCGACGACGACGAGGCTACGCGTATCCTCTGCCAGGCCATCGAACGCATCCATGCCCCGCGCCCGGGTCCGTTGCCAGAGCTGACCCCGCTGGAGCGCTGGTTCGACTCGCTGTATGCC…
20k_concatenated-long-orfs_MAKK01000026.1_seq1@@@aph6	c44		GTGAACGAATCCCTCGATTTCTCGCCCTACCTCGAGCGCTGGGCGTTGCAACCCGACGGCGAGCCCTTCGCCACCCACAGCAGCCGCCTGCTGCCGGTGCGCCATCGCGGCGCAGCGGCGATGCTGAAGATATCCAGTGCCGAAGAAGAGCGTTTCGGCCACGTACTGCTCAACTGGTGGGACGGCCAGGGCGCGGCCAGGGTGCTGGCCTACGACCACCAGGCGCTGCTGATGGAGCGTGCCACCGGCGGGCGCTCGCTGCTGGAGATGGTCAGGCGCGGCGACGACGACGAGGCTACGCGTATCCTCTGCCAGGCCATCGAACGCATCCATGCCCCGCGCCCGGGTCCGTTGCCAGAGCTGACCCCGCTGGAGCGCTGGTTCGACTCGCTGTATGCC…
20k_concatenated-long-orfs_LZQK01000297.1_seq1@@@aph6	c44		GTGAGCGAATCCCTCGATTTCTCGCCCTACCTCGAGCGCTGGGCGTTGCAACCCGACGGCGAGCCCTTCACCACCCACAGCAGCCGCCTGCTGCCGGTGCGCCATCGCGGCGCAGCGGCGATGCTGAAGATATCCAGTGCCGAAGAAGAGCGTTTCGGCCACGTACTGCTCAACTGGTGGGACGGCCAGGGCGCGGCCAGGGTGCTGGCCTACGACCACCAGGCGCTGCTGATGGAGCGTGCCACCGGCGGGCGCTCGCTGCTGGAGATGGTCAGGCGCGGCGACGACGACGAGGCTACGCGTATCCTCTGCCAGGCCATCGAACGCATCCATGCCCCGCGCCCGGGTCCGTTGCCAGAGCTGACCCCGCTGGAGCGCTGGTTCGACTCGCTGTATGCC…
20k_concatenated-long-orfs_LSQT01000017.1_seq1@@@aph6	c44		GTGAACGAATCCCTCGATTTCTCGCCCTACCTCGAGCGCTGGGCGTTGCAACCCGACGGCGAGCCCTTCGCCACCCACAGCAGCCGCCTGCTGCCGGTGCGCCATCGCGGCGCAGCGGCGATGCTGAAGATATCCAGTGCCGAAGAAGAGCGTTTCGGCCACGTACTGCTCAACTGGTGGGCCGGCCAGGGCGCGGCCAGGGTGCTGGCCTACGACCACCAGGCGCTGCTGATGGAGCGTGCCACCGGCGGACGCTCGCTGCTGGAAATGGTCAGGCGCGGCGACGACGACGAGGCTACGCGTATCCTCTGCCAGGCCATCGAACGCATCCATGCCCCACGCTCGGGAGCGTTGCCGGAGCTGACCCCGCTGGAGCGCTGGTTCGACTCGCTGTATGTC…
20k_concatenated-long-orfs_LSAF01000080.1_seq1@@@aph6	c44		GTGAACGAATCCCTCGATTTCTCGCCCTACCTCGAGCGCTGGGCGTTGCAACCCGACGGCGAGCCCTTCGCCACCCACAGCAGCCGCCTGCTGCCGGTGCGCCATCGCGGCGCAGCGGCGATGCTGAAGATATCCAGTGCCGAAGAAGAGCGTTTCGGCCACGTACTGCTCAACTGGTGGGACGGCCAGGGCGCGGCCAGGGTGCTGGCCTACGACCACCAGGCGCTGCTGATGGAGCGTGCCACCGGCGGGCGCTCGCTGCTGGAAATGGTCAGGCGCGGCGACGACGACGAGGCTACGCGTATCCTCTGCCAGGCCATCGAACGCATCCATGCCCCGCGCCCGGGTCCGTTGCCGGAGCTGACCCCGCTGGAGCGCTGGTTCGACTCGCTGTATGCC…
20k_concatenated-long-orfs_LSAA01000044.1_seq1@@@aph6	c44		GTGAACGAATCCCTCGATTTCTCGCCCTACCTCGAGCGCTGGGCGTTGCAACCCGACGGCGAGCCCTTCGCCACCCACAGCAGCCGCCTGCTGCCGGTGCGCCATCGCGGCGCAGCGGCGATGCTGAAGATATCCAGTGCCGAAGAAGAGCGTTTCGGCCACGTACTGCTCAACTGGTGGGACGGCCAGGGCGCGGCCAGGGTGCTGGCCTACGACCACCAGGCGCTGCTGATGGAGCGTGCCACCGGCGGGCGCTCGCTGCTGGAAATGGTCAGGCGCGGCGACGACGACGAGGCTACGCGTATCCTCTGCCAGGCCATCGAACGCATCCATGCCCCGCGCCCGGGTCCGTTGCCGGAGCTGACCCCGCTGGAGCGCTGGTTCGACTCGCTGTATGCC…
20k_concatenated-long-orfs_LRZP01000023.1_seq1@@@aph6	c44		GTGAACGAATCCCTCGATTTCTCGCCCCACCTCGAGCGCTGGGCGTTGCAACCCGACGGCGAGCCCTTCGCCACCCACAGCAGCCGCCTGCTGCCGGTGCGCCATCGCGGCGCAGCGGCGATGCTGAAGATATCCAGTGCCGAAGAAGAGCGTTTCGGCCACGTACTGCTCAACTGGTGGGACGGCCAGGGCGCGGCCAGGGTGCTGGCCTACGACCACCAGGCGCTGCTGATGGAGCGTGCCACCGGCGGGCGCTCGCTGCTGGAGATGGTCAGGCGCGGCGACGACGACGAGGCTACGCGTATCCTCTGCCAGGCCATCGAACGCATCCATGCCCCGCGCCCGGGTCCGTTGCCAGAGCTGACCCCGCTGGAGCGCTGGTTCGACTCGCTGTATGCC…
20k_concatenated-long-orfs_LR134308.1_seq1@@@aph6	c44		GTGAACGAATCCCTCGATTTCTCGCCCTACCTCGAGCGCTGGGCGTTGCAACCCGACGGCGAGCCCTTCGCCACCCACAGCAGCCGCCTGCTGCCGGTGCGCCATCGCGGCGCAGCGGCGATGCTGAAGATATCCAGTGCCGAAGAAGAGCGTTTCGGCCACGTACTGCTCAACTGGTGGGACGGCCAGGGCGCGGCCAGGGTGCTGGCCTACGACCACCAGGCGCTGCTGATGGAGCGTGCCACCGGCGGGCGCTCGCTGCTGGAAATGGTCAGGCGCGGCGACGACGACGAGGCTACGCGTATCCTCTGCCAGGCCATCGAACGCATCCATGCCCCGCGCCCGGGTCCGTTGCCGGAGCTGACCCCGCTGGAGCGCTGGTTCGACTCGCTGTATGCC…
20k_concatenated-long-orfs_LR134300.1_seq1@@@aph6	c44		GTGAACGAATCCCTCGATTTCTCGCCCTACCTCGAGCGCTGGGCGTTGCAACCCGACGGCGAGCCCTTCGCCACCCACAGCAGCCGCCTGCTGCCGGTGCGCCATCGCGGCGCAGCGGCGATGCTGAAGATATCCAGGGCCGAAGAAGAGCGTTTCGGCCACGTACTGCTCAACTGGTGGGACGGCCAGGGCGCGGCCAGGGTGCTGGCCTACGACCACCAGGCGCTGCTGATGGAGCGTGCCACCGGCGGGCGCTCGCTGCTGGAAATGGTCAGGCGCGGCGACGACGACGAGGCTACGCGTATCCTCTGCCAGGCCATCGAACGCATCCATGCCCCGCGCCCGGGTCCGTTGCCGGAGCTGACCCCGCTGGAGCGCTGGTTCGACTCGCTGTATGCC…
20k_concatenated-long-orfs_LORA01000174.1_seq1@@@aph6	c44		GTGAACGAATCCCTCGATTTCTCGCCCTACCTCGAGCGCTGGGCGTTGCAACCCGACGGCGAGCCCTTCGCCACCCACAGCAGCAGCCTGCTGCCGGTGCGCCATCGCGGCGCAGCGGCGATGCTGAAGATATCCAGTGCCGAAGAAGAGCGTTTCGGCCACGTACTGCTCAACTGGTGGGACGGCCAGGGCGCGGCCAGGGTGCTGGCCTACGACCACCAGGCGCTGCTGATGGAGCGTGCCACCGGCGGGCGCTCGCTGCTGGAGATGGTCAGGCGCGGCGACGACGACGAGGCTACGCGTATCCTCTGCCAGGCCATCGAACGCATCCATGCCCCGCGCCCGGGTCCGTTGCCAGAGCTGACCCCGCTGGAGCGCTGGTTCGACTCGCTGTATGCC…
20k_concatenated-long-orfs_LODH01000009.1_seq1@@@aph6	c44		GTGAGCGAATCCCTCGATTTCTCGCCCTACCTCGAGCGCTGGGCGTTGCAACCCGACGGCGAGCCCTTCGCCACCCACAGCAGCCGCCTGCTGCCGGTGCGCCATCGCGGCGCAGCGGCGATGCTGAAGATATCCAGTGCCGAAGAAGAGCGTTTCGGCCACGTACTGCTCAACTGGTGGGACGGCCAGGGCGCGGCCAGGGTGCTGGCCTACAACCACCAGGCGCTGCTGATGGAGCGTGCCACCGGCGGGCGCTCGCTGCTGGAGATGGTCAGGCGCGGCGACGACGACGAGGCTACGCGTATCCTCTGCCAGGCCATCGAACGCATCCATGCCCCGCGCCCGGGTCCGTTGCCAGAGCTGACCCCGCTGGAGCGCTGGTTCGACTCGCTGTATGCC…
20k_concatenated-long-orfs_LLVE01000038.1_seq1@@@aph6	c44		GTGAACGAATCCCTCGATTTCTCGCCCTACCTCGAGCGCTGGGCGTTGCAACCCGACGGCGAGCCCTTCGCCACCCACAGCAGCCGCCTGCTGCCGGTGCGCCATCGCGGCGCAGCGGCGATGCTGAAGATATCCAGTGCCGAAGAAGAGCGTTTCGGCCACGTACTGCTCAACTGGTGGGACAGCCAGGGCGCGGCCAGGGTGCTGGCCTACGACCACCAGGCGCTGCTGATGGAGCGTGCCACCGGCGGGCGCTCGCTGCTGGAAATGGTCAAGCGCGGCGACGACGACGAGGCTACGCGTATCCTCTGCCAGGCCATCGAACGCATCCATGCCCCGCGCCCGGGTCCGTTGCCGGAGCTGACCCCGCTGGAGCGCTGGTTCGACTCGCTGTATGCC…
20k_concatenated-long-orfs_LLPU01000062.1_seq1@@@aph6	c44		GTGAACGAATCCCTCGATTTCTCGCCCTACCTCGAGCGCTGGGCGTTGCAACCCGACGGCGAGCCCTTCGCCACCCACAGCAGCCGCCTGCTGCCGGTGCGCCATCGCGGCGCAGCGGCGATGCTGAAGATATCCAGTGCCGAAGAAGAGCGTTTCGGCCACGTACTGCTCAACTGGTGGGACGGCCAGGGCGCGGCCAGGGTGCTGGCCTACGACCACCAGGCGCTGCTGATGGAGCGTGCCACCGGCGGGCGCTCGCTGCTGGAGATGGTCAGGCGCGGCGACGACGACGAGGCTACGCGTATCCTCTGCCAGGCCATCGAACGCATCCATGCCCCGCGCCCGGGTCCGTTGCCAGAGCTGACCCCGCTGGAGCGCTGGTTCGACTCGCTGTATGCC…
20k_concatenated-long-orfs_LLNH01000045.1_seq1@@@aph6	c44		GTGAACGAATCCCTCGATTTCTCGCCCTACCTCGAGCGCTGGGCGTTGCAACCCGACGGCGAGCCCTTCGCCACCCACAGCAGCCGCCTGCTGCCGGTGCGCCATCGCGGCGCAGCGGCGATGCTGAAGATATCCAGTGCCGAAGAAGAGCGTTTCGGCCACGTACTGCTCAACTGGTGGGACGGCCAGGGCGCGGCCAGGGTGCTGGCCTACGACCACCAGGCGCTGCTGATGGAGCGTGCCACCGGCGGGCGCTCGCTGCTGGAGATGGTCAGGCGCGGCGACGACGACGAGGCTACGCGTATCCTCTGCCAGGCCATCGAACGCATCCATGCCCCGCGCCCGGATCCGTTGCCAGAGCTGACCCCGCTGGAGCGCTGGTTCGACTCGCTGTATGCC…
20k_concatenated-long-orfs_LLMM01000031.1_seq1@@@aph6	c44		GTGAGCGATTCCCTCGATTTCTCGCCCTACCTCGAGCGCTGGGCGTTGCAACCCGACGGCGAGCCCTTCGCCACCCACAGCAGCCGCCTGCTGCCGGTGCGCCATCGCGGCGCAGCGGCGATGCTGAAGATATCCAGTGCCGAAGAAGAGCGTTTCGGCCACGTACTGCTCAACTGGTGGGACGGCCAGGGCGCGGCCAGGGTGCTGGCCTACGACCACCAGGCGCTGCTGATGGAGCGTGCCACCGGCGGGCGCTCGCTGCTGGAGATGGTCAGGCGCGGCGACGACGACGAGGCTACGCGTATCCTCTGCCAGGCCATCGAACGCATCCATGCCCCGCGCCCGGGTCCGTTGCCAGAGCTGACCCCGCTGGAGCGCTGGTTCGACTCGCTGTATGCC…
20k_concatenated-long-orfs_LLLT01000046.1_seq1@@@aph6	c44		GTGAACGAATCCATCGATTTCTCGCCCTACCTCGAGCGCTGGGCGTTGCAACCCGACGGCGAGCCCTTCGCCACCCACAGCAGCCGCCTGCTGCCGGTGCGCCATCGCGGCGCAGCGGCGATGCTGAAGATATCCAGTGCCGAAGAAGAGCGTTTCGGCCACGTACTGCTCAACTGGTGGGACGGCCAGGGCGCGGCCAGGGTGCTGGCCTACGACCACCAGGCGCTGCTGATGGAGCGTGCCACCGGCGGGCGCTCGCTGCTGGAGATGGTCAGGCGCGGCGACGACGACGAGGCTACGCGTATCCTCTGCCAGGCCATCGAACGCATCCATGCCCCGCGCTCGGGAGCGTTGCCGGAGCTGACCCCGCTGGAGCGCTGGTTCGACTCGCTGTATGCC…
20k_concatenated-long-orfs_LLLE01000056.1_seq1@@@aph6	c44		GTGAGCGAATCCCTCGATTTCTCGCCCTACCTCGAGCGCTGGGCGTTGCAACCCGACGGCGAGCCCTTCGCCACCCACAGCAGCCGCCTGCTGCCGGTGCGCCATCGCGGCGCAGCGGCGATGCTGAAGATATCCAGTGCCGAAGAAGAGCGTTTCGGCCACGTACTGCTCAACTGGTGGGACGGCCAGGGCGCGGCCAGGGTGCTGGCCTGCGACCACCAGGCGCTGCTGATGGAGCGTGCCACCGGCGGGCGCTCGCTGCTGGAAATGGTCAGGCGCGGCGACGACGACGAGGCTACGCGTATCCTCTGCCAGGCCATCGAACGCATCCATGCCCCGCGCCCGGGTCCGTTGCCGGAGCTGACCCCGCTGGAGCGCTGGTTCGACTCGCTGTATGCC…
20k_concatenated-long-orfs_LLKX01000012.1_seq1@@@aph6	c44		GTGAACGAATCCCTCGATTTCTCGCCCTACCTCGAGCGCTGGGCGTTGCAACCCGACGGCGAGCCCTTCGCCACCCACAGCAGCCGCCTGCTGCCGGTGCGCCATCGCGGCGCAGCGGCGATGCTGAAGATATCCAGTGCCGAAGAAGAGCGTTTCGGCCACGTACTGCTCAACTGGTGGGACGGCCAGGGCGCGGCCAGGGTGCTGGCCTACGACCACCAGGCGCTGCTGATGGAGCGTGCCACCGGCGGGCGCTCGCTGCTGGAAATGGTCAGGCGCGGCGACGACGACGAGGCTACGCGTATCCTCTGCCAGGCCATCGAACGCATCCATGCCCCGCGCCCGGGTCCGTTGCCGGAGCTGACCCCGCTGGAGCGCTGGTTCGACTCGCTGTATGCC…
20k_concatenated-long-orfs_KV803948.1_seq1@@@aph6	c44		GTGAACGAATCCCTCGATTTCTCGCCCTACCTCGAGCGCTGGGCGTTGCAACCCGACGGCGAGCCCTTCGCCACCCACAGCAGCCGCCTGCTGCCGGTGCGCCATCGCGGCGCAGCGGCGATGCTGAAGATATCCAGTGCCGAAGAAGAGCGTTTCGGCCACGTACTGCTCAACTGGTGGGACGGCCAGGGCGCGGCCAGGGTGCTGGCCTACGACCACCAGGCGCTGCTGATTGAGCGTGCCACCGGCGGGCGCTCGCTGCTGGAGATGGTCAGGCGCGGCGACGACGACGAGGCTACGCGTATCCTCTGCCAGGCCATCGAACGCATCCATGCCCCGCGCCCGGGTCCGTTGCCAGAGCTGACCCCGCTGGAGCGCTGGTTCGACTCGCTGTATGCC…
20k_concatenated-long-orfs_KK212979.1_seq1@@@aph6	c44		GTGAACGAATCCCTCGATTTCTCGCCCTACCTCGAGCGCTGGGCGTTGCAACCCGACGGCGAGCCCTTCGCCACCCACAGCAGCCGCCTGCTGCCGGTGCGCCATCGCGGCGCAGCGGCGATGCTGAAGATATCCAGTGCCGAAGAAGAGCGTTTCGGCCACGTACTGCTCAACTGGTGGGACGGCCAGGGCGCGGCCAGGGTGCTGGCCTACGACCACCAGGCGCTGCTGATGGAGCGTGCCACCGGCGGGCGCTCGCTGCTGGAGATGGTCAGGCGCGGCGACGACGACGAGGCTACGCGTATCCTCTGCCAGGCCATCGAACGCATCCATGCCCCGCGCCCGGGTCCGTTGCCAGAGCTGACCCCGCTGGAGCGCTGGTTCGACTCGCTGTATGCC…
20k_concatenated-long-orfs_KK212761.1_seq1@@@aph6	c44		GTGAACGAATCCCTCGATTTCTCGCCCTACCTCGAGCGCTGGGCGTTGCAACCCGACGGCGAGCCCTTCGCCACCCACAGCAGCCGCCTGCTGCCGGTGCGCCATCGCGGCGCAGCGGCGATGCTGAAGATATCCAGTGCCGAAGAAGAGCGTTTCGGCCACGTACTGCTCAACTGGTGGGACGGCCAGGGCGCGGCCAGGGTGCTGGCCTACGACCACCAGGCGCTGCTGATGGAGCGTGCCACCGGCGGGCGCTCGCTGCTGGAGATGGTCAGGCGCGGCGACGACGACGAGGCTACGCGTATCCTCTGCCAGGCCATCGAACGCATCCATGCCCCGCGCCCGGGTCCGTTGCCAGAGCTGACCCCGCTGGAGCGCTGGTTCGACTCGCTGTATGCC…
20k_concatenated-long-orfs_KI914466.1_seq1@@@aph6	c44		GTGAACGAATCCCTCGATTTCTCGCCCTACCTCGAGCGCTGGGCGTTGCAACCCGACGGCGAGCCCTTCGCCACCCACAGCAGCCGCCTGCTGCCGGTGCGCCATCGCGGCGCAGCGGCGATGCTGAAGATATCCAGTGCCGAAGAAGAGCGTTTCGGCCACGTACTGCTCAACTGGTGGGACGGCCAGGGCGCGGCCAGGGTGCTGGCCTACGACCACCAGGCGCTGCTGATGGAGCGTGCCACCGGCGGGCGCTCGCTGCTGGAGATGGTCAGGCGCGGCGACGACGACGAGGCTACGCGTATCCTCTGCCAGGCCATCGAACGCATCCATGCCCCGCGCCCGGGTCCGTTGCCAGAGCTGACCCCGCTGGAGCGCTGGTTCGACTCGCTGTATGCC…
20k_concatenated-long-orfs_KI519266.1_seq1@@@aph6	c44		GTGAACGAATCCCTCGATTTCTCGCCCTACCTCGAGCGCTGGGCGTTGCAACCCGACGGCGAGCCCTTCGCCAACCACAGCAGCCGCCTGCTGCCGGTGCGCCATCGCGGCGCAGCGGCGATGCTGAAGATATCCAGTGCCGAAGAAGAGCGTTTCGGCCACGTACTGCTCAACTGGTGGGACGGCCAGGGCGCGGCCAGGGTGCTGGCCTACGACCACCAGGCGCTGCTGATGGAGCGTGCCACCGGCGGGCGCTCGCTGCTGGAGATGGTCAGGCGCGGCGACGACGACGAGGCTACGCGTATCCTCTGCCAGGCCATCGAACGCATCCATGCCCCGCGCCCGGGTCCGTTGCCAGAGCTGACCCCGCTGGAGCGCTGGTTCGACTCGCTGTATGCC…
20k_concatenated-long-orfs_KI519264.1_seq1@@@aph6	c44		GTGAACGAATCCCTCGATTTCTCGCCCTACCTCGAGCGCTGGGCGTTGCAACCCGACGGCGAGCCCTTCGCCACCCACAGCAGCCGCCTGCTGCCGGTGCGCCATCGCGGCGCAGCGGCGATGCTGAAGATATCCAGTGCCGAAGAAGAGCGTTTCGGCCACGTACTGCTCAACTGGTGGGACGGCCAGGGCGCGGCCAGGGTGCTGGCCTACGACCACCAGGCGCTGCTGATGGAGCGTGCCACCGGCGGGCGCTCGCTGCTGGAAATGGTCAGGCGCGGCGACGACGACGAGGCTACGCGTATCCTCTGCCAGGCCATCGAACGCATCCATGCCCCGCGCCCGGGTCCGTTGCCAGAGCTGACCCCGCTGGAGCGCTGGTTCGACTCGCTGTATGCC…
20k_concatenated-long-orfs_KI519134.1_seq1@@@aph6	c44		GTGAACGAATCCCTCGATTTCTCGCCCTACCTCGAGCGCTGGGCGTTGCAACCCGACGGCGAGCCCTTCGCCACCCACAGCAGCCGCCTGCTGCCGGTGCGCCATCGCGGCGCAGCGGCGGTGCTGAAGATATCCAGTGCCGAAGAAGAGCGTTTCGGCCACGTACTGCTCAACTGGTGGGACGGCCAGGGCGCGGCCAGGGTGCTGGCCTACGACCACCAGGCGCTGCTGATGGAGCGTGCCACCGGCGGGCGCTCGCTGCTGGAGATGGTCAGGCGCGGCGACGACGGCGAGGCTACGCGTATCCTCTGCCAGGCCATCGAACGCATCCATGCCCCGCGCCCGGGTCCGTTGCCAGAGCTGACCCCGCTGGAGCGCTGGTTCGACTCGCTGTATGCC…
20k_concatenated-long-orfs_KI519054.1_seq1@@@aph6	c44		GTGAACGAATCCCTCGATTTCTCGCCCTACCTCGAGCGCTGGGCGTTGCAACCCGACGGCGAGCCCTTCGCCACCCACAGCAGCCGCCTGCTGCCGGTGCGCCATCGCGGCGCAGCGGCGATGCTGAAGATATCCAGTGCCGAAGAAGAGCGTTTCGGCCACGTACTGCTCAACTGGTGGGACGGCCAGGGCGCGGCCAGGGTGCTGGCCTACGACCACCAGGCGCTGCTGATGGAGCGTGCCACCTGCGGGCGCTCGCTGCTGGAAATGGTCAGGCGCGGCGACGACGACGAGGCTACGCGTATCCTCTGCCAGGCCATCGAACGCATCCATGCCCCGCGCCCGGGTCCGTTGCCGGAGCTGACCCCGCTGGAGCGCTGGTTCGACTCGCTGTATGCC…
20k_concatenated-long-orfs_KI519017.1_seq1@@@aph6	c44		GTGAACGAATCCCTCGATTTCTCGCCCTACCTCGAGCGCTGGGCGTTGCAACCCGACGGCGAGCCCTTCGCCACCCACAGCAGCCGCCTGCTGCCGGTGCGCCATCGCGGCGCAGCGGCGATGCTGAAGATATCCAGTGCCGAAGAAGAGCGTTTCGGCCACGTACTGCTCAACTGGTGGGACGGCCAGGGCGCGGCCAGGGTGCTGGCCTACGACCACCAGGCGCTGCTGATGGAGCGTGCCACCGGCGGGCGCTCGCTGCTGGAGATGGTCAGGCGCGGCGACGACGACGAGGCTACGCGTATCCTCTGCCAGGCCATCGAACACATCCATGCCCCGCGCCCGGGTCCGTTGCCAGAGCTGACCCCGCTGGAGCGCTGGTTCGACTCGCTGTATGCC…
20k_concatenated-long-orfs_KI518955.1_seq1@@@aph6	c44		GTGAACGAATCCCTCGATTTCTCGCCCTACCTCGAGCGCTGGGCGTTGCAACCCGACGGCGAGCCCTTCGCCACCCACAGCAGCCGCCTGCTGCCGGTGCGCCATCGCGACGCAGCGGCGATGCTGAAGATATCCAGTGCCGAAGAAGAGCGTTTCGGCCACGTACTGCTCAACTGGTGGGACGGCCAGGGCGCGGCCAGGGTGCTGGCCTACGACCACCAGGCGCTGCTGATGGAGCGTGCCACCGGCGGGCGCTCGCTGCTGGAGATGGTCAGGCGCGGCGACGACGACGAGGCTACGCGTATCCTCTGCCAGGCCATCGAACGCATCCATGCCCCGCGCCCGGGTCCGTTGCCAGAGCTGACCCCGCTGGAGCGCTGGTTCGACTCGCTGTATGCC…
20k_concatenated-long-orfs_KI518928.1_seq1@@@aph6	c44		GTGAGCGAATCCCTCGATTTCTCGCCCTACCTCGAGCGCTGGGCGTTGCAACCCGACGGCGAGCCCTTCGCCACCCACAGCAGCCGCCTGCTGCCGGTGCGCCATCGCGGCGCAGCGGCGATGCTGAAGATATCCAGTGCCGAAGAAGAGCGTTTCGGCCACGTACTGCTCAACTGGTGGGACGGCCAGGGCGCGGCCAGGGTGCTGGCCTACGACCACCAGGCGCTGCTGATGGAGCGTGCCACCGGCGGGCGCTCGCTGCTGGAGATGGTCAGGCGCGGCGACGACGACGAGGCTACGCGTATCCTCTGCCAGGCCATCGAACGCATCCATGCCCCGCGCCCGGGTCCGTTGCCGGAGCTGACCCCGCTGGAGCGCTGGTTCGACTCGCTGTATGCC…
20k_concatenated-long-orfs_KI518884.1_seq1@@@aph6	c44		GTGAACGAATCCCTCGATTTCTCGCCCTACCTCGAGCGCTGGGCGTTGCAACCCGACGGCGAGCCCTTCGCCACCCACAGCAGCCGCCTGCTGCCGGTGCGCCATCGCGGCGCAGCGGCGATGCTGAAGATATCCAGTGCCGAAGAAGAGCGTTTCGGCCACGTACTGCTCAACTGGTGGGACGGCCAGGGCGCGGCCAGGGTGCTGGCCTACGACCACCAGGCGCTGCTGATGGAGCGTGCCACCGGCGGGCGCTCGCTGCTGGAGATGGTCAGGCGCGGCGACGACGACGAGGCTACGCGTATCCTCTGCCAGGCCATCGAACGCATCCATGCCCCGCGCCCGGGTCCGTTGCCAGAGCTGACCCCGCTGGAGCGCTGGTTCGACTCGCTGTATGCC…
20k_concatenated-long-orfs_KI518815.1_seq1@@@aph6	c44		GTGAACGAATCCCTCGATTTCTCGCCCTACCTCGAGCGCTGGGCGTTGCAACCCGACGGCGAGCCCTTCGCCACCCACAGCAGCCGCCTGCTGCCGGTGCGCCATCGCGGCGCAGCGGCGATGCTGAAGATATCCAGTGCCGAAGAAGAGCGTTTCGGCCACGTACTGCTCAACTGGTGGGACGGCCAGGGCGCGGCCAGGGTGCTGGCCTATGACCACCAGGCGCTGCTGATGGAGCGTGCCACCGGCGGGCGCTCGCTGCTGGAGATGGTCAGGCGCGGCGACGACGACGAGGCTACGCGTATCCTCTGCCAGGCCATCGAACGCATCCATGCCCCGCGCCCGGGTCCGTTGCCAGAGCTGACCCCGCTGGAGCGCTGGTTCGACTCGCTGTATGCC…
20k_concatenated-long-orfs_KI518703.1_seq1@@@aph6	c44		GTGAACGAATCCCTCGATTTCTTGCCCTACCTCGAGCGCTGGGCGTTGCAACCCGACGGCGAGCCCTTCGCCACCCACAGCAGCCGCCTGCTGCCGGTGCGCCATCGCGGCGCAGCGGCGATGCTGAAGATATCCAGTGCCGAAGAAGAGCGTTTCGGCCACGTACTGCTCAACTGGTGGGACGGCCAGGGCGCGGCCAGGGTGCTGGCCTACGACCACCAGGCGCTGCTGATGGAGCGTGCCACCGGCGGGCGCTCGCTGCTGGAGATGGTCAGGCGCGGCGACGACGACGAGGCTACGCGTATCCTCTGCCAGGCCATCGAACGCATCCATGCCCCGCGCCCGGGTCCGTTGCCAGAGCTGACCCCGCTGGAGCGCTGGTTCGACTCGCTGTATGCC…
20k_concatenated-long-orfs_KE138672.1_seq1@@@aph6	c44		GTGAACGAATCCCTCGATTTCTCGCCCTACCTCGAGCGCTGGGCGTTGCAACCCGACGGCGAGCCCTTCGCCACCCACAGCAGCCGCCTGCTGCCGGTGCGCCATCGCGGCGCAGCGGCGATGCTGAAGATATCCAGTGCCGAAGAAGAGCGTTTCGGCCACGTACTGCTCAACTGGTGGGACGGCCAGGGCGCGGCCAGGGTGCTGGCCTACGACCACCAGGCGCTGCTGATGGAGCGTGCCACCGGCGGGCGCTCGCTGCTGGAGATGGTCAGGCGCGGCGACGACGACGAGGCTACGCGTATCCTCTGCCAGGCCATCGAACGCATCCATGCCCCGCGCCCGGGTCCGTTGCCGGAACTGACCCCGCTGGAGCGCTGGTTCGACTCGCTGTATGCC…
20k_concatenated-long-orfs_KE137323.1_seq1@@@aph6	c44		GTGAACGAATCCCTCGATTTCTCGCCCTACCTCGAGCGCTGGGCGTTGCAACCCGACGGCGAGCCCTTCGCCACCCACAGCAGCCGCCTGCTGCCGGTGCGCCATCGCGGCGCAGCGGCGATGCTGAAGATATCCAGTGCCGAAGAAGAGCGTTTCGGCCACGTACTGCTCAACTGGTGGGACAGCCAGGGCGCGGCCAGGGTGCTGGCCTACGACCACCAGGCGCTGCTGATGGAGCGTGCCACCGGCGGGCGCTCGCTGCTGGAAATGGTCAGGCGCGGCGACGACGACGAGGCTACGCGTATCCTCTGCCAGGCCATCGAACGCATCCATGCCCCGCGCCCGGGTCCGTTGCCGGAGCTGACCCCGCTGGAGCGCTGGTTCGACTCGCTGTATGCC…
20k_concatenated-long-orfs_JVET01000044.1_seq1@@@aph6	c44		GTGAACGAATCCCTCGATTTCTTGCCCTACCTCGAGCGCTGGGCGTTGCAACCCGACGGCGAGCCCTTCGCCACCCACAGCAGCCGCCTGCTGCCGGTGCGCCATCGCGGCGCAGCGGCGATGCTGAAGATATCCAGTGCCGAAGAAGAGCGTTTCGGCCACGTACTGCTCAACTGGTGGGACGGCCAGGGCGCGGCCAGGGTGCTGGCCTACGACCACCAGGCGCTGCTGATGGAGCGTGCCACCGGCGGGCGCTCGCTGCTGGAGATGGTCAGGCGCGGCGACGACGACGAGGCTACGCGTATCCTCTGCCAGGCCATCGAACGCATCCATGCCCCGCGCCCGGGTCCGTTGCCAGAGCTGACCCCGCTGGAGCGCTGGTTCGACTCGCTGTATGCC…
20k_concatenated-long-orfs_JTZV01000006.1_seq1@@@aph6	c44		GTGAACGAATCCCTCGATTTCTCGCCCTACCTCGAGCGCTGGGCGTTGCAACCCGACGGCGAGCCCTTCGCCACCCACAGCAGCCGCCTGCTGCCGGTGCGCCATCGCGGCGCAGCGGCGATGCTGAAGATATCCAGTGCCGAAGAAGAGCGTTTCGGCCACGTACTGCTCAACTGGTGGGACGGCCAGGGCGCGGCCAGGGTGCTGGCCTACGACCACCAGGCGCTGCTGATGGAGCGTGCCACCGGCGGGCGCTCGCTGCTGGAAATGGTCAGGCGCGGCGACGACGACGACGACGACGACGAGGCTACGCGTATCCTCTGCCAGGCCATCGAACGCATCCATGCCCCGCGCCCGGGTCCGTTGCCGGAGCTGACCCCGCTGGAGCGCTGGTTCGAC…
20k_concatenated-long-orfs_JTYC01000035.1_seq1@@@aph6	c44		GTGAACGAATCCCTCGATTTCTCGCCCTACCTCGAGCGCTGGGCGTTGCAACCCGACGGCGAGCCCTTCGCCACCCACAGCAGCCGCCTGCTGCCGGTGCGCCATCGCGGCGCAGCGGCGATGCTGAAGATATCCAGTGCCGAAGAAGAGCGTTTCGGCCACGTACTGCTCAACTGGTGGGACGGCCAGGGCGCGGCCAGGGTGCTGGCCTACGACCACCAGGCGCTGCTGATGGAGCGTGCCACCGGCGGGCGCTCGCTGCTGGAGATGGTCAGGCGCGGCGACGACGACGAGGCTACGCGTATCCTCTGCCAGGCCATCGAACGCATCCATGCCCCGCGCCCGGATCCGTTGCCAGAGCTGACCCCGCTGGAGCGCTGGTTCGACTCGCTGTATGCC…
20k_concatenated-long-orfs_JTXN01000027.1_seq1@@@aph6	c44		GTGAACGAATCCCTCGATTTCTCGCCCTACCTCGAGCGCTGGGCGTTGCAACCCGACGGCGAGCCCTTCGCCACCCACAGCAGCCGCCTGCTGCCGGTGCGCCATCGCGGCGCAGCGGCGATGCTGAAGATATCCAGTGCCGAAGAAGAGCGTTTCGGCCACGTACTGCTCAACTGGTGGGACGGCCAGGGCGCGGCCAGGGTGCTGGCCTACGACCACCAGGCGCTGCTGATGGAGCGTGCCACCGGCGGGCGCTCGCTGCTGGAGATGGTCAAGCGCGGCGACGACGACGAGGCTACGCGTATCCTCTGCCAGGCCATCGAACGCATCCATGCCCCGCGCCCGGGTCCGTTGCCGGAGCTGACCCCGCTGGAGCGCTGGTTCGACTCGCTGTATGCC…
20k_concatenated-long-orfs_JTVO01000015.1_seq1@@@aph6	c44		GTGAACGAATCCCTCGATTTCTCGCCCTACCTCGAGCGCTGGGCGTTGCAACCCGACGGCGAGCCCTTCGCCACCCACAGCAGCCGCCTGCTGCCGGTGCGCCATCGCGGCGCAGCGGCGATGCTGAAGATATCCAGTGCCGAAGAAGAGCGTTTCGGCCACGTACTGCTCAACTGGTGGGACGGCCAGGGCGCGGCCAGGGTGCTGGCCTACGACCACCAGGCGCTGCTGATGGAGCGTGCCACCGGCGGGCGCTCGCTGCTGGAGATGGTCAGGCGCGGCGACGACGACGAGGCTATGCGTATCCTCTGCCAGGCCATCGAACGCATCCATGCCCCGCGCCCGGGTCCGTTGCCAGAGCTGACCCCGCTGGAGCGCTGGTTCGACTCGCTGTATGCC…
20k_concatenated-long-orfs_JTVC01000052.1_seq1@@@aph6	c44		GTGAACGAATCCCTCGATTTCTCGCCCTACCTCGAGCGCTGGGCGTTGCAACCCGACGGCGAGCCCTTCGCCACCCACAGCAGCCGCCTGCTGCCGGTGCGCCATCGCGGCGCAGCGGCGATGCTGAAGATATCCAGTGCCGAAGAAGAGCGTTTCGGCCACGTACTGCTCAACTGGTGGGACGGCCAGGGCGCGGCCAGGGTGCTGGCCTACGACCACCAGGCGCTGCTGATGGAGCGTGCCACCGGCGGGCGCTCGCTGCTGGAGATGGTCAGGCGCGGCGACGACGACGAGGCTACGCGTATCCTCTGCCAGGCCATCGAACGCATCCATGCCCCGCGCCCGGGTCCGTTGCCGGAGCTGACCCCGCTGGAGCGCTGGTTCGACTCGCTGTATGCC…
20k_concatenated-long-orfs_JTTW01000026.1_seq1@@@aph6	c44		GTGAGCGAATCCCTCGATTTCTCGCCCTACCTCGAGCGCTGGGCGTTGCAACCCGACGGCGAGCCCTTCGCCACCCACAGCAGCCGCCTGCTGCCGGTGCGCCATCGCGGCGCAGCGGCGATGCTGAAGATATCCAGTGCCGAAGAAGAGCGTTTCGGCCACGTACTGCTCAACTGGTGGGACGGCCAGGGCGCGGCCAGGGTGCTGGCCTACGACCACCAGGCGCTGCTGATGGAGCGTGCCACCGGCGGGCGCTCGCTGCTGGAAATGGTCAGGCGCGGCGACGACGACGAGGCTACGCGTATCCTCTGCCAGGCCATCGAACGCATCCATGCCCCGCGCCCGGGTCCGTTGCCGGAGCTGACCCCGCTGGAGCGCTGGTTCGACTCGCTGTATGCC…
20k_concatenated-long-orfs_JTRN01000021.1_seq1@@@aph6	c44		GTGAACGAATCCCTCGATTTCTCGCCCTACCTCGAGCGCTGGGCGTTGCAACCCGACGGCGAGCCCTTCGCCACCCACAGCAGCCGCCTGCTGCCGGTGCGCCATCGCGGCGCAGCGGCGATGCTGAAGATATCCAGTGCCGAAGAAGAGCGTTTCGGCCACGTACTGCTCAACTGGTGGGACGGCCAGGGCGCGGCCAGGGTGCTGGCCTACGACCACCAGGCGCTGCTGATGGAGCGTGCCACCGGCGGGCGCTCGCTGCTGGAGATGGTCAGGCGCGGCGACGACGACGAGGCTACGCGTATCCTCTGCCAGGCCATCGAACGCATCCATGCCCCGCGCCCGGGTCCGTTGCCAGAGCTGACCCCGCTGGAGCGCTGGTTCGACTCGCTGTATGCC…
20k_concatenated-long-orfs_JTQL01000030.1_seq1@@@aph6	c44		GTGAACGAATCCCTCGATTTCTCGCCCTACCTCGAGCGCTGGGCGTTGCAACCCGACGGCGAGCCCTTCGCCACCCACAGCAGCCGCCTGCTGCCGGTGCGCCATCGCGGCGCAGCGGCGGTGCTGAAGATATCCAGTGCCGAAGAAGAGCGTTTCGGCCACGTACTGCTCAACTGGTGGGACGGCCAGGGCGCGGCCAGGGTGCTGGCCTACGACCACCAGGCGCTGCTGATGGAGCGTGCCACCGGCGGGCGCTCGCTGCTGGAGATGGTCAGGCGCGGCGACGACGACGAGGCTACGCGTATCCTCTGCCAGGCCATCGAACGCATCCATGCCCCGCGCCCGGGTCCGTTGCCAGAGCTGACCCCGCTGGAGCGCTGGTTCGACTCGCTGTATGCC…
20k_concatenated-long-orfs_JTPT01000044.1_seq1@@@aph6	c44		GTGAACGAATCCCTCGATTTCTCGCCCTACCTCGAGCGCTGGGCGTTGCAACCCGACGGCGAGCCCTTCGCCACCCACAGCAGCCGCCTGCTGCCGGTGCGCCATCGCGGCGCAGCGGCGATGCTGAAGATATCCAGTGCCGAAGAAGAGCGTTTCGGCCACGTACTGCTCAACTGGTGGGACGGCCAGGGCGCGGCCAGGGTGCTGGCCTACGACCACCAGGCGCTGCTGATGGAGCGTGCCACCGGCGGGCGCTCGCTGCTGGAGATGGTCAGGCGCGGCGACGACGAGGCTACGCGTATCCTCTGCCAGGCCATCGAACGCATCCATGCCCCGCGCCCGGGTCCGTTGCCGGAGCTGACCCCGCTGGAGCGCTGGTTCGACTCGCTGTATGCCGCC…
20k_concatenated-long-orfs_JTPI01000014.1_seq1@@@aph6	c44		GTGAACGAATCCCTCGATTTCTCGCCCTACCTCGAACGCTGGGCGTTGCAACCCGACGGCGAGCCCTTCGCCACCCACAGCAGCCGCCTGCTGCCGGTGCGCCATCGCGGCGCAGCGGCGATGCTGAAGATATCCAGTGCCGAAGAAGAGCGTTTCGGCCACGTACTGCTCAACTGGTGGGACGGCCAGGGCGCGGCCAGGGTGCTGGCCTACGACCACCAGGCGCTGCTGATGGAGCGTGCCACCGGCGGGCGCTCGCTGCTGGAGATGGTCAGGCGCGGCGACGACGACGAGGCTACGCGTATCCTCTGCCAGGCCATCGAACGCATCCATGCCCCGCGCCCGGGTCCGTTGCCAGAGCTGACCCCGCTGGAGCGCTGGTTCGACTCGCTGTATGCC…
20k_concatenated-long-orfs_JTOG01000015.1_seq1@@@aph6	c44		GTGAACGAATCCCTCGATTTCTCGCCCTACCTCGAGCGCTGGGCGTTGCAACCCGACGGCGAGCCCTTCGCCACCCACAGCAGCCGCCTGCTGCCGGTGCGCCATCGCGGCGCAGCGGCGATGCTGAAGATATCCAGTGCCGAAGAAGAGCGTTTCGGCCACGTACTGCTCAACTGGTGGGACGGCCAGGGCGCGGCCAGGGTGCTGGCCTACGACCACCAGGCGCTGCTGAAGGAGCGTGCCACCGGCGGGCGCTCGCTGCTGGAGATGGTCAGGCGCGGCGACGACGACGAGGCTACGCGTATCCTCTGCCAGGCCATCGAACGCATCCATGCCCCGCGCCCGGGTCCGTTGCCGGAGCTGACCCCGCTGGAGCGCTGGTTCGACTCGCTGTATGCC…
20k_concatenated-long-orfs_JTOD01000012.1_seq1@@@aph6	c44		GTGAACGAATCCCTCGATTTCTCGCCCTACCTCGAGCGCTGGGCGTTGCAACCCGACGGCGAGCCCTTCGCCACCCACAGCAGCCGCCTGCTGCCGGTGCGCCATCGCGGCGCAGCGGCGATGCTGAAGATATCCAGTGCCGAAGAAGAGCGTTTCGGCCACGTACTGCTCAACTGGTGGGCCGGCCAGGGCGCGGCCAGGGTGCTGGCCTACGACCACCAGGCGCTGCTGATGGAGCGTGCCACCGGCGGGCGCTCGCTGCTGGAAATGGTCAGGCGCGGCGACGACGACGAGGCTACGCGTATCCTCTGCCAGGCCATCGAACGCATCCATGCCCCGCGCTCGGGAGCGTTGCCGGAGCTGACCCCGCTGGAGCGCTGGTTCGACTCGCTGTATGCC…
20k_concatenated-long-orfs_JTMX01000025.1_seq1@@@aph6	c44		GTGAACGAATCCCTCGATTTCTCGCCCTACCTCGAGCGCTGGGCGTTGCAACCCGACGGCGAGCCCTTCGCCACCCACAGCAGCCGCCTGCTGCCGGTGCGCCATCGCGGCGCAGCGGCGATGCTGAAGATATCCAGTGCCGAAGAAGAGCGTTTCGGCCACGTACTGCTCAACTGGTGGGACGGCCAGGGCGCGGCCAGGGTGCTGGCCTACGACCACCAGGCGCTGCTGATGGAGCGTGCCACCGGCGGGCGCTCGCTGCTGGAGATGGTCAGGCGCGGCGACGACGACGAGGCTACGCGTATCCTCTGCCAGGCCATCGAACGCATCCATGCCCCGCGCCCAGGTCCGTTGCCAGAGCTGACCCCGCTGGAGCGCTGGTTCGACTCGCTGTATGCC…
20k_concatenated-long-orfs_JSPL01000961.1_seq1@@@aph6	c44		GTGAGCGAATCCCTCGATTTCTCGCCCTACCTCGAGCGCTGGGCGTTGCAACCCGACGGCGAGCCCTTCGCCACCCACAGCAGCCGCCTGCTGCCGGTGCGCCATCGCGGCGCAGCGGCGATGCTGAAGATATCCAGTGCCGAAGAAGAGCGTTTCGGCCACGTACTGCTCAACTGGTGGGACGGCCAGGGCGCGGCCAGGGTGCTGGCCTACGACCACCAGGCGCTGCTGATGGAGCGCGCCACCGGCGGGCGCTCGCTGCTGGAGATGGTCAGGCGCGGCGACGACGACGAGGCTACGCGTATCCTCTGCCAGGCCATCGAACGCATCCATGCCCCGCGCCCGGGTCCGTTGCCAGAGCTGACCCCGCTGGAGCGCTGGTTCGACTCGCTGTATGCC…
20k_concatenated-long-orfs_FRTW01000174.1_seq1@@@aph6	c44		GTGAACGAATCCCTCGATTTCTCGCCCTACCTCGAGCGCTGGGCGTTGCAACCCGACGGCGAGCCCTTCGCCACCCACAGCAGCCGCCTGCTGCCGGTGCGCCATCGCGGCGCAGCGGCGATGCTGAAGATATCCAGTGCCGAAGAAGAGCGTTTCGGCCACGTACTGCTCAACTGGTGGGACGGCCAGGGCGCGGCCAGGGTGCTGACCTATGACCACCAGGCGCTGCTGATGGAGCGTGCCACCGGCGGGCGCTCGCTGCTGGAGATGGTCAGGCGCGGCGACGACGACGAGGCTACGCGTATCCTCTGCCAGGCCATCGAACGCATCCATGCCCCGCGCCCGGGTCCGTTGCCAGAGCTGACCCCGCTGGAGCGCTGGTTCGACTCGCTGTATGCC…
20k_concatenated-long-orfs_FRRC01000018.1_seq1@@@aph6	c44		GTGAACGAATCCCTCGATTTCTCGCCCTACCTCGAGCGCTGGGCGTTGCAACCCGACGGCGAGCCCTTCGCCACCCACAGCAGCCGCCTGCTGCCGGTGCGCCATCGCGGCGCAGCGGCGATGCTGAAGATATCCAGTGCCGAAGAAGAGCGTTTCGGCCACGTACTGCTCAACTGGTGGGACGGCCAGGGCGCGGCCAGGGTGCTGGCCTACGACCACCAGGCGCTGCTGATGGAGCGTGCCACCGGCGGGCGCTCGCTGCTGGAGATGGTCAGGCGCGGCGACGACGACGAGGCTACGCGTATCCTCTGCCAGGCCATCGAACGCATCCATGCCCCGCGCCCGGATCCGTTGCCAGAGCTGACCCCGCTGGAGCGCTGGGTCGACTCGCTGTATGCC…
20k_concatenated-long-orfs_FRKV01000017.1_seq1@@@aph6	c44		GTGAACGAATCCCTCGATTTCTCGCCCTACCTCGAGCGCTGGGCGTTGCAACCCGACGGCGAGCCCTTCGCCACCCACAGCAGCCGCCTGCTGCCGGTGCGCCATCGCGGCGCAGCGGCGATGCTGAAGATATCCAGTGCCGAAGAAGAGCGTTTCGGCCACGTACTGCTCAACTGGTGGGACGGCCAGGGCGCGGCCAGGGTGCTGGCCTACGACCACCAGGCGCTGCTGATGGAGCGTGCCACCGGCGGGCGCTCGCTGCTGGAGATGGTCAGGCGCGGCGACGACGACGAGGCTATGCGTATCCTCTGCCAGGCCATCGAACGCATCCATGCCCCGCGCCCGGGTCCGTTGCCAGAGCTGACCCCGCTGGAGCGCTGGTTCGACTCGCTGTATGCC…
20k_concatenated-long-orfs_FRKR01000010.1_seq1@@@aph6	c44		GTGAACGAATCCCTCGATTTCTCGCCCTACCTCGAGCGCTGGGCGTTGCAACCCGACGGCGAGCCCTTCGCCACCCACAGCAGCCGCCTGCTGCCGGTGCGCCATCGCGGCGCAGCGGCGATGCTGAAGATATCCAGTGCCGAAGAAGAGCGTTTCGGCCACGTACTGCTCAACTGGTGGGACGGCCAGGGCGCGGCCAGGGTGCTGGCCTACGACCACCAGGCGCTGCTGATGGAGCGTGCCACCGGCGGGCGCTCGCTGCTGGAGATGGTCAGGCGCGGCGACGACGACGAGGCTACGCGTATCCTCTGCCAGGCCATCGAACGCATCCATGCCCCGCGCCCGGGTCCGTTGCCAGAGCTGACCCCGCTGGAGCGCTGGTTCGACTCGCTGTATGCC…
20k_concatenated-long-orfs_FRJF01000206.1_seq1@@@aph6	c44		GTGAACGAATCCCTCGATTTCTCGCCCTACCTCGAGCGCTGGGCGTTGCAACCCGACGGCGAGCCCTTCGCCACCCACAGCAGCCGCCTGCTGCCGGTGCGCCATCGCGGCGCAGCGGCGATGCTGAAGATATCCAGTGCCGAAGAAGAGCGTTTCGGCCACGTACTGCTCAACTGGTGGGCCGGCCAGGGCGCGGCCAGGGTGCTGGCCTACGACCACCAGGCGCTGCTGATGGAGCGTGCCACCGGCGGGCGCTCGCTGCTGGAAATGGTCAGGCGCGGCGACGACGACGAGGCTACGCGTATCCTCTGCCAGGCCATCGAACGCATCCATGCCCCGCGCTCGGGAGCGTTGCCGGAGCTGACCCCGCTGGAGCGCTGGTTCGACTCGCTGTATGCC…
20k_concatenated-long-orfs_FRIG01000087.1_seq1@@@aph6	c44		GTGAACGAATCCCTCGATTTCTCGCCCTACCTCGAGCGCTGGGCGTTGCAACCCGACGGCGAGCCCTTCGCCACCCACAGCAGCCGCCTGCTGCCGGTGCGCCATCGCGGCGCAGCGGCGATGCTGAAGATATCCAGTGCCGAGGAAGAGCGTTTCGGCCACGTACTGCTCAACTGGTGGGACGGCCAGGGCGCGGCCAGGGTGCTGGCCTACGACCACCAGGCGCTGCTGATGGAGCGTGCCACCAGAGGGCGCTCGCTGCTGGAAATGGTCAAGCGCGGCGACGACGACGAGGCTACGCGTATCCTCTGCCAGGCCATCGAACGCATCCATGCCCCGCGCCCGGGTCCGTTGCCGGAGCTGACCCCGCTGGAGCGCTGGTTCGACTCGCTGTATGCC…
20k_concatenated-long-orfs_DF396831.1_seq1@@@aph6	c44		GTGAACGAATCCCTCGATTTCTCGCCCTACCTCGAGCGCTGGGCGTTGCAACCCGACGGCGAGCCCTTCGCCACCCACAGCAGCCGCCTGCTGCCGGTGCGCCATCGCGGCACAGCGGCGATGCTGAAGATATCCAGTGCCGAAGAAGAGCGTTTCGGCCACGTACTGCTCAACTGGTGGGACGGCCAGGGCGCGGCCAGGGTGCTGGCCTACGACCACCAGGCGCTGCTGATGGAGCGTGCCACCGGCGGGCGCTCGCTGCTGGAAATGGTCAGGCGCGGCGACGACGACGAGGCTACGCGTATCCTCTGCCAGGCCATCGAACGCATCCATGCCCCGCGCCCGGGTCCGTTGCCGGAGCTGACCCCGCTGGAGCGCTGGTTCGACTCGCTGTATGCC…
20k_concatenated-long-orfs_DF126593.1_seq1@@@aph6	c44		GTGAACGAATCCCTCGATTTCTCGCCCTACCTCGAGCGCTGGGCGTTGCAACCCGACGGCGAGCCCTTCGCCACCCACAGCAGCCGCCTGCTGCCGGTGCGCCATCGCGGCGCAGCGGCGATGCTGAAGATATCCAGTGCCGAAGAAGAGCGTTTCGGCCACGTACTGCTCAACTGGTGGGACGGCCAGGGCGCGGCCAGGGTGCTGGCCTATGACCACCAGGCGCTGCTGATGGAGCGTGCCACCGGCGGGCGCTCGCTGCTGGAGATGGTCAGGCGCGGCGACGACGACGAGGCTACGCGTATCCTCTGCCAGGCCATCGAACGCATCCATGCCCCGCGCCCGGGTCCGTTGCCAGAGCTGACCCCGCTGGAGCGCTGGTTCGACTCGCTGTATGCC…
20k_concatenated-long-orfs_CTFO01000032.1_seq1@@@aph6	c44		GTGAACGAATCCCTCGATTTCTCGCCCTACCTCGAGCGCTGGGCGTTGCAACCCGACGGCGAGCCCTTCGCCACCCACAGCAGCCGCCTGCTGCCGGTGCGCCATCGCGGCGCAGCGGCGATGCTGAAGATATCCAGTGCCGAAGAAGAGCGTTTCGGCCACGTACTGCTCAACTGGTGGGACAGCCAGGGCGCGGCCAGGGTGCTGGCCTACGACCACCAGGCGCTGCTGATGGAGCGTGCCACCGGCGGGGGCTCGCTGCTGGAAATGGTCAGGCGCGGCGACGACGACGAGGCTACGCGTATCCTCTGCCAGGCCATCGAACGCATCCATGCCCCGCGCCCGGGTCCGTTGCCGGAGCTGACCCCGCTGGAGCGCTGGTTCGACTCGCTGTATGCC…
20k_concatenated-long-orfs_CP025051.1_seq1@@@aph6	c44		GTGAACGAATCCCTCGATTTCTCGCCCTACCTCGAGCGCTGGGCGTTGCAACCCGACGGCGAGCCCTTCGCCACCCACAGCAGCCGCCTGCTGCCGGTGCGCCATCGCGGCGCAGCGGCGATGCTGAAGATATCCAGTGCCGAAGAAGAGCGTTTCGGCCACGTACTGCTCAACTGGTGGGACGGCCAGGGCGCGGCCAGGGTGCTGGCCTACGACCACCAGGCGCTGCTGATGGAGCGTGCCACCGGCGGGCGCTCGCTGCTGGAGATGGTCAGGCGCGGCGACGACGACGACGACGAGGCTACGCGTATCCTCTGCCAGGCCATCGAACGCATCCATGCCCCGCGCCCGGGTCCGTTGCCGGAGCTGACCCCGCTGGAGCGCTGGTTCGACTCGCTG…
20k_concatenated-long-orfs_CP013245.1_seq1@@@aph6	c44		GTGAGCGAATCCCTCGATTTCTCGCCCTACCTCGAGCGCTGGGCGTTGCAACCCGACGGCGAGCCCTTCGCCACCCACAGCAGCCGCCTGCTGCCGGTGCGCCATCGCGGCGCAGCGGCGATGCTGAAGATATCCAGTGCCGAAGAAGAGCGTTTCGGCCACGTACTGCTCAACTGGTGGGACGGCCAGGGCGCGGCCAGGGTGCTGGCCTACGACCACCAGGCGCTGCTGATGGAGCGTGCCACCGGCGGGCGCTCGCTGCTGGAGATGGTCAGGCGCGGCGACGACGACGAGGCTACGCGTATCCTCTGCCAGGCCATCGAACGCATCCATGCCCCGCGCCCGGGTCCGTTGCCAGAGCTGACCCCGCTGGAGCGCTGGTTCGACTCGCTGTATGCC…
20k_concatenated-long-orfs_CP008867.1_seq1@@@aph6	c44		GTGAACGAATCCCTCGATTTCTCGCCCTACCTCGAGCGCTGGGCGTTGCAACCCGACGGCGAGCCCTTCGCCACCCACAGCAGCCGCCTGCTGCCGGTGCGCCATCGCGGCGCAGCGGCGATGCTGAAGATATCCAGTGCCGAAGAAGAGCGTTTCGGCCACGTACTGCTCAACTGGTGGGACGGCCAGGGCGCGGCCAGGGTGCTGGCCTACGACCACCAGGCGCTGCTGATGGAGCGTGCCACCGGCGGGCGCTCGCTGCTGGAGATGGTCAGGCGCGGCGACGACGACGAGGCTACGCGTATCCTCTGCCAGGCCATCGAACGCATCCATGCCCCGCGCCCGGGTCCGTTGCCAGAGCTGACCCCGCTGGAGCGCTGGTTCGACTCGCTGTATGCC…
20k_concatenated-long-orfs_CP008749.1_seq1@@@aph6	c44		GTGAACGAATCCCTCGATTTCTCGCCCTACCTCGAGCGCTGGGCGTTGCAACCCGACGGCGAGCCCTTCGCCACCCACAGCAGCCGCCTGCTGCCGGTGCGCCATCGCGGCGCAGCGGCGATGCTGAAGATATCCAGTGCCGAAGAAGAGCGTTTCGGCCACGTACTGCTCAACTGGTGGGACGGCCAGGGCGCGGCCAGGGTGCTGGCCTACGACCACCAGGCGCTGCTGATGGAGCGTGCCACCGGCGGGCGCTCGCTGCTGGAAATGGTCAGGCGCGGCGACGACGACGAGGCTACGCGTATCCTCTGCCAGGCCATCGAACGCATCCATGCCCCGCGCCCGGGTCCGTTGCCNGAGCTGACCCCGCTGGAGCGCTGGTTCGACTCGCTGTATGCC…
20k_concatenated-long-orfs_CH482383.1_seq1@@@aph6	c44		GTGAACGAATCCCTCGATTTCTCGCCCTACCTCGAGCGCTGGGCGTTGCAACCCGACGGCGAGCCCTTCGCCACCCACAGCAGCCGCCTGCTGCCGGTGCGCCATCGCGGCGCAGCGGCGATGCTGAAGATATCCAGTGCCGAAGAAGAGCGTTTCGGCCACGTACTGCTCAACTGGTGGGACGGCCAGGGCGCGGCCAGGGTGCTGGCCTACGACCACCAGGCGCTGCTGATGGAGCGTGCCACCGGCGGGCGCTCGCTGCTGGAGATGGTCAGGCGCGGCGACGACGACGAGGCTACGCGTATCCTCTGCCAGGCCATCGAACGCATCCATGCCCCGCGCCCGGGTCCGTTGCCGGAGCTGACCCCGCTGGAGCGCTGGTTCGACTCGCTGTATGCC…
20k_concatenated-long-orfs_CBMT010000067.1_seq1@@@aph6	c44		GTGAACGAATCCCTCGATTTCTTGCCCTACCTCGAGCGCTGGGCGTTGCAACCCGACGGCGAGCCCTTCGCCACCCACAGCAGCCGCCTGCTGCCGGTGCGCCATCGCGGCGCAGCGGCGATGCTGAAGATATCCAGTGCCGAAGAAGAGCGTTTCGGCCACGTACTGCTCAACTGGTGGGACGGCCAGGGCGCGGCCAGGGTGCTGGCCTACGACCACCAGGCGCTGCTGATGGAGCGTGCCACCGGCGGGCGCTCGCTGCTGGAGATGGTCAGGCGCGGCGACGACGACGAGGCTACGCGTATCCTCTGCCAGGCCATCGAACGCATCCATGCCCCGCGCCCGGGTCCGTTGCCAGAGCTGACCCCGCTGGAGCGCTGGTTCGACTCGCTGTATGCC…
20k_concatenated-long-orfs_CAADOL010001168.1_seq1@@@aph6	c44		GTGAACGAATCCCTCGATTTCTCGCCCTACCTCGAGCGCTGGGCGTTGCAACCCGACGGCGAGCCCTTCGCCACCCACAGCAGCCGCCTGCTGCCGGTGCGCCATCGCGGCGCAGCGGCGATGCTGAAGATATCCAGTGCCGAAGAAGAGCGTTTCGGCCACGTACTGCTCAACTGGTGGGACGGCCAGGGCGCGGCCAGGGTGCTGGCCTACGACCACCAGGCGCTGCTGATGGAGCGTGCCACCGGCGGGCGCTCGCTGCTGGAGATGGTCAGGCGCGGCGACGACGACGAGGCTACGCGTATCCTCTGCCAGGCCATCGAACGCATCCATGCCCCGCGCCCGGGTCCGTTGCCAGAGCTGACCCCGCTGGAGCGCTGGTTCGACTCGCTGTATGCC…
20k_concatenated-long-orfs_CAADNY010000557.1_seq1@@@aph6	c44		GTGAACGAATCCCTCGATTTCTCGCCCTACCTCGAGCGCTGGGCGTTGCAACCCGACGGCGAGCCCTTCGCCACCCACAGCAGCCGCCTGCTGCCGGTGCGCCATCGCGGCGCAGCGGCGATGCTGAAGATATCCAGTGCCGAAGAAGAGCGTTTCGGCCACGTACTGCTCAACTGGTGGGACGGCCAGGGCGCGGCCAGGGTGCTGGCCTACGACCACCAGGCGCTGCTGATGGAGCGTGCCACCGGCGGGCGCTCGCTGCTGGAAATGGTCAGGCGCGGCGACGACGACGAGGCTACGCGTATCCTCTGCCAGGCCATCGAACGCATCCATGCCCCGCGCCCGGGTCCGTTGCCGGAGCTCACCCCGCTGGAGCGCTGGTTCGACTCGCTGTATGCC…
[truncated: 574 more rows]

## Sheet: Table S6
Table S6. Context analysis of all latent core-resistome ARGs. A: Cluster ID and ARG class with the number of gene sequences in the cluster in brackets. B: Closest established ARG with % amino acid identity to CARD in brackets. C: Host phylum/phyla of the gene sequences when identified. D: Host species of the gene sequences when identified with [P] marking human pathogens. E: Genes associated with…
[truncated: 206 more rows]

[truncated: 2 more sheets: Table S7, Table S8]
